# Supplementary material for: Transcriptomic and proteomic profiling of peptidase expression in Fasciola hepatica eggs developing at host’s body temperature
Source: Sci Rep. 2022 Jun 20;12:10308. doi: 10.1038/s41598-022-14419-z (PMC9209485; doi:10.1038/s41598-022-14419-z)
Supplement: Supplementary file 5 — Supplementary Information 5. [file 41598_2022_14419_MOESM5_ESM.xlsx]

## Sheet: All transcripts and proteins
Supplementary file 5: Quantification and differential expression of transcripts and proteins in Fasciola hepatica eggs at three points of development. T0 - freshly laid eggs, T5 - eggs five days post laying, T10 - ten days post laying. Homologues of proteins identified by Moxon et al. 2010 are shown in bold.
ALL TRANSCRIPTS AND PROTEINS DETECTED			Transcriptomics data results				Proteomics data results				Transcriptomics data results - statistically significant changes (adjusted P-value cut-off 0.05)			Proteomics data results - statistically significant changes (adjusted P-value cut-off 0.05)
F. hepatica protein ID (short name)	UniProt ID	UniProt protein	T0: Median of relative abundance (in TPM)	T5: Median of relative abundance (in TPM)	T10: Median of relative abundance (in TPM)	Summary	T0: Median of relative abundance (in PPM)	T5: Median of relative abundance (in PPM)	T10: Median of relative abundance (in PPM)	Summary	T0-T5 (in Log2FC)	T0-T10 (in Log2FC)	T5-T10 (in Log2FC)	T0-T5 (in Log2FC)	T0-T10 (in Log2FC)	T5-T10 (in Log2FC)
maker-scaffold10x_116_pilon-snap-gene-0.15-mRNA-1	A0A504YSZ8	A0A504YSZ8|A0A504YSZ8_FASGI_Alpha_crystallin-containing_small_heat_shock_protein_variant_NtermFhHSP35a_OS=Fasciola_gigantica_OX=46835_GN=FGIG_11620_PE=3_SV=1	76807.2	62823	38562.8	T0+T5+T10	138334	147545	123047	T0+T5+T10	-0.777751	-1.63254	-0.792765	--	--	-0.612849
maker-scaffold10x_1043_pilon-snap-gene-0.18-mRNA-1	Q06A71	Q06A71|Q06A71_FASHE_Glutathione_transferase_sigma_class_OS=Fasciola_hepatica_OX=6192_PE=1_SV=1	23254.4	20796.7	13250.2	T0+T5+T10	133912	143319	129598	T0+T5+T10	-0.672106	-1.51435	-0.779554	--	--	--
maker-scaffold10x_1074_pilon-snap-gene-0.107-mRNA-1	B0B5G8	B0B5G8|B0B5G8_FASHE_Tubulin_beta_chain_OS=Fasciola_hepatica_OX=6192_GN=beta-tub1_PE=2_SV=1	0.52	0	0.08	T0+T10	47297.7	11496	16446.4	T0+T5+T10	-6.08531	--	--	-2.46315	--	--
maker-scaffold10x_2403_pilon-snap-gene-0.11-mRNA-1	D8X0E5	D8X0E5|D8X0E5_FASGI_Fatty_acid_binding_protein_type_3_OS=Fasciola_gigantica_OX=46835_GN=FABP3_PE=2_SV=1	1704.18	1116.41	944.7	T0+T5+T10	23817	28979.9	24663.9	T0+T5+T10	-1.00796	-1.63663	--	--	--	--
augustus_masked-scaffold10x_269_pilon-processed-gene-0.18-mRNA-1	A0A2H1C3Q6	A0A2H1C3Q6|A0A2H1C3Q6_FASHE_Actin_OS=Fasciola_hepatica_OX=6192_GN=D915_006891_PE=3_SV=1	1740.96	1920.51	1737.87	T0+T5+T10	22045.6	19663.5	43425.6	T0+T5+T10	-0.397665	-0.631446	--	--	--	--
maker-scaffold10x_439_pilon-augustus-gene-0.21-mRNA-1	A0A4E0RVH8	A0A4E0RVH8|A0A4E0RVH8_FASHE_Thioredoxin_peroxidase_OS=Fasciola_hepatica_OX=6192_GN=D915_003729_PE=4_SV=1	32746.5	20343.6	15952.7	T0+T5+T10	20417.1	18624.1	25721	T0+T5+T10	-1.09971	-1.74431	--	--	--	--
maker-scaffold10x_217_pilon-snap-gene-1.114-mRNA-1	A0A4E0RAT6	A0A4E0RAT6|A0A4E0RAT6_FASHE_Ferritin_OS=Fasciola_hepatica_OX=6192_GN=D915_005807_PE=3_SV=1	83724.1	43274.1	29231.8	T0+T5+T10	16335.1	22849.9	28222.6	T0+T5+T10	-1.34993	-2.04504	--	--	--	--
maker-scaffold10x_2706_pilon-snap-gene-0.15-mRNA-1	A0A2H1BWY6	A0A2H1BWY6|A0A2H1BWY6_FASHE_Glyceraldehyde-3-phosphate_dehydrogenase_OS=Fasciola_hepatica_OX=6192_GN=D915_008934_PE=3_SV=1	2367.77	1601.41	1411.39	T0+T5+T10	15943.1	19865.6	15254.3	T0+T5+T10	-0.943494	-1.44818	-0.437907	--	--	--
augustus_masked-scaffold10x_355_pilon-processed-gene-0.44-mRNA-1	A0A183AH23	A0A183AH23|A0A183AH23_9TREM_Elongation_factor_1-alpha_OS=Echinostoma_caproni_OX=27848_GN=ECPE_LOCUS6258_PE=3_SV=1	1954.02	2053.6	2951.02	T0+T5+T10	14774.6	15725.3	15933.7	T0+T5+T10	--	--	--	--	--	--
augustus_masked-scaffold10x_2264_pilon-processed-gene-0.1-mRNA-1	G7YWD8	G7YWD8|G7YWD8_CLOSI_Histone_H2B_OS=Clonorchis_sinensis_OX=79923_GN=histh2b_PE=3_SV=1	8.49	10.43	18.8	T0+T5+T10	12456	14019.7	17592.1	T0+T5+T10	--	--	--	--	--	--
maker-scaffold10x_486_pilon-snap-gene-0.79-mRNA-1	O76945	O76945|O76945_FASHE_Protein_disulfide-isomerase_OS=Fasciola_hepatica_OX=6192_GN=PDI_gene_PE=2_SV=1	340.09	481.4	481.45	T0+T5+T10	11934.8	8746.94	16681.2	T0+T5+T10	--	--	--	--	--	0.814963
maker-scaffold10x_13_pilon-snap-gene-2.129-mRNA-1	A0A4E0RB13	A0A4E0RB13|A0A4E0RB13_FASHE_Tubulin_alpha_chain_OS=Fasciola_hepatica_OX=6192_GN=D915_005431_PE=3_SV=1	0	0	0	ND.	10381.8	2128.29	2640.85	T0+T5+T10	--	--	--	-2.88509	--	--
maker-scaffold10x_1055_pilon-snap-gene-0.2-mRNA-1	A0A2H1C3K8	A0A2H1C3K8|A0A2H1C3K8_FASHE_C-type_lectin_domain-containing_protein_OS=Fasciola_hepatica_OX=6192_GN=D915_007343_PE=4_SV=1	20838.9	20430.3	12919.8	T0+T5+T10	10265.9	13646.4	12956.7	T0+T5+T10	-0.431104	-1.11179	--	--	--	--
maker-scaffold10x_281_pilon-snap-gene-0.160-mRNA-1	A0A1S4BDS0	A0A1S4BDS0|A0A1S4BDS0_TOBAC_Histone_H4_OS=Nicotiana_tabacum_OX=4097_GN=LOC107807147_PE=3_SV=1	5.78	2.85	4.97	T0+T5+T10	10239.4	8489.37	15288.5	T0+T5+T10	--	--	--	--	--	0.836883
maker-scaffold10x_345_pilon-snap-gene-1.101-mRNA-1	no hit	no hit	2.77	0.31	2.06	T0+T5+T10	10182.1	2228.7	8071.19	T0+T5+T10	--	--	--	-2.53031	--	1.9175
maker-scaffold10x_908_pilon-augustus-gene-0.76-mRNA-1	A0A4E0RUV6	A0A4E0RUV6|A0A4E0RUV6_FASHE_Myoglobin_2_OS=Fasciola_hepatica_OX=6192_GN=D915_003341_PE=3_SV=1	5.54	258.18	42.36	T0+T5+T10	9729.65	9725.43	7231.37	T0+T5+T10	5.22466	2.25413	--	--	--	--
maker-scaffold10x_143_pilon-augustus-gene-0.62-mRNA-1	Q9U1G7	Q9U1G7|Q9U1G7_FASHE_Thioredoxin_OS=Fasciola_hepatica_OX=6192_GN=trx_PE=1_SV=1	8615.67	5493.16	4737.94	T0+T5+T10	8875.9	8613.04	10640.6	T0+T5+T10	-1.05673	-1.54608	--	--	--	--
maker-scaffold10x_503_pilon-pred_gff_StringTie-gene-0.116-mRNA-1	A0A2H1CA34	A0A2H1CA34|A0A2H1CA34_FASHE_Stress_response_protein_nhaX_OS=Fasciola_hepatica_OX=6192_GN=D915_005208_PE=4_SV=1	21648.6	22167.1	13904.3	T0+T5+T10	8855.71	12111.4	7759.77	T0+T5+T10	-0.465392	-1.22498	-0.696988	--	--	-0.701094
augustus_masked-scaffold10x_99_pilon-processed-gene-0.196-mRNA-1	A0A504YG42	A0A504YG42|A0A504YG42_FASGI_Heat_shock_protein_heat_shock_protein_90_alpha_OS=Fasciola_gigantica_OX=46835_GN=FGIG_08056_PE=3_SV=1	246.61	199.33	132.42	T0+T5+T10	8197.45	8607.77	7448.26	T0+T5+T10	-0.676778	-1.24146	--	--	--	--
maker-scaffold10x_338_pilon-snap-gene-0.71-mRNA-1	K7YNB3	K7YNB3|K7YNB3_FASHE_Glutathione_S-transferase_omega_class_OS=Fasciola_hepatica_OX=6192_PE=2_SV=1	4458.77	4099.66	2710.98	T0+T5+T10	8175.79	9969.78	10461.3	T0+T5+T10	-0.609836	-1.2749	--	--	--	--
maker-scaffold10x_1089_pilon-augustus-gene-0.8-mRNA-1	A0A2H1BSA5	A0A2H1BSA5|A0A2H1BSA5_FASHE_Saposin-like_type_B,_region_1_(Fragment)_OS=Fasciola_hepatica_OX=6192_GN=D915_15543_PE=4_SV=1	3.6	0	0	T0	7876.53	2869.17	11946.4	T0+T5+T10	--	-5.93324	--	--	--	2.80044
maker-scaffold10x_474_pilon-augustus-gene-0.35-mRNA-1	A0A2H1CM93	A0A2H1CM93|A0A2H1CM93_FASHE_Ubiquitin_carboxyl-terminal_hydrolase_OS=Fasciola_hepatica_OX=6192_GN=D915_04838_PE=3_SV=1	265.14	247.31	172.93	T0+T5+T10	7866.39	8634.68	7602.25	T0+T5+T10	-0.610782	-1.18808	--	--	--	--
maker-scaffold10x_126_pilon-pred_gff_StringTie-gene-0.42-mRNA-1	A0A4E0RUZ9	A0A4E0RUZ9|A0A4E0RUZ9_FASHE_Polyubiquitin-C_OS=Fasciola_hepatica_OX=6192_GN=D915_010432_PE=4_SV=1	1653.41	1311.5	1180.85	T0+T5+T10	7624.16	8105.28	9312.83	T0+T5+T10	-0.804097	-1.27669	--	--	--	--
maker-scaffold10x_126_pilon-snap-gene-0.31-mRNA-1	A0A4E0QYM4	A0A4E0QYM4|A0A4E0QYM4_FASHE_Tyrosine_3-monooxygenase/tryptophan_5-monooxygenase_activation_protein_theta_polypeptide_OS=Fasciola_hepatica_OX=6192_GN=D915_008636_PE=3_SV=1	1236.44	1254.45	1845.08	T0+T5+T10	7118.66	8073.88	9752.76	T0+T5+T10	-0.355657	--	--	--	--	--
maker-scaffold10x_293_pilon-snap-gene-0.143-mRNA-1	A0A1I8I3L9	A0A1I8I3L9|A0A1I8I3L9_9PLAT_Peptidyl-prolyl_cis-trans_isomerase_E_OS=Macrostomum_lignano_OX=282301_PE=3_SV=1	1543.75	1711.04	1867.21	T0+T5+T10	7038.44	9743.56	9335.39	T0+T5+T10	--	-0.356831	--	--	--	--
maker-scaffold10x_935_pilon-snap-gene-0.41-mRNA-1	A0A2H1BY53	A0A2H1BY53|A0A2H1BY53_FASHE_Phosphopyruvate_hydratase_OS=Fasciola_hepatica_OX=6192_GN=D915_13056_PE=3_SV=1	555.27	696.19	1329.33	T0+T5+T10	6819.52	7762.87	7714.35	T0+T5+T10	--	0.44019	--	--	--	--
maker-scaffold10x_342_pilon-augustus-gene-0.164-mRNA-1	A0A2H1CVV7	A0A2H1CVV7|A0A2H1CVV7_FASHE_EF_hand_OS=Fasciola_hepatica_OX=6192_GN=D915_000540_PE=4_SV=1	1319.83	405.28	505.35	T0+T5+T10	6138.2	12340.5	12116.4	T0+T5+T10	-2.15302	-1.88796	--	--	--	--
maker-scaffold10x_592_pilon-snap-gene-0.21-mRNA-1	B0B5G3	B0B5G3|B0B5G3_FASHE_Tubulin_alpha_chain_OS=Fasciola_hepatica_OX=6192_GN=alpha-tub1_PE=2_SV=1	0.36	0	0	T0	6085.79	889.46	1256.19	T0+T5+T10	--	--	--	-3.00616	--	--
maker-scaffold10x_741_pilon-snap-gene-0.8-mRNA-1	A0A4E0S3V8	A0A4E0S3V8|A0A4E0S3V8_FASHE_Annexin_OS=Fasciola_hepatica_OX=6192_GN=D915_000997_PE=3_SV=1	181.17	631.99	406.65	T0+T5+T10	5686.76	2505.89	7046.67	T0+T5+T10	1.41503	0.477447	-0.8723	--	--	1.51008
maker-scaffold10x_2403_pilon-snap-gene-0.20-mRNA-1	A0A4E0RJX2	A0A4E0RJX2|A0A4E0RJX2_FASHE_Fatty_acid-binding_protein_type_VI_OS=Fasciola_hepatica_OX=6192_GN=D915_007687_PE=4_SV=1	6066.38	4496.11	3119.12	T0+T5+T10	5591.93	4888.37	6037.09	T0+T5+T10	-0.827321	-1.42583	--	--	--	0.445053
maker-scaffold10x_105_pilon-snap-gene-0.4-mRNA-1	A0A4E0RDG5	A0A4E0RDG5|A0A4E0RDG5_FASHE_Fructose-bisphosphate_aldolase_OS=Fasciola_hepatica_OX=6192_GN=D915_004403_PE=3_SV=1	0.69	0.97	4.48	T0+T5+T10	5413.13	1028.11	1303.46	T0+T5+T10	--	2.34679	--	-3.28287	--	--
maker-scaffold10x_1697_pilon-snap-gene-0.105-mRNA-1	A0A2H1BRW2	A0A2H1BRW2|A0A2H1BRW2_FASHE_Histone_H2A_OS=Fasciola_hepatica_OX=6192_GN=D915_009899_PE=3_SV=1	840.14	1791.88	3305.58	T0+T5+T10	4648.52	3568.89	6641.42	T0+T5+T10	0.67121	1.21159	0.608346	--	--	1.1754
maker-scaffold10x_520_pilon-augustus-gene-2.101-mRNA-1	A0A2H1CHR2	A0A2H1CHR2|A0A2H1CHR2_FASHE_Hsp20/alpha_crystallin_family_protein_OS=Fasciola_hepatica_OX=6192_GN=D915_003451_PE=3_SV=1	1383.99	985.98	747.33	T0+T5+T10	4487.51	4995.25	4339.77	T0+T5+T10	-0.908608	-1.62446	-0.652605	--	--	--
maker-scaffold10x_53_pilon-snap-gene-0.50-mRNA-1	A0A2H1BV09	A0A2H1BV09|A0A2H1BV09_FASHE_Oxidoreductase,_short_chain_dehydrogenase/reductase_family_protein_OS=Fasciola_hepatica_OX=6192_GN=D915_15041_PE=4_SV=1	2315.88	2257.53	2211.59	T0+T5+T10	4487.05	6312.56	4666.15	T0+T5+T10	-0.479923	-0.827289	--	--	--	--
augustus_masked-scaffold10x_1549_pilon-processed-gene-0.0-mRNA-1	A0A2H1C7F2	A0A2H1C7F2|A0A2H1C7F2_FASHE_Fructose-bisphosphate_aldolase_OS=Fasciola_hepatica_OX=6192_GN=D915_006642_PE=3_SV=1	2886.66	1816.8	1236.63	T0+T5+T10	4455.21	5371.67	3920.3	T0+T5+T10	-1.13777	-1.85206	-0.649956	--	--	-0.464081
maker-scaffold10x_65_pilon-snap-gene-0.13-mRNA-1	A0A2H1C3P3	A0A2H1C3P3|A0A2H1C3P3_FASHE_14-3-3_protein_OS=Fasciola_hepatica_OX=6192_GN=D915_007241_PE=3_SV=1	951.63	620.78	572.25	T0+T5+T10	4451.61	4246.58	4201.02	T0+T5+T10	-0.979977	-1.40354	--	--	--	--
maker-scaffold10x_313_pilon-snap-gene-0.79-mRNA-1	A0A183AAT7	A0A183AAT7|A0A183AAT7_9TREM_Tubulin_alpha_chain_OS=Echinostoma_caproni_OX=27848_GN=ECPE_LOCUS4072_PE=3_SV=1	134.56	399.69	887.28	T0+T5+T10	4371.76	1421.23	2011.02	T0+T5+T10	1.37175	2.00284	0.698928	-1.99205	--	--
maker-scaffold10x_145_pilon-snap-gene-0.10-mRNA-1	A0A2H1CFV8	A0A2H1CFV8|A0A2H1CFV8_FASHE_Ferritin_OS=Fasciola_hepatica_OX=6192_GN=D915_004003_PE=3_SV=1	6142.7	3097.23	2336.14	T0+T5+T10	4246.05	4836.01	7334.22	T0+T5+T10	-1.45157	-2.04074	--	--	--	--
maker-scaffold10x_1542_pilon-snap-gene-0.12-mRNA-1	A0A504Y2A7	A0A504Y2A7|A0A504Y2A7_LEIDO_Hsp70_family_protein_OS=Leishmania_donovani_OX=5661_GN=CGC20_36230_PE=4_SV=1	57.97	52.6	50.34	T0+T5+T10	3831.52	4245	3494.52	T0+T5+T10	-0.456039	-0.72075	--	--	--	-0.424165
maker-scaffold10x_80_pilon-snap-gene-0.182-mRNA-1	A0A2H1C0Y0	A0A2H1C0Y0|A0A2H1C0Y0_FASHE_Chaperonin_GroS_OS=Fasciola_hepatica_OX=6192_GN=D915_12025_PE=3_SV=1	843.89	1757.46	3002.27	T0+T5+T10	3753.54	3757.75	3480.95	T0+T5+T10	0.710299	1.14645	0.501851	--	--	--
maker-scaffold10x_13_pilon-snap-gene-2.125-mRNA-1	A0A498LNN2	A0A498LNN2|A0A498LNN2_LABRO_Tubulin_alpha-1C_chain_OS=Labeo_rohita_OX=84645_GN=ROHU_031151_PE=3_SV=1	0	0	0	ND.	3675.03	706.08	1228.73	T0+T5+T10	--	--	--	--	--	--
maker-scaffold10x_13_pilon-augustus-gene-1.92-mRNA-1	A0A4E0S0Z4	A0A4E0S0Z4|A0A4E0S0Z4_FASHE_Annexin_OS=Fasciola_hepatica_OX=6192_GN=D915_003086_PE=3_SV=1	1230.94	1042.57	728.89	T0+T5+T10	3632.38	3356.74	5458.33	T0+T5+T10	-0.726993	-1.38517	-0.594698	--	--	0.823451
maker-scaffold10x_851_pilon-snap-gene-0.39-mRNA-1	A0A504YZD9	A0A504YZD9|A0A504YZD9_FASGI_Translation_elongation_factor_2_OS=Fasciola_gigantica_OX=46835_GN=FGIG_00796_PE=4_SV=1	1424.06	1506.09	1395.27	T0+T5+T10	3503.38	3047.11	2668.76	T0+T5+T10	-0.34755	-0.677719	--	--	--	--
maker-scaffold10x_173_pilon-snap-gene-0.11-mRNA-1	A0A4E0R664	A0A4E0R664|A0A4E0R664_FASHE_Eukaryotic_translation_elongation_factor_1_beta_2_OS=Fasciola_hepatica_OX=6192_GN=D915_007475_PE=4_SV=1	1048.1	1358.17	1869.92	T0+T5+T10	3421.31	3131.34	2817.77	T0+T5+T10	--	--	--	--	--	--
maker-scaffold10x_377_pilon-snap-gene-0.75-mRNA-1	A0A504Z4D3	A0A504Z4D3|A0A504Z4D3_FASGI_Malate_dehydrogenase_OS=Fasciola_gigantica_OX=46835_GN=FGIG_05200_PE=3_SV=1	572.75	499.75	540.09	T0+T5+T10	3312.82	4199.32	3975.54	T0+T5+T10	-0.695097	-0.740832	--	--	--	--
maker-scaffold10x_954_pilon-augustus-gene-0.67-mRNA-1	no hit	no hit	578.77	965.39	1160.97	T0+T5+T10	3297.95	3150.95	3113.3	T0+T5+T10	0.482528	0.397481	--	--	--	--
maker-scaffold10x_544_pilon-snap-gene-0.42-mRNA-1	A0A2H1CJ52	A0A2H1CJ52|A0A2H1CJ52_FASHE_Transketolase_OS=Fasciola_hepatica_OX=6192_GN=D915_003268_PE=4_SV=1	10.59	5.41	2.55	T0+T5+T10	3182.78	4111.81	2720.41	T0+T5+T10	-1.31237	-2.91525	-1.53344	--	--	--
maker-scaffold10x_841_pilon-pred_gff_StringTie-gene-0.146-mRNA-1	A0A4E0RZ09	A0A4E0RZ09|A0A4E0RZ09_FASHE_40S_ribosomal_protein_S21_OS=Fasciola_hepatica_OX=6192_GN=D915_007252_PE=3_SV=1	413.87	773.23	1346.47	T0+T5+T10	3182.7	1656.16	3615.22	T0+T5+T10	--	1.00446	--	-1.33515	--	1.43863
maker-scaffold10x_99_pilon-snap-gene-0.68-mRNA-1	A0A4E0RL78	A0A4E0RL78|A0A4E0RL78_FASHE_Eukaryotic_translation_elongation_factor_1_gamma_OS=Fasciola_hepatica_OX=6192_GN=D915_000444_PE=4_SV=1	324.67	416.3	493.98	T0+T5+T10	3153.24	3284.22	2594.1	T0+T5+T10	--	--	--	--	--	--
maker-scaffold10x_370_pilon-snap-gene-0.48-mRNA-1	A0A5J4N870	A0A5J4N870|A0A5J4N870_9TREM_Small_subunit_ribosomal_protein_S14e_(Fragment)_OS=Paragonimus_westermani_OX=34504_GN=DEA37_0008179_PE=3_SV=1	1699.41	1930.37	2550.43	T0+T5+T10	3145.88	3433.77	2851.56	T0+T5+T10	--	--	--	--	--	--
maker-scaffold10x_647_pilon-snap-gene-0.22-mRNA-1	A0A2H1CCG9	A0A2H1CCG9|A0A2H1CCG9_FASHE_60s_Acidic_ribosomal_protein_(Fragment)_OS=Fasciola_hepatica_OX=6192_GN=D915_07643_PE=3_SV=1	328.73	723.64	1249.33	T0+T5+T10	3088.21	3440.81	1459.52	T0+T5+T10	0.682378	1.4436	--	--	--	--
maker-scaffold10x_1464_pilon-snap-gene-0.35-mRNA-1	A0A4E0RX27	A0A4E0RX27|A0A4E0RX27_FASHE_40S_ribosomal_protein_S8_OS=Fasciola_hepatica_OX=6192_GN=D915_006559_PE=3_SV=1	1438.65	2774.85	4898.99	T0+T5+T10	3002.16	3824.02	3302.59	T0+T5+T10	0.601847	1.04333	--	--	--	--
maker-scaffold10x_80_pilon-augustus-gene-0.114-mRNA-1	A0A2H1C2Y6	A0A2H1C2Y6|A0A2H1C2Y6_FASHE_Leucine_Rich_repeat-containing_domain_protein_OS=Fasciola_hepatica_OX=6192_GN=D915_11263_PE=4_SV=1	14.76	0.88	1.23	T0+T5+T10	2954.04	574.04	754.44	T0+T5+T10	-3.90911	-3.25892	--	-2.85797	--	--
maker-scaffold10x_720_pilon-snap-gene-0.15-mRNA-1	A0A4E0RWT8	A0A4E0RWT8|A0A4E0RWT8_FASHE_Ribosomal_protein_S5a_OS=Fasciola_hepatica_OX=6192_GN=D915_001706_PE=3_SV=1	895.79	1633.35	2296.5	T0+T5+T10	2875.41	3247.57	2571.82	T0+T5+T10	0.456733	0.733536	--	--	--	--
maker-scaffold10x_45_pilon-snap-gene-0.45-mRNA-1	B0B5G7	B0B5G7|B0B5G7_FASHE_Tubulin_alpha_chain_OS=Fasciola_hepatica_OX=6192_GN=alpha-tub5_PE=2_SV=1	1.26	1.55	2.02	T0+T5+T10	2548.04	497.81	566.64	T0+T5+T10	--	--	--	-3.23029	--	--
maker-scaffold10x_62_pilon-snap-gene-0.31-mRNA-1	A0A2H1CH96	A0A2H1CH96|A0A2H1CH96_FASHE_Tubulin_alpha_chain_OS=Fasciola_hepatica_OX=6192_GN=D915_003648_PE=3_SV=1	1035.5	1249.45	2058.99	T0+T5+T10	2539.65	1059.72	1103.73	T0+T5+T10	--	--	--	-1.32268	--	--
maker-scaffold10x_1549_pilon-snap-gene-0.84-mRNA-1	A0A2H1CU16	A0A2H1CU16|A0A2H1CU16_FASHE_Actin_regulatory_protein_CAP-G_OS=Fasciola_hepatica_OX=6192_GN=D915_001001_PE=4_SV=1	2067.18	1266.16	849.86	T0+T5+T10	2491.38	2986.25	2890.51	T0+T5+T10	-1.22488	-2.03754	-0.748734	--	--	--
maker-scaffold10x_217_pilon-augustus-gene-0.92-mRNA-1	A0A4E0RBX3	A0A4E0RBX3|A0A4E0RBX3_FASHE_Propionyl-CoA_carboxylase_beta_chain_OS=Fasciola_hepatica_OX=6192_GN=D915_005471_PE=4_SV=1	146.94	164.02	168.1	T0+T5+T10	2468.6	2418.49	3334.94	T0+T5+T10	--	-0.471786	--	--	--	--
maker-scaffold10x_476_pilon-augustus-gene-0.54-mRNA-1	A0A2H1CEU3	A0A2H1CEU3|A0A2H1CEU3_FASHE_Phosphoenolpyruvate_carboxykinase_OS=Fasciola_hepatica_OX=6192_GN=D915_004205_PE=3_SV=1	411.25	310.46	282.77	T0+T5+T10	2390.6	3433.05	2525.83	T0+T5+T10	-0.787724	-1.2008	--	--	--	--
maker-scaffold10x_724_pilon-snap-gene-0.101-mRNA-1	A0A4E0R4T1	A0A4E0R4T1|A0A4E0R4T1_FASHE_60S_acidic_ribosomal_protein_P0_OS=Fasciola_hepatica_OX=6192_GN=D915_008951_PE=3_SV=1	238.79	283.76	372.21	T0+T5+T10	2327.63	1880.46	836.77	T0+T5+T10	--	--	--	--	--	-0.830406
maker-scaffold10x_964_pilon-augustus-gene-0.6-mRNA-1	A0A2H1CW70	A0A2H1CW70|A0A2H1CW70_FASHE_Ribosomal_protein_S3_OS=Fasciola_hepatica_OX=6192_GN=D915_000449_PE=3_SV=1	400.98	488.99	744.53	T0+T5+T10	2222.09	2552.1	2160.75	T0+T5+T10	--	--	--	--	--	--
maker-scaffold10x_53_pilon-snap-gene-0.55-mRNA-1	B1NI98	B1NI98|B1NI98_FASHE_Heat_shock_protein_70_OS=Fasciola_hepatica_OX=6192_GN=HSP70_PE=2_SV=1	24.67	26.01	21.81	T0+T5+T10	2204.79	2408.77	1634.07	T0+T5+T10	--	-0.70841	--	--	--	--
maker-scaffold10x_2295_pilon-snap-gene-0.28-mRNA-1	A0A504Y763	A0A504Y763|A0A504Y763_FASGI_Glyoxalase_domain-containing_protein_4_OS=Fasciola_gigantica_OX=46835_GN=FGIG_03711_PE=4_SV=1	132.12	137.16	137.17	T0+T5+T10	2156.48	2720.47	1944.53	T0+T5+T10	--	-0.64573	--	--	--	--
maker-scaffold10x_1_pilon-snap-gene-0.165-mRNA-1	A0A4E0S3G7	A0A4E0S3G7|A0A4E0S3G7_FASHE_Propionyl-CoA_carboxylase_alpha_chain_OS=Fasciola_hepatica_OX=6192_GN=D915_001718_PE=4_SV=1	332.59	300.07	245.19	T0+T5+T10	2110.93	2223.96	1870.98	T0+T5+T10	-0.505128	-1.16974	-0.5998	--	--	--
maker-scaffold10x_589_pilon-snap-gene-0.132-mRNA-1	A0A2H1CM94	A0A2H1CM94|A0A2H1CM94_FASHE_Cytosolic_large_ribosomal_subunit_protein_L30_OS=Fasciola_hepatica_OX=6192_GN=D915_002616_PE=4_SV=1	1450.86	1927.14	3001.39	T0+T5+T10	2055.77	2575.09	1343.87	T0+T5+T10	--	0.393163	--	--	--	--
maker-scaffold10x_61_pilon-snap-gene-0.36-mRNA-1	A0A2H1CLW2	A0A2H1CLW2|A0A2H1CLW2_FASHE_Superoxide_dismutase_[Cu-Zn]_OS=Fasciola_hepatica_OX=6192_GN=D915_003308_PE=3_SV=1	1544.42	1690.47	1796.29	T0+T5+T10	2039.76	1345.56	2781.09	T0+T5+T10	--	-0.476766	--	--	--	1.3723
maker-scaffold10x_1609_pilon-snap-gene-0.35-mRNA-1	A0A504Z296	A0A504Z296|A0A504Z296_FASGI_Ubiquitin-conjugating_enzyme_OS=Fasciola_gigantica_OX=46835_GN=FGIG_06690_PE=3_SV=1	2469.12	2197	1744.75	T0+T5+T10	2021.54	2761.03	1885.12	T0+T5+T10	-0.557095	-1.05776	--	--	--	--
maker-scaffold10x_157_pilon-snap-gene-0.197-mRNA-1	A0A4E0QYB1	A0A4E0QYB1|A0A4E0QYB1_FASHE_ADP-ribosylation_factor_OS=Fasciola_hepatica_OX=6192_GN=D915_008871_PE=3_SV=1	112.96	193.97	208.37	T0+T5+T10	2011.81	1982.88	2428.42	T0+T5+T10	--	--	--	--	--	0.657683
maker-scaffold10x_548_pilon-snap-gene-0.17-mRNA-1	A0A2H1BV01	A0A2H1BV01|A0A2H1BV01_FASHE_Peptidylprolyl_isomerase_OS=Fasciola_hepatica_OX=6192_GN=D915_009749_PE=4_SV=1	322.8	344.1	448.85	T0+T5+T10	2008.59	2402.93	2175.95	T0+T5+T10	--	--	--	--	--	--
maker-scaffold10x_936_pilon-snap-gene-0.72-mRNA-1	A0A504YFL1	A0A504YFL1|A0A504YFL1_FASGI_Major_ADP/ATP_carrier_of_the_mitochondrial_inner_membrane_OS=Fasciola_gigantica_OX=46835_GN=FGIG_09083_PE=3_SV=1	696.81	694.8	694.97	T0+T5+T10	1999.67	1700.6	2025.12	T0+T5+T10	-0.372497	-0.673245	--	--	--	0.44503
maker-scaffold10x_720_pilon-snap-gene-0.7-mRNA-1	A0A2H1C9Q2	A0A2H1C9Q2|A0A2H1C9Q2_FASHE_Glucose-regulated_protein_78_OS=Fasciola_hepatica_OX=6192_GN=D915_006307_PE=3_SV=1	12.24	15.24	24.14	T0+T5+T10	1955.03	1983.67	1242.28	T0+T5+T10	--	--	--	--	--	--
maker-scaffold10x_534_pilon-snap-gene-0.45-mRNA-1	A0A4E0RGC7	A0A4E0RGC7|A0A4E0RGC7_FASHE_Thioredoxin_dependent_peroxide_reductase_OS=Fasciola_hepatica_OX=6192_GN=D915_003265_PE=4_SV=1	324.88	241.79	171.31	T0+T5+T10	1951.64	1813.03	2414.71	T0+T5+T10	-0.920972	-1.58307	-0.59851	--	--	--
maker-scaffold10x_208_pilon-snap-gene-0.17-mRNA-1	A0A504YM04	A0A504YM04|A0A504YM04_FASGI_Heat_shock_protein_mitochondrial_OS=Fasciola_gigantica_OX=46835_GN=FGIG_07547_PE=3_SV=1	132.84	83.82	72	T0+T5+T10	1921.11	2005.79	2093.46	T0+T5+T10	-1.06677	-1.45046	--	--	--	--
maker-scaffold10x_1445_pilon-snap-gene-0.69-mRNA-1	A0A4E0R4Q8	A0A4E0R4Q8|A0A4E0R4Q8_FASHE_Calreticulin_OS=Fasciola_hepatica_OX=6192_GN=D915_008114_PE=3_SV=1	121.31	165.64	226.21	T0+T5+T10	1902.59	2184.59	1639.45	T0+T5+T10	--	--	--	--	--	--
maker-scaffold10x_1125_pilon-augustus-gene-0.95-mRNA-1	A0A2H1CE91	A0A2H1CE91|A0A2H1CE91_FASHE_Ferritin_OS=Fasciola_hepatica_OX=6192_GN=D915_06978_PE=3_SV=1	1820.79	1111.82	696.72	T0+T5+T10	1896.61	2019.2	3260	T0+T5+T10	-1.17862	-2.03819	-0.797057	--	--	--
maker-scaffold10x_158_pilon-augustus-gene-0.75-mRNA-1	A0A4E0RDC8	A0A4E0RDC8|A0A4E0RDC8_FASHE_Dehydrogenase/reductase_SDR_family_member_1_OS=Fasciola_hepatica_OX=6192_GN=D915_003823_PE=4_SV=1	288.32	289.79	222.04	T0+T5+T10	1873.37	2026.26	673.75	T0+T5+T10	-0.436841	-1.02515	-0.523849	--	--	-1.23162
maker-scaffold10x_48_pilon-augustus-gene-0.50-mRNA-1	A0A4E0R873	A0A4E0R873|A0A4E0R873_FASHE_Tetraspanin-6_OS=Fasciola_hepatica_OX=6192_GN=D915_004328_PE=3_SV=1	1326.5	993.33	564.66	T0+T5+T10	1857.79	2423.19	2344.83	T0+T5+T10	-0.826089	-1.70632	-0.817872	--	--	--
maker-scaffold10x_460_pilon-pred_gff_StringTie-gene-0.10-mRNA-1	A0A2H1C148	A0A2H1C148|A0A2H1C148_FASHE_Dynein_light_chain_OS=Fasciola_hepatica_OX=6192_GN=D915_11933_PE=3_SV=1	1.78	2.43	1.87	T0+T5+T10	1824.66	395.9	879.31	T0+T5+T10	--	--	--	-2.59043	--	--
maker-scaffold10x_1243_pilon-snap-gene-0.3-mRNA-1	A0A4E0QZ66	A0A4E0QZ66|A0A4E0QZ66_FASHE_Ribosomal_protein_OS=Fasciola_hepatica_OX=6192_GN=D915_009545_PE=3_SV=1	730.1	559.3	805.9	T0+T5+T10	1724.58	2227.91	1610.5	T0+T5+T10	-0.683951	-0.539953	--	--	--	--
maker-scaffold10x_436_pilon-snap-gene-0.25-mRNA-1	A0A2H1CNP3	A0A2H1CNP3|A0A2H1CNP3_FASHE_40S_ribosomal_protein_S12_OS=Fasciola_hepatica_OX=6192_GN=D915_002305_PE=3_SV=1	572.48	1053.81	1816.08	T0+T5+T10	1719.64	1488.52	1737.92	T0+T5+T10	0.491771	0.989754	--	--	--	--
maker-scaffold10x_1017_pilon-pred_gff_StringTie-gene-0.81-mRNA-1	A0A2H1CED0	A0A2H1CED0|A0A2H1CED0_FASHE_Eukaryotic_translation_initiation_factor_5A_OS=Fasciola_hepatica_OX=6192_GN=D915_06927_PE=3_SV=1	0.32	0.29	0.19	T0+T5+T10	1710.75	2505.31	2050.74	T0+T5+T10	--	--	--	--	--	--
maker-scaffold10x_1549_pilon-snap-gene-0.86-mRNA-1	A0A2H1CHN0	A0A2H1CHN0|A0A2H1CHN0_FASHE_Ribosomal_protein_S10_OS=Fasciola_hepatica_OX=6192_GN=D915_003699_PE=3_SV=1	393.51	521.98	653.32	T0+T5+T10	1701.67	2422.8	1318.6	T0+T5+T10	--	--	--	--	--	--
maker-scaffold10x_1610_pilon-snap-gene-0.37-mRNA-1	A0A504YB93	A0A504YB93|A0A504YB93_FASGI_40S_ribosomal_protein_S4_OS=Fasciola_gigantica_OX=46835_GN=FGIG_08067_PE=3_SV=1	825.54	1191.42	1648.66	T0+T5+T10	1669.72	2075.91	1518.04	T0+T5+T10	--	--	--	--	--	--
maker-scaffold10x_15_pilon-snap-gene-0.21-mRNA-1	A0A2H1BTH7	A0A2H1BTH7|A0A2H1BTH7_FASHE_Ribosomal_L18p/L5e_family_protein_OS=Fasciola_hepatica_OX=6192_GN=D915_010416_PE=3_SV=1	769.56	1163.16	2182.58	T0+T5+T10	1668.54	2130.79	870.01	T0+T5+T10	--	0.898723	0.715124	--	--	-1.11144
augustus_masked-scaffold10x_313_pilon-processed-gene-0.108-mRNA-1	A0A2H1C3S5	A0A2H1C3S5|A0A2H1C3S5_FASHE_DJ-1_family_protein_OS=Fasciola_hepatica_OX=6192_GN=D915_007348_PE=4_SV=1	644.53	860.63	1564.79	T0+T5+T10	1665.39	1754.82	2355.34	T0+T5+T10	--	0.555622	--	--	--	--
maker-scaffold10x_1382_pilon-snap-gene-0.50-mRNA-1	A0A2H1C3Z8	A0A2H1C3Z8|A0A2H1C3Z8_FASHE_L23A_ribosomal_protein_natural_variant_OS=Fasciola_hepatica_OX=6192_GN=D915_007199_PE=3_SV=1	964.92	1326.15	1794.29	T0+T5+T10	1643.57	2689	1536.71	T0+T5+T10	--	--	--	--	--	--
maker-scaffold10x_145_pilon-snap-gene-0.14-mRNA-1	A0A4E0R8X6	A0A4E0R8X6|A0A4E0R8X6_FASHE_Carbonic_anhydrase_OS=Fasciola_hepatica_OX=6192_GN=D915_006810_PE=3_SV=1	738.12	498.42	355.89	T0+T5+T10	1640.45	2057.23	2185.82	T0+T5+T10	-1.13255	-1.79047	-0.593647	--	--	--
maker-scaffold10x_292_pilon-snap-gene-0.14-mRNA-1	A0A2H1CUG1	A0A2H1CUG1|A0A2H1CUG1_FASHE_40S_ribosomal_protein_S3a_OS=Fasciola_hepatica_OX=6192_GN=D915_01300_PE=3_SV=1	303.97	483.07	789.76	T0+T5+T10	1626.68	2495.35	1554.68	T0+T5+T10	--	0.699496	--	--	--	--
maker-scaffold10x_774_pilon-snap-gene-0.42-mRNA-1	A0A4E0RIU6	A0A4E0RIU6|A0A4E0RIU6_FASHE_Putative_cystoskeletal_protein_tektin_OS=Fasciola_hepatica_OX=6192_GN=D915_001784_PE=4_SV=1	9.26	7.71	6.74	T0+T5+T10	1598.44	366.02	1393.98	T0+T5+T10	--	--	--	--	--	2.02484
maker-scaffold10x_77_pilon-augustus-gene-0.29-mRNA-1	A0A2H1CLY7	A0A2H1CLY7|A0A2H1CLY7_FASHE_60S_ribosomal_protein_L18a_OS=Fasciola_hepatica_OX=6192_GN=D915_002466_PE=3_SV=1	64.57	73.77	108.09	T0+T5+T10	1564.75	1853.47	1456.2	T0+T5+T10	--	--	--	--	--	--
maker-scaffold10x_237_pilon-snap-gene-0.30-mRNA-1	A0A4E0RCZ7	A0A4E0RCZ7|A0A4E0RCZ7_FASHE_Phosphoglycerate_kinase_OS=Fasciola_hepatica_OX=6192_GN=D915_002597_PE=3_SV=1	166.51	282.8	461.9	T0+T5+T10	1560.26	1809.82	1623.42	T0+T5+T10	--	0.601826	--	--	--	--
maker-scaffold10x_503_pilon-snap-gene-0.82-mRNA-1	A0A2H1CQZ0	A0A2H1CQZ0|A0A2H1CQZ0_FASHE_Plectin/S10_domain_protein_OS=Fasciola_hepatica_OX=6192_GN=D915_001745_PE=4_SV=1	21.89	46.48	108.87	T0+T5+T10	1558.22	2004.93	1030.92	T0+T5+T10	--	1.48075	0.975335	--	--	-0.577775
snap_masked-scaffold10x_211_pilon-processed-gene-0.52-mRNA-1	A0A2H1CKK9	A0A2H1CKK9|A0A2H1CKK9_FASHE_BTB/POZ_domain_protein_OS=Fasciola_hepatica_OX=6192_GN=D915_003588_PE=4_SV=1	0	0	0	ND.	1540.91	297.51	1139.5	T0+T5+T10	--	--	--	--	--	1.88139
maker-scaffold10x_80_pilon-snap-gene-0.189-mRNA-1	A0A4E0RD98	A0A4E0RD98|A0A4E0RD98_FASHE_Aldehyde_dehydrogenase_mitochondrial_OS=Fasciola_hepatica_OX=6192_GN=D915_004795_PE=3_SV=1	76.62	120.48	126.06	T0+T5+T10	1503.09	1880.12	1561.78	T0+T5+T10	--	--	--	--	--	--
maker-scaffold10x_1989_pilon-snap-gene-0.9-mRNA-1	A0A4E0RCT2	A0A4E0RCT2|A0A4E0RCT2_FASHE_Malic_enzyme_OS=Fasciola_hepatica_OX=6192_GN=D915_004108_PE=3_SV=1	546.51	542.95	451.92	T0+T5+T10	1475.93	1830.36	1550.46	T0+T5+T10	-0.420846	-0.855792	--	--	--	--
maker-scaffold10x_338_pilon-augustus-gene-0.109-mRNA-1	A0A2H1BY32	A0A2H1BY32|A0A2H1BY32_FASHE_Nucleoside_diphosphate_kinase_OS=Fasciola_hepatica_OX=6192_GN=D915_008547_PE=3_SV=1	875.27	1100.66	1235.35	T0+T5+T10	1467.8	1743.27	2320.4	T0+T5+T10	--	--	--	--	--	0.793833
maker-scaffold10x_237_pilon-snap-gene-0.56-mRNA-1	A0A4E0RQC4	A0A4E0RQC4|A0A4E0RQC4_FASHE_Ribosomal_protein_S18_OS=Fasciola_hepatica_OX=6192_GN=D915_006140_PE=3_SV=1	2634.5	3728.92	5683.15	T0+T5+T10	1446.42	2529.83	1463.19	T0+T5+T10	--	0.445081	--	--	--	--
maker-scaffold10x_311_pilon-augustus-gene-0.72-mRNA-1	A0A4E0S1G4	A0A4E0S1G4|A0A4E0S1G4_FASHE_Triosephosphate_isomerase_OS=Fasciola_hepatica_OX=6192_GN=D915_004615_PE=3_SV=1	592.86	499.75	382.86	T0+T5+T10	1440.18	1764.99	2006.18	T0+T5+T10	-0.699254	-1.22815	--	--	--	--
maker-scaffold10x_1678_pilon-snap-gene-0.0-mRNA-1	A0A4E0RIN7	A0A4E0RIN7|A0A4E0RIN7_FASHE_Stress-induced-phosphoprotein_1_OS=Fasciola_hepatica_OX=6192_GN=D915_000410_PE=4_SV=1	590.86	530.92	574.89	T0+T5+T10	1436.05	1820.12	1295.99	T0+T5+T10	-0.532633	-0.665339	--	--	--	--
maker-scaffold10x_2145_pilon-snap-gene-0.7-mRNA-1	A0A504YBE0	A0A504YBE0|A0A504YBE0_FASGI_Ribosomal_protein_L7Ae_OS=Fasciola_gigantica_OX=46835_GN=FGIG_06878_PE=4_SV=1	10.84	8.81	19.91	T0+T5+T10	1431.93	1977.17	1026.45	T0+T5+T10	--	--	--	--	--	-0.849006
maker-scaffold10x_234_pilon-snap-gene-0.9-mRNA-1	A0A4E0RJV9	A0A4E0RJV9|A0A4E0RJV9_FASHE_Golgi-associated_plant_pathogenesis_protein_1_OS=Fasciola_hepatica_OX=6192_GN=D915_002410_PE=3_SV=1	6009.44	7816.47	4303.06	T0+T5+T10	1423.56	1547.71	1528.22	T0+T5+T10	--	-1.04485	-0.846442	--	--	--
maker-scaffold10x_830_pilon-snap-gene-0.21-mRNA-1	A0A4E0RUE9	A0A4E0RUE9|A0A4E0RUE9_FASHE_Glycogenin_glucosyltransferase_OS=Fasciola_hepatica_OX=6192_GN=D915_003707_PE=4_SV=1	4339.42	2952.71	2002.7	T0+T5+T10	1414.22	1837.2	1577.36	T0+T5+T10	-0.960102	-1.62296	-0.60003	--	--	--
maker-scaffold10x_773_pilon-snap-gene-0.63-mRNA-1	A0A2H1CMP4	A0A2H1CMP4|A0A2H1CMP4_FASHE_Histone_1_OS=Fasciola_hepatica_OX=6192_GN=D915_002582_PE=3_SV=1	391.5	599.49	1167.52	T0+T5+T10	1382.19	2311.88	0	T0+T5	--	0.950799	--	--	--	--
maker-scaffold10x_537_pilon-augustus-gene-0.47-mRNA-1	A0A4E0R547	A0A4E0R547|A0A4E0R547_FASHE_Ras_protein_Rab-2B_(Fragment)_OS=Fasciola_hepatica_OX=6192_GN=D915_005768_PE=4_SV=1	167.15	182.63	186.05	T0+T5+T10	1352.63	1414.55	923.25	T0+T5+T10	--	-0.492654	--	--	--	--
maker-scaffold10x_313_pilon-snap-gene-0.83-mRNA-1	A0A504Z1M4	A0A504Z1M4|A0A504Z1M4_FASGI_ARMET_protein_OS=Fasciola_gigantica_OX=46835_GN=FGIG_03256_PE=4_SV=1	260.28	332.94	380.39	T0+T5+T10	1352.06	1212.17	1111.69	T0+T5+T10	--	--	--	--	--	--
maker-scaffold10x_432_pilon-snap-gene-0.118-mRNA-1	A0A2H1C5M1	A0A2H1C5M1|A0A2H1C5M1_FASHE_40S_ribosomal_protein_S24_OS=Fasciola_hepatica_OX=6192_GN=D915_006838_PE=3_SV=1	571.98	790.12	1323.08	T0+T5+T10	1348.61	1906.94	1723.52	T0+T5+T10	--	0.606614	--	--	--	--
snap_masked-scaffold10x_457_pilon-processed-gene-0.11-mRNA-1	A0A504Z3S5	A0A504Z3S5|A0A504Z3S5_FASGI_Lectin_C-type_domain_OS=Fasciola_gigantica_OX=46835_GN=FGIG_03677_PE=4_SV=1	754.18	761.11	507.57	T0+T5+T10	1331.4	2460.69	1206.85	T0+T5+T10	-0.403303	--	--	--	--	--
maker-scaffold10x_1_pilon-augustus-gene-0.126-mRNA-1	A0A504YPD4	A0A504YPD4|A0A504YPD4_FASGI_Elongation_factor_1_delta_OS=Fasciola_gigantica_OX=46835_GN=FGIG_04678_PE=4_SV=1	378.53	386.17	402.61	T0+T5+T10	1314	1088.18	991.21	T0+T5+T10	-0.448795	-0.51348	--	--	--	--
maker-scaffold10x_353_pilon-snap-gene-0.49-mRNA-1	A0A2H1CXB3	A0A2H1CXB3|A0A2H1CXB3_FASHE_Ribosomal_protein_L15_OS=Fasciola_hepatica_OX=6192_GN=D915_000137_PE=3_SV=1	626.1	951.79	1098.56	T0+T5+T10	1301.17	2411.22	1423.33	T0+T5+T10	--	--	--	--	--	--
maker-scaffold10x_318_pilon-augustus-gene-0.23-mRNA-1	A0A4E0R0D5	A0A4E0R0D5|A0A4E0R0D5_FASHE_Ribosomal_Protein_Large_subunit_OS=Fasciola_hepatica_OX=6192_GN=D915_007794_PE=3_SV=1	10.13	23.41	58.24	T0+T5+T10	1288.45	1359.77	1195.03	T0+T5+T10	0.874059	1.77929	0.966764	--	--	--
maker-scaffold10x_1058_pilon-snap-gene-0.13-mRNA-1	A0A2H1C1P4	A0A2H1C1P4|A0A2H1C1P4_FASHE_Eukaryotic_ribosomal_protein_L18_OS=Fasciola_hepatica_OX=6192_GN=D915_007937_PE=4_SV=1	1575.54	1986.47	2923.07	T0+T5+T10	1247.42	2767.74	984.6	T0+T5+T10	--	--	--	1.02184	--	-1.13421
maker-scaffold10x_318_pilon-snap-gene-0.84-mRNA-1	no hit	no hit	1141.18	1111.98	943.32	T0+T5+T10	1245.01	938.8	75.07	T0+T5+T10	-0.422119	-0.820846	--	--	--	--
maker-scaffold10x_261_pilon-augustus-gene-0.15-mRNA-1	A0A2H1BVM9	A0A2H1BVM9|A0A2H1BVM9_FASHE_Pyrroline-5-carboxylate_reductase_OS=Fasciola_hepatica_OX=6192_GN=D915_009484_PE=4_SV=1	888.66	1074.42	1409.12	T0+T5+T10	1240.5	1982.24	1282.15	T0+T5+T10	--	--	--	--	--	--
maker-scaffold10x_1007_pilon-snap-gene-0.17-mRNA-1	no hit	no hit	0.43	0	0	T0	1220.38	211.66	476.68	T0+T5+T10	--	--	--	-2.95272	--	--
maker-scaffold10x_242_pilon-snap-gene-0.21-mRNA-1	A0A4E0RCW6	A0A4E0RCW6|A0A4E0RCW6_FASHE_Ribosomal_protein_L9e_OS=Fasciola_hepatica_OX=6192_GN=D915_009639_PE=4_SV=1	468.75	808.57	1153.12	T0+T5+T10	1203.57	1675.74	923.49	T0+T5+T10	0.497378	0.724262	--	--	--	-0.571428
maker-scaffold10x_1749_pilon-snap-gene-0.8-mRNA-1	A0A2H1CNI7	A0A2H1CNI7|A0A2H1CNI7_FASHE_Parkin_coregulated_protein_OS=Fasciola_hepatica_OX=6192_GN=D915_002355_PE=4_SV=1	0	0	0	ND.	1201.92	144.99	82.95	T0+T5+T10	--	--	--	--	--	--
maker-scaffold10x_1013_pilon-snap-gene-0.133-mRNA-1	Q5DA21	Q5DA21|Q5DA21_SCHJA_Calmodulin_3b_(Phosphorylase_kinase,_delta)_OS=Schistosoma_japonicum_OX=6182_GN=calm3b_PE=2_SV=1	1509.73	1191.88	1024.37	T0+T5+T10	1193.86	1282.18	2070.17	T0+T5+T10	-0.730688	-1.16175	--	--	--	0.953378
maker-scaffold10x_944_pilon-snap-gene-0.44-mRNA-1	A0A4E0S3J4	A0A4E0S3J4|A0A4E0S3J4_FASHE_Tubulin_alpha_OS=Fasciola_hepatica_OX=6192_GN=D915_001685_PE=3_SV=1	0.43	0	0	T0	1186.91	277.48	477.21	T0+T5+T10	--	-6.22208	--	--	--	--
maker-scaffold10x_476_pilon-snap-gene-0.106-mRNA-1	A0A2H1BZJ2	A0A2H1BZJ2|A0A2H1BZJ2_FASHE_Large_subunit_ribosomal_protein_27a_OS=Fasciola_hepatica_OX=6192_GN=D915_008316_PE=3_SV=1	723.25	1243.87	1909.15	T0+T5+T10	1170.07	1626.91	1565.1	T0+T5+T10	--	0.762391	--	--	--	--
maker-scaffold10x_2152_pilon-snap-gene-0.19-mRNA-1	A0A4E0R5D8	A0A4E0R5D8|A0A4E0R5D8_FASHE_Tumor_protein_D52_OS=Fasciola_hepatica_OX=6192_GN=D915_006193_PE=4_SV=1	5593.7	4262.55	3291.52	T0+T5+T10	1167.33	1046.63	492.3	T0+T5+T10	-0.817854	-1.33743	--	--	--	-0.67576
maker-scaffold10x_230_pilon-snap-gene-0.50-mRNA-1	A0A4E0RPA5	A0A4E0RPA5|A0A4E0RPA5_FASHE_Eukaryotic_initiation_factor_4A-II_OS=Fasciola_hepatica_OX=6192_GN=D915_006940_PE=3_SV=1	481.87	491.61	537.68	T0+T5+T10	1166.22	1255.88	1193.96	T0+T5+T10	-0.40088	-0.557006	--	--	--	--
maker-scaffold10x_525_pilon-augustus-gene-0.4-mRNA-1	A0A4E0R6D1	A0A4E0R6D1|A0A4E0R6D1_FASHE_Succinate_dehydrogenase_[ubiquinone]_iron-sulfur_subunit,_mitochondrial_OS=Fasciola_hepatica_OX=6192_GN=D915_006977_PE=3_SV=1	1273.02	1212.86	1363.43	T0+T5+T10	1154.86	723.59	1178.68	T0+T5+T10	-0.520028	-0.811385	--	--	--	0.970637
maker-scaffold10x_938_pilon-snap-gene-0.56-mRNA-1	A0A4E0R7G1	A0A4E0R7G1|A0A4E0R7G1_FASHE_Phenylalanine-tryptophan_hydroxylase_OS=Fasciola_hepatica_OX=6192_GN=D915_006412_PE=4_SV=1	4226.03	3468.31	2169.55	T0+T5+T10	1151.27	1785.73	1356.85	T0+T5+T10	-0.828703	-1.59444	-0.703098	--	--	--
maker-scaffold10x_1189_pilon-snap-gene-0.103-mRNA-1	A0A5J4ND45	A0A5J4ND45|A0A5J4ND45_9TREM_Small_subunit_ribosomal_protein_S27e_OS=Paragonimus_westermani_OX=34504_GN=DEA37_0014970_PE=3_SV=1	1671.11	2523.61	4768.95	T0+T5+T10	1150.35	1343.06	1301.82	T0+T5+T10	--	0.992171	0.757411	--	--	--
maker-scaffold10x_120_pilon-snap-gene-0.22-mRNA-1	A0A2H1CF15	A0A2H1CF15|A0A2H1CF15_FASHE_Malate_dehydrogenase_OS=Fasciola_hepatica_OX=6192_GN=D915_004345_PE=3_SV=1	33.04	35.61	41.93	T0+T5+T10	1134.62	1285.74	870.56	T0+T5+T10	--	--	--	--	--	--
maker-scaffold10x_1366_pilon-snap-gene-0.21-mRNA-1	A0A4E0R3U8	A0A4E0R3U8|A0A4E0R3U8_FASHE_14-3-3_protein_epsilon_OS=Fasciola_hepatica_OX=6192_GN=D915_007669_PE=3_SV=1	83.75	151.29	250.89	T0+T5+T10	1131.88	1665.34	1241.24	T0+T5+T10	0.494594	0.809168	--	--	--	--
maker-scaffold10x_511_pilon-pred_gff_StringTie-gene-0.63-mRNA-1	A0A4E0RE35	A0A4E0RE35|A0A4E0RE35_FASHE_Universal_stress_protein_OS=Fasciola_hepatica_OX=6192_GN=D915_004563_PE=4_SV=1	9157.66	5927.46	4109.53	T0+T5+T10	1119.83	1100.78	978.9	T0+T5+T10	-1.00992	-1.64459	--	--	--	--
maker-scaffold10x_535_pilon-snap-gene-0.71-mRNA-1	A0A2H1BRC3	A0A2H1BRC3|A0A2H1BRC3_FASHE_Ribosomal_protein_L19_OS=Fasciola_hepatica_OX=6192_GN=D915_011129_PE=3_SV=1	320.2	416.33	490.7	T0+T5+T10	1099.45	2092.18	613.82	T0+T5+T10	--	--	--	--	--	-1.59405
maker-scaffold10x_1859_pilon-snap-gene-0.51-mRNA-1	A0A2H1C0I8	A0A2H1C0I8|A0A2H1C0I8_FASHE_40S_ribosomal_protein_S6_OS=Fasciola_hepatica_OX=6192_GN=D915_008139_PE=3_SV=1	319.9	435.79	704.32	T0+T5+T10	1098.86	1815.47	816.3	T0+T5+T10	--	0.4525	--	--	--	-0.748024
maker-scaffold10x_245_pilon-snap-gene-0.130-mRNA-1	A0A2H1CT65	A0A2H1CT65|A0A2H1CT65_FASHE_Dynein_light_chain_OS=Fasciola_hepatica_OX=6192_GN=D915_001800_PE=3_SV=1	912.45	2330.58	2935.63	T0+T5+T10	1089.44	773.36	1638.27	T0+T5+T10	0.880382	0.923427	--	--	--	1.31415
maker-scaffold10x_390_pilon-snap-gene-0.29-mRNA-1	A0A504YC27	A0A504YC27|A0A504YC27_FASGI_Heat_shock_protein_cognate_5_OS=Fasciola_gigantica_OX=46835_GN=FGIG_06752_PE=3_SV=1	377.65	422.92	418.59	T0+T5+T10	1085.25	1175.17	863.44	T0+T5+T10	--	-0.62858	--	--	--	--
maker-scaffold10x_126_pilon-snap-gene-0.35-mRNA-1	A0A4E0RXJ7	A0A4E0RXJ7|A0A4E0RXJ7_FASHE_Tyrosine_3-monooxygenase/tryptophan_5-monooxygenase_activation_protein_theta_polypeptide_OS=Fasciola_hepatica_OX=6192_GN=D915_008637_PE=3_SV=1	917.29	1139.28	1670.67	T0+T5+T10	1067.29	1322.94	1323.59	T0+T5+T10	--	--	--	--	--	--
maker-scaffold10x_451_pilon-snap-gene-0.41-mRNA-1	A0A4E0RXG2	A0A4E0RXG2|A0A4E0RXG2_FASHE_FERM_domain-containing_protein_3_OS=Fasciola_hepatica_OX=6192_GN=D915_008876_PE=4_SV=1	793.64	537.45	323.59	T0+T5+T10	1058.46	1553.43	819.49	T0+T5+T10	-0.949137	-1.66501	-0.654115	--	--	--
maker-scaffold10x_794_pilon-snap-gene-0.127-mRNA-1	A0A5J4NLR4	A0A5J4NLR4|A0A5J4NLR4_9TREM_NADH-cytochrome_b5_reductase_OS=Paragonimus_westermani_OX=34504_GN=DEA37_0001302_PE=3_SV=1	1523.99	1064.96	651.49	T0+T5+T10	1053.25	1058.72	885.18	T0+T5+T10	-0.975271	-1.79176	-0.753458	--	--	--
maker-scaffold10x_1260_pilon-snap-gene-0.37-mRNA-1	A0A4E0QWN4	A0A4E0QWN4|A0A4E0QWN4_FASHE_Cathepsin_d_lysosomal_aspartyl_protease_OS=Fasciola_hepatica_OX=6192_GN=D915_009700_PE=3_SV=1	3846.41	3387.2	2406.63	T0+T5+T10	1047.99	1288.93	1441.69	T0+T5+T10	-0.629659	-1.41251	-0.719509	--	--	--
maker-scaffold10x_1761_pilon-snap-gene-0.39-mRNA-1	A0A2H1C1Y5	A0A2H1C1Y5|A0A2H1C1Y5_FASHE_Guanine_nucleotide-binding_protein_beta_subunit_OS=Fasciola_hepatica_OX=6192_GN=D915_007890_PE=4_SV=1	277.7	453.71	675.26	T0+T5+T10	1047.17	1131.64	986.76	T0+T5+T10	0.343684	0.67051	--	--	--	--
maker-scaffold10x_1149_pilon-pred_gff_StringTie-gene-0.104-mRNA-1	A0A2H1BRE1	A0A2H1BRE1|A0A2H1BRE1_FASHE_Zinc_finger_CDGSH_domain-containing_protein_1_OS=Fasciola_hepatica_OX=6192_GN=D915_010960_PE=4_SV=1	229.57	170.91	189.08	T0+T5+T10	1046.02	783.75	1069.08	T0+T5+T10	-0.827348	-0.875481	--	--	--	--
maker-scaffold10x_1058_pilon-snap-gene-0.11-mRNA-1	A0A504YR12	A0A504YR12|A0A504YR12_FASGI_40S_ribosomal_protein_SA_OS=Fasciola_gigantica_OX=46835_GN=FGIG_00763_PE=3_SV=1	87.57	144.85	222.6	T0+T5+T10	1044.01	893.28	1107.71	T0+T5+T10	--	0.675055	--	--	--	0.769902
maker-scaffold10x_2199_pilon-snap-gene-0.15-mRNA-1	A0A2H1BTZ8	A0A2H1BTZ8|A0A2H1BTZ8_FASHE_Signal_peptidase_complex_subunit_OS=Fasciola_hepatica_OX=6192_GN=D915_010145_PE=4_SV=1	180.62	216.36	365.39	T0+T5+T10	1035.62	986.96	1087.77	T0+T5+T10	--	--	--	--	--	--
maker-scaffold10x_208_pilon-snap-gene-0.16-mRNA-1	A0A4E0RLL5	A0A4E0RLL5|A0A4E0RLL5_FASHE_Retinaldehyde_dehydrogenase_type_2_OS=Fasciola_hepatica_OX=6192_GN=D915_002288_PE=3_SV=1	11.67	22.71	29.11	T0+T5+T10	1004.41	1507.15	1002.02	T0+T5+T10	--	--	--	--	--	--
maker-scaffold10x_520_pilon-snap-gene-2.150-mRNA-1	A0A1S8WY46	A0A1S8WY46|A0A1S8WY46_9TREM_Ribosomal_protein_L35Ae_OS=Opisthorchis_viverrini_OX=6198_GN=X801_04683_PE=3_SV=1	2592.23	2966.5	4221.73	T0+T5+T10	999.28	1847.33	506.2	T0+T5+T10	--	--	--	--	--	-1.3112
maker-scaffold10x_75_pilon-snap-gene-0.110-mRNA-1	A0A2H1BSU2	A0A2H1BSU2|A0A2H1BSU2_FASHE_CS_domain_protein_OS=Fasciola_hepatica_OX=6192_GN=D915_010779_PE=4_SV=1	1016.46	1230.83	1728.43	T0+T5+T10	992.73	1057.45	0	T0+T5	--	--	--	--	--	--
maker-scaffold10x_908_pilon-snap-gene-0.99-mRNA-1	A0A2H1CJ88	A0A2H1CJ88|A0A2H1CJ88_FASHE_Globin_OS=Fasciola_hepatica_OX=6192_GN=D915_003344_PE=3_SV=1	129.96	100.04	67.56	T0+T5+T10	991.08	1458.4	743.34	T0+T5+T10	-0.893887	-1.5854	--	--	--	-0.661044
maker-scaffold10x_225_pilon-snap-gene-0.7-mRNA-1	A0A2H1C3Y1	A0A2H1C3Y1|A0A2H1C3Y1_FASHE_Sjoegren_syndrome_nuclear_autoantigen_1-like_family_protein_OS=Fasciola_hepatica_OX=6192_GN=D915_007337_PE=4_SV=1	32.35	22.2	32.7	T0+T5+T10	990.82	45.24	664.52	T0+T5+T10	-0.961897	--	--	--	--	--
maker-scaffold10x_520_pilon-snap-gene-0.12-mRNA-1	A0A4E0RX47	A0A4E0RX47|A0A4E0RX47_FASHE_Succinate_dehydrogenase_[ubiquinone]_flavoprotein_subunit,_mitochondrial_OS=Fasciola_hepatica_OX=6192_GN=D915_006584_PE=3_SV=1	95.16	157.28	158.3	T0+T5+T10	983.79	922.97	860.35	T0+T5+T10	--	--	--	--	--	--
maker-scaffold10x_343_pilon-snap-gene-0.60-mRNA-1	A0A2H1CUU9	A0A2H1CUU9|A0A2H1CUU9_FASHE_Ribosomal_protein_S19a_isoform_C_OS=Fasciola_hepatica_OX=6192_GN=D915_000829_PE=4_SV=1	455.6	604.97	1078.23	T0+T5+T10	971.18	1413.23	839.87	T0+T5+T10	--	0.663317	--	--	--	--
maker-scaffold10x_431_pilon-snap-gene-0.72-mRNA-1	A0A4E0QWD2	A0A4E0QWD2|A0A4E0QWD2_FASHE_Heat_shock_protein_67B2_OS=Fasciola_hepatica_OX=6192_GN=D915_010279_PE=4_SV=1	1809.46	1549.65	1370.92	T0+T5+T10	960.65	1001.71	627.65	T0+T5+T10	-0.614944	-1.10261	--	--	--	--
maker-scaffold10x_637_pilon-snap-gene-0.171-mRNA-1	A0A4E0QZD6	A0A4E0QZD6|A0A4E0QZD6_FASHE_Tektin-4_OS=Fasciola_hepatica_OX=6192_GN=D915_008401_PE=4_SV=1	0	0.8	0	T5	960.28	219.76	1133.58	T0+T5+T10	--	--	--	--	--	2.55595
maker-scaffold10x_715_pilon-snap-gene-0.22-mRNA-1	A0A5J4NAL3	A0A5J4NAL3|A0A5J4NAL3_9TREM_Trafficking_protein_particle_complex_subunit_3_OS=Paragonimus_westermani_OX=34504_GN=DEA37_0014780_PE=4_SV=1	582.75	628.84	665.35	T0+T5+T10	939.25	953.15	1312.54	T0+T5+T10	-0.391502	-0.567814	--	--	--	0.883189
snap_masked-scaffold10x_103_pilon-processed-gene-0.133-mRNA-1	Q24950	Q24950|Q24950_FASHE_Vitelline_protein_B1_OS=Fasciola_hepatica_OX=6192_PE=2_SV=1	51094.6	73467.5	54783.1	T0+T5+T10	936	1913.47	486.96	T0+T5+T10	--	--	--	--	--	--
maker-scaffold10x_251_pilon-augustus-gene-0.3-mRNA-1	A0A2H1CPA2	A0A2H1CPA2|A0A2H1CPA2_FASHE_40S_ribosomal_protein_S26_OS=Fasciola_hepatica_OX=6192_GN=D915_002096_PE=3_SV=1	1841.03	2784.25	4011.44	T0+T5+T10	932.72	3168.7	624.48	T0+T5+T10	--	0.53599	--	1.49618	--	-2.04158
maker-scaffold10x_99_pilon-snap-gene-0.93-mRNA-1	A0A2H1BUB8	A0A2H1BUB8|A0A2H1BUB8_FASHE_ADP-ribosylation_factor_OS=Fasciola_hepatica_OX=6192_GN=D915_010866_PE=3_SV=1	2464.51	2548.76	2368.18	T0+T5+T10	929.76	1343.98	1346.48	T0+T5+T10	-0.414974	-0.736054	--	--	--	--
maker-scaffold10x_289_pilon-augustus-gene-0.93-mRNA-1	A0A4E0QVE2	A0A4E0QVE2|A0A4E0QVE2_FASHE_Phosphoglycerate_mutase_OS=Fasciola_hepatica_OX=6192_GN=D915_009852_PE=3_SV=1	47.07	51.56	65.87	T0+T5+T10	925.76	1013.69	531.63	T0+T5+T10	--	--	--	--	--	--
maker-scaffold10x_275_pilon-snap-gene-0.30-mRNA-1	A0A4E0RAL0	A0A4E0RAL0|A0A4E0RAL0_FASHE_Heterogeneous_nuclear_ribonucleoprotein_A2_OS=Fasciola_hepatica_OX=6192_GN=D915_010842_PE=4_SV=1	103.37	174.51	212.53	T0+T5+T10	916.34	899.22	799.6	T0+T5+T10	--	--	--	--	--	--
maker-scaffold10x_648_pilon-augustus-gene-0.2-mRNA-1	A0A4E0R492	A0A4E0R492|A0A4E0R492_FASHE_Heat_shock_70_kDa_protein_4_OS=Fasciola_hepatica_OX=6192_GN=D915_008102_PE=4_SV=1	369.67	280.4	210.93	T0+T5+T10	903.02	1342.37	1013.6	T0+T5+T10	-0.676895	-1.26872	--	--	--	--
maker-scaffold10x_1194_pilon-snap-gene-0.35-mRNA-1	Q6R018	Q6R018|Q6R018_FASHE_Cathepsin_L_protein_OS=Fasciola_hepatica_OX=6192_PE=2_SV=1	0	0	0	ND.	900.96	223.67	916.26	T0+T5+T10	--	--	--	-2.54906	--	2.31894
maker-scaffold10x_483_pilon-snap-gene-0.104-mRNA-1	A0A4E0RD65	A0A4E0RD65|A0A4E0RD65_FASHE_Small_subunit_ribosomal_protein_S2e_OS=Fasciola_hepatica_OX=6192_GN=D915_004390_PE=3_SV=1	38.46	107.34	208.31	T0+T5+T10	888.53	1437.68	1004.92	T0+T5+T10	1.26154	1.70772	--	--	--	--
maker-scaffold10x_1106_pilon-snap-gene-0.1-mRNA-1	A0A2H1CUE0	A0A2H1CUE0|A0A2H1CUE0_FASHE_Ribosomal_protein_S17P_OS=Fasciola_hepatica_OX=6192_GN=D915_01297_PE=3_SV=1	2147.69	2806.57	3950.43	T0+T5+T10	887.88	1028.93	712.15	T0+T5+T10	--	--	--	--	--	--
maker-scaffold10x_1213_pilon-snap-gene-0.63-mRNA-1	A0A4E0RVI3	A0A4E0RVI3|A0A4E0RVI3_FASHE_Translocon-associated_protein_subunit_beta_OS=Fasciola_hepatica_OX=6192_GN=D915_010748_PE=4_SV=1	191.43	250.97	244.87	T0+T5+T10	873.59	589.16	1260.43	T0+T5+T10	--	-0.394875	--	--	--	1.47248
maker-scaffold10x_1639_pilon-snap-gene-0.11-mRNA-1	A0A2H1BVY5	A0A2H1BVY5|A0A2H1BVY5_FASHE_14-3-3_protein_OS=Fasciola_hepatica_OX=6192_GN=D915_13880_PE=3_SV=1	0	0	0	ND.	872.63	145.85	738.97	T0+T5+T10	--	--	--	--	--	2.66297
maker-scaffold10x_938_pilon-snap-gene-0.54-mRNA-1	A0A2H1BYD6	A0A2H1BYD6|A0A2H1BYD6_FASHE_60S_ribosomal_protein_L7_OS=Fasciola_hepatica_OX=6192_GN=D915_008456_PE=4_SV=1	1086.39	1384.94	1866.16	T0+T5+T10	872.09	1625.69	872.49	T0+T5+T10	--	--	--	--	--	-0.653584
maker-scaffold10x_606_pilon-snap-gene-0.33-mRNA-1	A0A504Y9W7	A0A504Y9W7|A0A504Y9W7_FASGI_Glycogen_[starch]_synthase_OS=Fasciola_gigantica_OX=46835_GN=FGIG_05602_PE=3_SV=1	275.81	220.65	171.27	T0+T5+T10	853.19	1081.41	899.05	T0+T5+T10	-0.822728	-1.39203	--	--	--	--
maker-scaffold10x_715_pilon-snap-gene-0.25-mRNA-1	A0A4E0RFZ4	A0A4E0RFZ4|A0A4E0RFZ4_FASHE_Outer_dense_fiber_protein_3_OS=Fasciola_hepatica_OX=6192_GN=D915_009225_PE=4_SV=1	2.07	0	1.24	T0+T10	845.13	0	0	T0	--	--	--	--	-7.31815	--
maker-scaffold10x_1820_pilon-snap-gene-0.4-mRNA-1	A0A2H1C347	A0A2H1C347|A0A2H1C347_FASHE_Protein_disulfide-isomerase_domain_protein_OS=Fasciola_hepatica_OX=6192_GN=D915_007160_PE=4_SV=1	0.78	3.13	3.72	T0+T5+T10	842.61	885.02	727.87	T0+T5+T10	--	--	--	--	--	--
maker-scaffold10x_495_pilon-snap-gene-0.98-mRNA-1	A0A4E0R257	A0A4E0R257|A0A4E0R257_FASHE_Cytochrome_b_ascorbate-dependent_protein_3_OS=Fasciola_hepatica_OX=6192_GN=D915_009540_PE=4_SV=1	2591.3	1667.56	1137.51	T0+T5+T10	826.11	589.36	1000.48	T0+T5+T10	-1.0753	-1.86996	-0.730974	--	--	1.03594
maker-scaffold10x_815_pilon-snap-gene-1.92-mRNA-1	A0A2H1BVZ9	A0A2H1BVZ9|A0A2H1BVZ9_FASHE_Stefin-1_OS=Fasciola_hepatica_OX=6192_GN=D915_009335_PE=4_SV=1	737.57	798.85	819.04	T0+T5+T10	823.27	799.39	751.52	T0+T5+T10	-0.357792	-0.632612	--	--	--	--
maker-scaffold10x_476_pilon-snap-gene-0.114-mRNA-1	A0A4E0RXX0	A0A4E0RXX0|A0A4E0RXX0_FASHE_Nascent_polypeptide-associated_complex_alpha_polypeptide_OS=Fasciola_hepatica_OX=6192_GN=D915_008315_PE=4_SV=1	200.01	302.76	572.63	T0+T5+T10	820.78	1247.46	433.09	T0+T5+T10	--	0.875587	0.674838	--	--	--
maker-scaffold10x_408_pilon-snap-gene-0.65-mRNA-1	A0A4E0RKZ7	A0A4E0RKZ7|A0A4E0RKZ7_FASHE_Ubiquitin-fold_modifier_1_OS=Fasciola_hepatica_OX=6192_GN=D915_002637_PE=3_SV=1	48.59	45.44	51.15	T0+T5+T10	819.29	484.99	225.42	T0+T5+T10	--	-0.567792	--	--	--	--
maker-scaffold10x_943_pilon-snap-gene-0.30-mRNA-1	A0A2H1C4D5	A0A2H1C4D5|A0A2H1C4D5_FASHE_Ribosomal_protein_S15Aa_OS=Fasciola_hepatica_OX=6192_GN=D915_006887_PE=3_SV=1	527.02	1213.17	2013.49	T0+T5+T10	801.65	1231.8	1306.07	T0+T5+T10	0.762184	1.194	--	--	--	--
maker-scaffold10x_917_pilon-augustus-gene-0.15-mRNA-1	A0A4E0QZF1	A0A4E0QZF1|A0A4E0QZF1_FASHE_Chaperonin_containing_TCP1_subunit_2_beta_OS=Fasciola_hepatica_OX=6192_GN=D915_008327_PE=3_SV=1	384.65	411.4	438.43	T0+T5+T10	799.33	1022.75	767.42	T0+T5+T10	--	-0.580577	--	--	--	--
snap_masked-scaffold10x_1427_pilon-processed-gene-0.4-mRNA-1	A0A4E0R5I2	A0A4E0R5I2|A0A4E0R5I2_FASHE_High_mobility_group_HMG1_HMG2_OS=Fasciola_hepatica_OX=6192_GN=D915_006496_PE=4_SV=1	0	0	0	ND.	787.9	117.4	0	T0+T5	--	--	--	-3.69583	--	--
maker-scaffold10x_520_pilon-snap-gene-0.11-mRNA-1	A0A4E0S041	A0A4E0S041|A0A4E0S041_FASHE_Alpha-1,4_glucan_phosphorylase_OS=Fasciola_hepatica_OX=6192_GN=D915_006129_PE=3_SV=1	2431.23	1739.36	1137.01	T0+T5+T10	783.82	955.85	1014.11	T0+T5+T10	-0.856141	-1.71096	-0.791067	--	--	--
maker-scaffold10x_1637_pilon-snap-gene-0.26-mRNA-1	A0A4E0RHE9	A0A4E0RHE9|A0A4E0RHE9_FASHE_1_4-alpha-glucan_branching_enzyme_variant_OS=Fasciola_hepatica_OX=6192_GN=D915_002040_PE=4_SV=1	109.9	137.1	172.09	T0+T5+T10	783.73	878.17	766.74	T0+T5+T10	--	--	--	--	--	--
maker-scaffold10x_815_pilon-pred_gff_StringTie-gene-1.186-mRNA-1	A0A2H1C1U3	A0A2H1C1U3|A0A2H1C1U3_FASHE_Ribosomal_protein_L14_OS=Fasciola_hepatica_OX=6192_GN=D915_11702_PE=4_SV=1	434.88	683.59	1183.56	T0+T5+T10	776.39	823.79	1093.32	T0+T5+T10	--	0.971856	0.680277	--	--	0.664391
maker-scaffold10x_1211_pilon-snap-gene-0.6-mRNA-1	A0A4E0S0B9	A0A4E0S0B9|A0A4E0S0B9_FASHE_Translocon-associated_protein_subunit_delta_OS=Fasciola_hepatica_OX=6192_GN=D915_005534_PE=4_SV=1	596	694.63	630.98	T0+T5+T10	771.83	707.37	1047.39	T0+T5+T10	--	-0.488911	--	--	--	0.92021
maker-scaffold10x_253_pilon-snap-gene-0.149-mRNA-1	A0A074YZX5	A0A074YZX5|A0A074YZX5_9TREM_PHB_domain-containing_protein_(Fragment)_OS=Opisthorchis_viverrini_OX=6198_GN=T265_15370_PE=4_SV=1	0.39	1.2	1.3	T0+T5+T10	764.48	831.6	2018.7	T0+T5+T10	--	--	--	--	--	1.6084
maker-scaffold10x_1500_pilon-snap-gene-0.76-mRNA-1	A0A2H1BZ67	A0A2H1BZ67|A0A2H1BZ67_FASHE_Heterogeneous_nuclear_ribonucleoprotein_A2_OS=Fasciola_hepatica_OX=6192_GN=D915_009015_PE=4_SV=1	727.37	831.14	1201.64	T0+T5+T10	760.4	679.31	503.12	T0+T5+T10	--	--	--	--	--	--
maker-scaffold10x_313_pilon-snap-gene-0.97-mRNA-1	A0A2H1BWF2	A0A2H1BWF2|A0A2H1BWF2_FASHE_Ribosomal_protein_S19_OS=Fasciola_hepatica_OX=6192_GN=D915_13673_PE=3_SV=1	707.05	1097.07	1707.37	T0+T5+T10	748.62	1153.88	0	T0+T5	--	0.605153	--	--	--	--
maker-scaffold10x_357_pilon-snap-gene-0.0-mRNA-1	A0A4E0RLY1	A0A4E0RLY1|A0A4E0RLY1_FASHE_Ribosomal_protein_rpl21_OS=Fasciola_hepatica_OX=6192_GN=D915_006821_PE=4_SV=1	2371.75	2736.09	3550.05	T0+T5+T10	743.77	994.23	203.44	T0+T5+T10	--	--	--	--	--	--
maker-scaffold10x_127_pilon-snap-gene-0.25-mRNA-1	F4ZMJ2	F4ZMJ2|F4ZMJ2_CLOSI_Enolase_OS=Clonorchis_sinensis_OX=79923_PE=2_SV=1	0	0	0	ND.	739.55	162.45	124.86	T0+T5+T10	--	--	--	--	--	--
maker-scaffold10x_485_pilon-snap-gene-0.80-mRNA-1	A0A4E0RBW5	A0A4E0RBW5|A0A4E0RBW5_FASHE_Staphylococcal_nuclease_domain-containing_protein_OS=Fasciola_hepatica_OX=6192_GN=D915_009956_PE=4_SV=1	30.4	51.11	46.4	T0+T5+T10	727.09	710.92	496.9	T0+T5+T10	--	--	--	--	--	--
maker-scaffold10x_65_pilon-snap-gene-0.2-mRNA-1	A0A504YSN0	A0A504YSN0|A0A504YSN0_FASGI_BAR_domain-containing_protein_OS=Fasciola_gigantica_OX=46835_GN=FGIG_03778_PE=4_SV=1	25.28	24.12	17.39	T0+T5+T10	724.98	677.47	507.45	T0+T5+T10	--	-1.06978	--	--	--	--
maker-scaffold10x_794_pilon-snap-gene-0.126-mRNA-1	A0A2H1CLC7	A0A2H1CLC7|A0A2H1CLC7_FASHE_ATP_synthase_subunit_beta_OS=Fasciola_hepatica_OX=6192_GN=D915_002868_PE=3_SV=1	186.7	189.45	183.56	T0+T5+T10	720.92	465.26	760.89	T0+T5+T10	--	-0.539987	--	--	--	0.935352
maker-scaffold10x_760_pilon-snap-gene-0.9-mRNA-1	A0A2H1BR89	A0A2H1BR89|A0A2H1BR89_FASHE_Cold-shock_DNA-binding_domain_protein_(Fragment)_OS=Fasciola_hepatica_OX=6192_GN=D915_16078_PE=4_SV=1	5395.58	5815.89	5004.94	T0+T5+T10	713.39	833.57	632.04	T0+T5+T10	--	-0.78055	--	--	--	--
maker-scaffold10x_370_pilon-snap-gene-0.43-mRNA-1	A0A2H1C464	A0A2H1C464|A0A2H1C464_FASHE_Preprotein_translocase,_SecY_subunit_OS=Fasciola_hepatica_OX=6192_GN=D915_007124_PE=3_SV=1	60.2	78.47	102.63	T0+T5+T10	710.41	673.56	516.8	T0+T5+T10	--	--	--	--	--	--
maker-scaffold10x_490_pilon-snap-gene-0.5-mRNA-1	A0A4E0RVM5	A0A4E0RVM5|A0A4E0RVM5_FASHE_Glutathione_S-transferase_mu_class_OS=Fasciola_hepatica_OX=6192_GN=D915_010266_PE=3_SV=1	4161.51	3911.77	2284.49	T0+T5+T10	693.73	1751.13	1604.27	T0+T5+T10	-0.546899	-1.48144	-0.871277	--	--	--
maker-scaffold10x_71_pilon-snap-gene-0.86-mRNA-1	A0A4E0RCS3	A0A4E0RCS3|A0A4E0RCS3_FASHE_N-acetyltransferase_mak3_OS=Fasciola_hepatica_OX=6192_GN=D915_004071_PE=4_SV=1	3.68	18.45	17.27	T0+T5+T10	690.6	182.02	745.09	T0+T5+T10	1.42485	1.52063	--	--	--	2.32175
maker-scaffold10x_494_pilon-snap-gene-0.48-mRNA-1	A0A504ZCM4	A0A504ZCM4|A0A504ZCM4_FASGI_Acyl-CoA-binding_protein_ACBP_OS=Fasciola_gigantica_OX=46835_GN=FGIG_12052_PE=4_SV=1	742.96	473.03	429.07	T0+T5+T10	680.39	635	0	T0+T5	-0.970723	-1.42146	--	--	--	-4.44184
maker-scaffold10x_760_pilon-snap-gene-0.4-mRNA-1	A0A4E0R1A4	A0A4E0R1A4|A0A4E0R1A4_FASHE_Axonemal_dynein_light_intermediate_polypeptide_1_OS=Fasciola_hepatica_OX=6192_GN=D915_006944_PE=4_SV=1	4.33	1.2	0.3	T0+T5+T10	676.87	73.25	216.56	T0+T5+T10	--	--	--	-4.33659	--	--
maker-scaffold10x_548_pilon-snap-gene-0.12-mRNA-1	A0A2H1C089	A0A2H1C089|A0A2H1C089_FASHE_GTP-binding_nuclear_protein_OS=Fasciola_hepatica_OX=6192_GN=D915_12289_PE=3_SV=1	1130.85	2030.85	3003.04	T0+T5+T10	675.86	697.02	688.24	T0+T5+T10	0.416962	0.690174	--	--	--	--
maker-scaffold10x_481_pilon-snap-gene-0.100-mRNA-1	A0A4E0RGU0	A0A4E0RGU0|A0A4E0RGU0_FASHE_Suppression_of_tumorigenicity_13_(Colon_carcinoma)_(Hsp70_interacting_protein)_OS=Fasciola_hepatica_OX=6192_GN=D915_008680_PE=4_SV=1	269.21	321.55	309.32	T0+T5+T10	672.97	933.61	794.18	T0+T5+T10	--	-0.528305	--	--	--	--
maker-scaffold10x_689_pilon-augustus-gene-0.7-mRNA-1	A0A4E0RIA0	A0A4E0RIA0|A0A4E0RIA0_FASHE_Tyrosinase_OS=Fasciola_hepatica_OX=6192_GN=D915_002179_PE=4_SV=1	21.5	45.4	33.42	T0+T5+T10	671.41	876.22	543.08	T0+T5+T10	--	--	--	--	--	--
maker-scaffold10x_682_pilon-augustus-gene-0.11-mRNA-1	A0A4E0RXX5	A0A4E0RXX5|A0A4E0RXX5_FASHE_Glutamine_synthetase_OS=Fasciola_hepatica_OX=6192_GN=D915_002208_PE=3_SV=1	17334.8	14686.7	9979.76	T0+T5+T10	669.38	740.32	439.2	T0+T5+T10	-0.650474	-1.35673	-0.643395	--	--	--
maker-scaffold10x_833_pilon-snap-gene-0.24-mRNA-1	A0A504YS00	A0A504YS00|A0A504YS00_FASGI_T-complex_protein_1_subunit_gamma_OS=Fasciola_gigantica_OX=46835_GN=FGIG_02826_PE=3_SV=1	28.17	74.27	106.82	T0+T5+T10	663.88	992	675.63	T0+T5+T10	1.23114	1.52955	--	--	--	--
maker-scaffold10x_324_pilon-snap-gene-0.77-mRNA-1	A0A4E0QUZ1	A0A4E0QUZ1|A0A4E0QUZ1_FASHE_Large_subunit_ribosomal_protein_L22e_OS=Fasciola_hepatica_OX=6192_GN=D915_010501_PE=4_SV=1	138.8	199.19	302.65	T0+T5+T10	660.51	1516.9	929.99	T0+T5+T10	--	0.461632	--	--	--	--
maker-scaffold10x_1115_pilon-snap-gene-0.19-mRNA-1	A0A4E0RS78	A0A4E0RS78|A0A4E0RS78_FASHE_Eukaryotic_translation_initiation_factor_3_subunit_J_OS=Fasciola_hepatica_OX=6192_GN=D915_005523_PE=4_SV=1	52.57	65.87	87.66	T0+T5+T10	658.81	576.39	236.02	T0+T5+T10	--	--	--	--	--	--
maker-scaffold10x_592_pilon-snap-gene-0.24-mRNA-1	A0A2H1BTA4	A0A2H1BTA4|A0A2H1BTA4_FASHE_Large_subunit_ribosomal_protein_L17e_OS=Fasciola_hepatica_OX=6192_GN=D915_010435_PE=3_SV=1	1130.97	1287.58	1802.46	T0+T5+T10	652.86	880.71	332.46	T0+T5+T10	--	--	--	--	--	--
maker-scaffold10x_432_pilon-snap-gene-0.113-mRNA-1	A0A2H1CI87	A0A2H1CI87|A0A2H1CI87_FASHE_RNA_polymerase_II_transcription_elongation_factor_OS=Fasciola_hepatica_OX=6192_GN=D915_003459_PE=3_SV=1	0	0	0	ND.	651.43	474.26	414.54	T0+T5+T10	--	--	--	--	--	--
maker-scaffold10x_1013_pilon-snap-gene-0.115-mRNA-1	A0A2H1CM61	A0A2H1CM61|A0A2H1CM61_FASHE_Nucleosome_assembly_protein_OS=Fasciola_hepatica_OX=6192_GN=D915_002687_PE=3_SV=1	834.63	1667.06	3157.57	T0+T5+T10	643.57	665.59	881.27	T0+T5+T10	0.709785	1.0736	--	--	--	0.972924
maker-scaffold10x_630_pilon-snap-gene-0.1-mRNA-1	A0A2H1CI50	A0A2H1CI50|A0A2H1CI50_FASHE_Putative_T-complex_protein_1,_theta_subunit_OS=Fasciola_hepatica_OX=6192_GN=D915_06427_PE=3_SV=1	7.13	5.09	3.24	T0+T5+T10	642.94	610.97	504.85	T0+T5+T10	--	--	--	--	--	--
maker-scaffold10x_1458_pilon-augustus-gene-0.2-mRNA-1	A0A504YR62	A0A504YR62|A0A504YR62_FASGI_Plastin-1_OS=Fasciola_gigantica_OX=46835_GN=FGIG_08553_PE=4_SV=1	0	0	0	ND.	634.02	178.07	463.73	T0+T5+T10	--	--	--	--	--	1.65548
maker-scaffold10x_1420_pilon-snap-gene-0.48-mRNA-1	A0A4E0RMI5	A0A4E0RMI5|A0A4E0RMI5_FASHE_G_PROTEIN_RECEP_F1_2_domain-containing_protein_OS=Fasciola_hepatica_OX=6192_GN=D915_000926_PE=4_SV=1	2471.08	1513.89	1049.56	T0+T5+T10	633.7	669.14	613.51	T0+T5+T10	-1.07936	-1.70433	--	--	--	--
maker-scaffold10x_962_pilon-augustus-gene-0.38-mRNA-1	A0A2H1BVR1	A0A2H1BVR1|A0A2H1BVR1_FASHE_Serine/arginine-rich_splicing_factor_1_OS=Fasciola_hepatica_OX=6192_GN=D915_009500_PE=4_SV=1	4.17	8.28	18.71	T0+T5+T10	631.04	594.97	659.81	T0+T5+T10	--	1.58007	1.08894	--	--	--
maker-scaffold10x_43_pilon-augustus-gene-0.69-mRNA-1	A0A504YGF9	A0A504YGF9|A0A504YGF9_FASGI_T-complex_protein_1_subunit_alpha_OS=Fasciola_gigantica_OX=46835_GN=FGIG_10994_PE=3_SV=1	147.06	248.32	324.65	T0+T5+T10	613.58	721.65	741.31	T0+T5+T10	--	--	--	--	--	--
maker-scaffold10x_222_pilon-snap-gene-0.12-mRNA-1	A0A2H1BX12	A0A2H1BX12|A0A2H1BX12_FASHE_Ribosomal_protein_L3_OS=Fasciola_hepatica_OX=6192_GN=D915_009586_PE=3_SV=1	234.84	330.84	415.57	T0+T5+T10	609.81	1305.51	588.75	T0+T5+T10	--	--	--	--	--	-0.881918
maker-scaffold10x_494_pilon-snap-gene-0.34-mRNA-1	A0A2H1CSY2	A0A2H1CSY2|A0A2H1CSY2_FASHE_Antistasin_family_protein_OS=Fasciola_hepatica_OX=6192_GN=D915_001308_PE=4_SV=1	1937.76	1457.74	879.5	T0+T5+T10	604.89	639.27	292.32	T0+T5+T10	-0.854357	-1.61213	-0.696717	--	--	-0.866815
maker-scaffold10x_23_pilon-snap-gene-0.81-mRNA-1	A0A4E0RP71	A0A4E0RP71|A0A4E0RP71_FASHE_Tektin-1_OS=Fasciola_hepatica_OX=6192_GN=D915_001868_PE=4_SV=1	2.69	2.68	1.7	T0+T5+T10	601.81	119.79	739.67	T0+T5+T10	--	--	--	--	--	2.58125
maker-scaffold10x_22_pilon-snap-gene-0.121-mRNA-1	A0A2H1CSS7	A0A2H1CSS7|A0A2H1CSS7_FASHE_Ribosomal_protein_S15_(Fragment)_OS=Fasciola_hepatica_OX=6192_GN=D915_02565_PE=3_SV=1	1456.07	2061.38	2540.27	T0+T5+T10	598.91	997.41	512.02	T0+T5+T10	--	--	--	--	--	--
maker-scaffold10x_535_pilon-augustus-gene-0.89-mRNA-1	H2KQY5	H2KQY5|H2KQY5_CLOSI_60S_ribosomal_protein_L19_OS=Clonorchis_sinensis_OX=79923_GN=CLF_105041_PE=4_SV=1	0.41	0.37	0.34	T0+T5+T10	598.19	382.26	659.74	T0+T5+T10	--	--	--	--	--	--
maker-scaffold10x_813_pilon-snap-gene-0.62-mRNA-1	A0A504Y630	A0A504Y630|A0A504Y630_FASGI_Pyruvate_kinase_OS=Fasciola_gigantica_OX=46835_GN=FGIG_07077_PE=3_SV=1	306.23	165.2	92.59	T0+T5+T10	593.65	100.71	123.77	T0+T5+T10	-1.2979	-2.18489	-0.824763	--	--	--
maker-scaffold10x_275_pilon-snap-gene-0.25-mRNA-1	A0A2H1C1K7	A0A2H1C1K7|A0A2H1C1K7_FASHE_Ribosomal_Proteins_L2,_RNA_binding_domain_protein_OS=Fasciola_hepatica_OX=6192_GN=D915_007487_PE=3_SV=1	613.34	934.49	1258.18	T0+T5+T10	586.24	1172.95	427.14	T0+T5+T10	--	0.489419	--	--	--	-0.904733
maker-scaffold10x_281_pilon-snap-gene-0.185-mRNA-1	A0A4S4E5D7	A0A4S4E5D7|A0A4S4E5D7_CAMSI_Serine/threonine-protein_phosphatase_OS=Camellia_sinensis_var,_sinensis_OX=542762_GN=TEA_025763_PE=3_SV=1	5.57	4.25	3.72	T0+T5+T10	583.34	411.24	293.39	T0+T5+T10	-0.93284	-0.988615	--	--	--	--
maker-scaffold10x_520_pilon-snap-gene-2.155-mRNA-1	A0A2H1BSD9	A0A2H1BSD9|A0A2H1BSD9_FASHE_Signal_peptidase_complex_subunit_OS=Fasciola_hepatica_OX=6192_GN=D915_011053_PE=4_SV=1	2347.11	1688.31	1512.54	T0+T5+T10	571.88	636.81	717.2	T0+T5+T10	-0.830266	-1.26376	--	--	--	0.560494
maker-scaffold10x_383_pilon-pred_gff_StringTie-gene-1.69-mRNA-1	no hit	no hit	0	0	0	ND.	571.2	81.34	64	T0+T5+T10	--	--	--	-3.80617	--	--
maker-scaffold10x_19_pilon-snap-gene-0.108-mRNA-1	A0A4E0RZX0	A0A4E0RZX0|A0A4E0RZX0_FASHE_T-complex_protein_subunit_theta_OS=Fasciola_hepatica_OX=6192_GN=D915_004022_PE=3_SV=1	139.02	230.43	314.1	T0+T5+T10	564.67	747.85	614.18	T0+T5+T10	0.461774	0.52212	--	--	--	--
maker-scaffold10x_596_pilon-snap-gene-0.38-mRNA-1	A0A4E0QVK2	A0A4E0QVK2|A0A4E0QVK2_FASHE_Cell_division_cycle_and_apoptosis_regulator_protein_1_OS=Fasciola_hepatica_OX=6192_GN=D915_010446_PE=4_SV=1	195.15	393.98	656.34	T0+T5+T10	564.64	571.24	283.88	T0+T5+T10	0.719296	0.830186	--	--	--	-0.67002
maker-scaffold10x_749_pilon-pred_gff_StringTie-gene-0.82-mRNA-1	A0A504YMR6	A0A504YMR6|A0A504YMR6_FASGI_Prohibitin_OS=Fasciola_gigantica_OX=46835_GN=FGIG_08822_PE=3_SV=1	0.64	0.23	0.79	T0+T5+T10	564.37	577.48	829.23	T0+T5+T10	--	--	--	--	--	--
maker-scaffold10x_2740_pilon-augustus-gene-0.1-mRNA-1	B9UN46	B9UN46|B9UN46_FASHE_Cathepsin_L1D_OS=Fasciola_hepatica_OX=6192_PE=2_SV=1	0	0	0	ND.	562.99	217.56	960.23	T0+T5+T10	--	--	--	--	--	2.58827
maker-scaffold10x_390_pilon-augustus-gene-0.17-mRNA-1	A0A4E0RBG0	A0A4E0RBG0|A0A4E0RBG0_FASHE_N-myc_downstream_regulated_OS=Fasciola_hepatica_OX=6192_GN=D915_003413_PE=4_SV=1	79.98	57.36	34.85	T0+T5+T10	562.65	646.88	502	T0+T5+T10	-0.863145	-1.6373	--	--	--	--
maker-scaffold10x_157_pilon-snap-gene-0.186-mRNA-1	A0A4E0RGI5	A0A4E0RGI5|A0A4E0RGI5_FASHE_Cargo_transport_protein_erv29_OS=Fasciola_hepatica_OX=6192_GN=D915_003383_PE=4_SV=1	137.39	208.82	210.69	T0+T5+T10	543.64	473.19	565.39	T0+T5+T10	--	--	--	--	--	--
maker-scaffold10x_332_pilon-augustus-gene-0.7-mRNA-1	A0A4E0RYD3	A0A4E0RYD3|A0A4E0RYD3_FASHE_Ribosomal_protein_l4_OS=Fasciola_hepatica_OX=6192_GN=D915_007907_PE=4_SV=1	155.26	288.94	454.74	T0+T5+T10	530.93	1178.59	324.49	T0+T5+T10	0.570014	0.980219	--	--	--	-1.49366
maker-scaffold10x_596_pilon-pred_gff_StringTie-gene-0.17-mRNA-1	no hit	no hit	10.82	9.6	6.33	T0+T5+T10	530.64	86.51	198.88	T0+T5+T10	-0.642071	-1.41941	-0.711449	-3.03679	--	--
maker-scaffold10x_340_pilon-snap-gene-0.36-mRNA-1	A0A2H1BZ68	A0A2H1BZ68|A0A2H1BZ68_FASHE_Putative_cell_division_control_protein_48_OS=Fasciola_hepatica_OX=6192_GN=D915_12667_PE=3_SV=1	3.82	3.5	1.8	T0+T5+T10	527.19	670.62	437.13	T0+T5+T10	--	--	--	--	--	--
maker-scaffold10x_275_pilon-snap-gene-0.27-mRNA-1	A0A4E0RKV0	A0A4E0RKV0|A0A4E0RKV0_FASHE_Poly(U)-specific_endoribonuclease_OS=Fasciola_hepatica_OX=6192_GN=D915_007390_PE=4_SV=1	0.67	0	0	T0	524.74	115.72	350.12	T0+T5+T10	--	-5.82807	--	-2.54991	--	2.16741
augustus_masked-scaffold10x_173_pilon-processed-gene-0.59-mRNA-1	A0A2H1C2B4	A0A2H1C2B4|A0A2H1C2B4_FASHE_Transcription_and_mRNA_export_factor_ENY2_OS=Fasciola_hepatica_OX=6192_GN=D915_007474_PE=3_SV=1	0	0	0	ND.	520.15	40.31	0	T0+T5	--	--	--	--	--	--
maker-scaffold10x_253_pilon-snap-gene-0.131-mRNA-1	A0A4E0S1I3	A0A4E0S1I3|A0A4E0S1I3_FASHE_Prohibitin_OS=Fasciola_hepatica_OX=6192_GN=D915_002665_PE=3_SV=1	532.78	944.8	1031.63	T0+T5+T10	518.5	458.17	665	T0+T5+T10	0.459372	--	--	--	--	0.932029
maker-scaffold10x_390_pilon-snap-gene-0.27-mRNA-1	A0A504X5S3	A0A504X5S3|A0A504X5S3_FASGI_ATP_synthase_subunit_alpha_OS=Fasciola_gigantica_OX=46835_GN=FGIG_02476_PE=3_SV=1	105.89	138.36	166.64	T0+T5+T10	513.73	365	517.58	T0+T5+T10	--	--	--	--	--	1.0028
maker-scaffold10x_408_pilon-snap-gene-0.62-mRNA-1	A0A504YMY8	A0A504YMY8|A0A504YMY8_FASGI_Voltage-dependent_anion-selective_channel_protein_2_OS=Fasciola_gigantica_OX=46835_GN=FGIG_08900_PE=4_SV=1	0.62	1.16	0.97	T0+T5+T10	513.27	593.73	726.01	T0+T5+T10	--	--	--	--	--	--
maker-scaffold10x_1309_pilon-snap-gene-0.98-mRNA-1	A0A504YCW6	A0A504YCW6|A0A504YCW6_FASGI_Coatomer_subunit_zeta_OS=Fasciola_gigantica_OX=46835_GN=FGIG_01689_PE=3_SV=1	111.27	166.06	258.14	T0+T5+T10	510.49	687.07	526.86	T0+T5+T10	--	0.441737	--	--	--	--
maker-scaffold10x_1458_pilon-augustus-gene-0.7-mRNA-1	A0A4E0RYD8	A0A4E0RYD8|A0A4E0RYD8_FASHE_T-complex_protein_1_subunit_delta_OS=Fasciola_hepatica_OX=6192_GN=D915_007995_PE=3_SV=1	299.95	429.83	678.52	T0+T5+T10	509.89	618.83	436.01	T0+T5+T10	--	0.486938	--	--	--	--
maker-scaffold10x_638_pilon-snap-gene-0.19-mRNA-1	A0A4E0RUE6	A0A4E0RUE6|A0A4E0RUE6_FASHE_Inorganic_pyrophosphatase_OS=Fasciola_hepatica_OX=6192_GN=D915_004133_PE=4_SV=1	0	0	0	ND.	494.84	718.5	601.51	T0+T5+T10	--	--	--	--	--	--
augustus_masked-scaffold10x_487_pilon-processed-gene-0.51-mRNA-1	no hit	no hit	0	0	0	ND.	494.22	106.35	176.58	T0+T5+T10	--	--	--	--	--	--
maker-scaffold10x_61_pilon-snap-gene-0.46-mRNA-1	A0A4E0RNQ1	A0A4E0RNQ1|A0A4E0RNQ1_FASHE_Phosphoenolpyruvate_carboxykinase_1_(Fragment)_OS=Fasciola_hepatica_OX=6192_GN=D915_000563_PE=3_SV=1	215.35	264.55	225.75	T0+T5+T10	485.35	963.99	385.72	T0+T5+T10	--	--	--	--	--	-0.893192
augustus_masked-scaffold10x_56_pilon-processed-gene-0.12-mRNA-1	A0A4E0R8W7	A0A4E0R8W7|A0A4E0R8W7_FASHE_Tektin-2_isoform_B_OS=Fasciola_hepatica_OX=6192_GN=D915_006121_PE=4_SV=1	1.19	1.74	0	T0+T5	484.46	96.38	555.02	T0+T5+T10	--	-4.41208	--	--	--	3.04024
maker-scaffold10x_306_pilon-snap-gene-0.15-mRNA-1	A0A504YLF6	A0A504YLF6|A0A504YLF6_FASGI_Rho_gtp-binding_protein_rhoc_OS=Fasciola_gigantica_OX=46835_GN=FGIG_06759_PE=4_SV=1	845	609.6	472.29	T0+T5+T10	481.61	393.56	633.85	T0+T5+T10	-0.914413	-1.48861	-0.509776	--	--	1.05763
maker-scaffold10x_109_pilon-snap-gene-0.3-mRNA-1	A0A4E0QWX8	A0A4E0QWX8|A0A4E0QWX8_FASHE_RAB18_member_Ras_oncogene_family_OS=Fasciola_hepatica_OX=6192_GN=D915_010211_PE=4_SV=1	237.11	223.7	240.86	T0+T5+T10	481.52	365.79	654.44	T0+T5+T10	-0.447593	-0.567956	--	--	--	1.25401
augustus_masked-scaffold10x_784_pilon-processed-gene-0.33-mRNA-1	A0A504YPN0	A0A504YPN0|A0A504YPN0_FASGI_Chaperonin_containing_T-complex_polypeptide_subunit_zeta_OS=Fasciola_gigantica_OX=46835_GN=FGIG_03371_PE=3_SV=1	431.45	642.62	1007.55	T0+T5+T10	481.32	771.32	404.62	T0+T5+T10	--	--	--	--	--	--
maker-scaffold10x_513_pilon-snap-gene-1.155-mRNA-1	no hit	no hit	0.78	0	0	T0	475.74	30.47	0	T0+T5	--	--	--	-4.85132	-6.43785	--
maker-scaffold10x_360_pilon-snap-gene-0.25-mRNA-1	A0A4E0RFK5	A0A4E0RFK5|A0A4E0RFK5_FASHE_Tubulin-specific_chaperone_A_OS=Fasciola_hepatica_OX=6192_GN=D915_008487_PE=3_SV=1	29.64	36.39	42.6	T0+T5+T10	475.24	653.54	168.19	T0+T5+T10	--	--	--	--	--	--
maker-scaffold10x_158_pilon-pred_gff_StringTie-gene-0.11-mRNA-1	A0A2H1C729	A0A2H1C729|A0A2H1C729_FASHE_L-lactate_dehydrogenase_OS=Fasciola_hepatica_OX=6192_GN=D915_006510_PE=3_SV=1	1199.75	1115.43	638.94	T0+T5+T10	474.6	312.21	154.64	T0+T5+T10	-0.586897	-1.3961	-0.747206	--	--	--
maker-scaffold10x_23_pilon-snap-gene-0.80-mRNA-1	A0A2H1CGR4	A0A2H1CGR4|A0A2H1CGR4_FASHE_DnaJ_domain_protein_OS=Fasciola_hepatica_OX=6192_GN=D915_004076_PE=3_SV=1	535.76	491.39	571.79	T0+T5+T10	458.61	544.2	339.33	T0+T5+T10	-0.587153	-0.558794	--	--	--	--
maker-scaffold10x_223_pilon-snap-gene-0.3-mRNA-1	A0A4E0R1H7	A0A4E0R1H7|A0A4E0R1H7_FASHE_Methylmalonyl-CoA_epimerase_/ethylmalonyl-CoA_epimerase_OS=Fasciola_hepatica_OX=6192_GN=D915_007464_PE=4_SV=1	220.78	136.87	121.45	T0+T5+T10	457.33	497.03	489.38	T0+T5+T10	-1.06264	-1.56973	--	--	--	--
maker-scaffold10x_1842_pilon-snap-gene-0.11-mRNA-1	A0A4E0S2Z8	A0A4E0S2Z8|A0A4E0S2Z8_FASHE_Karyopherin_(Importin)_beta_3_OS=Fasciola_hepatica_OX=6192_GN=D915_002489_PE=4_SV=1	3.66	4.15	6.43	T0+T5+T10	452.06	615.56	444.12	T0+T5+T10	--	--	--	--	--	--
maker-scaffold10x_2009_pilon-snap-gene-0.46-mRNA-1	A0A4E0R7N2	A0A4E0R7N2|A0A4E0R7N2_FASHE_Lysosome-associated_membrane_glycoprotein_OS=Fasciola_hepatica_OX=6192_GN=D915_006397_PE=3_SV=1	1758.13	1568.62	1065.35	T0+T5+T10	446.71	349.2	775.43	T0+T5+T10	-0.628781	-1.25245	--	--	--	1.65769
maker-scaffold10x_1723_pilon-augustus-gene-0.57-mRNA-1	A0A504YD87	A0A504YD87|A0A504YD87_FASGI_Quinoid_dihydropteridine_reductase_a_OS=Fasciola_gigantica_OX=46835_GN=FGIG_11382_PE=4_SV=1	929.27	878.57	628.27	T0+T5+T10	445.97	902.13	655.28	T0+T5+T10	-0.574817	-1.13374	--	--	--	--
maker-scaffold10x_1068_pilon-snap-gene-0.40-mRNA-1	A0A4E0RNU1	A0A4E0RNU1|A0A4E0RNU1_FASHE_Hypoxia_up-regulated_protein_1_OS=Fasciola_hepatica_OX=6192_GN=D915_001461_PE=4_SV=1	12.76	17.86	16.39	T0+T5+T10	440.88	521.89	427.31	T0+T5+T10	--	--	--	--	--	--
maker-scaffold10x_703_pilon-snap-gene-0.87-mRNA-1	A0A4E0RT42	A0A4E0RT42|A0A4E0RT42_FASHE_Dynein_light_intermediate_chain_axonemal_OS=Fasciola_hepatica_OX=6192_GN=D915_005649_PE=4_SV=1	2.8	2.35	2.17	T0+T5+T10	438.15	65.41	94.04	T0+T5+T10	--	--	--	-3.52296	--	--
maker-scaffold10x_387_pilon-augustus-gene-0.62-mRNA-1	A0A2H1CVX5	A0A2H1CVX5|A0A2H1CVX5_FASHE_60S_ribosomal_protein_L13_OS=Fasciola_hepatica_OX=6192_GN=D915_000500_PE=3_SV=1	1572.22	2279.31	3891.02	T0+T5+T10	431.89	786.07	448.03	T0+T5+T10	--	0.815095	0.579541	--	--	--
maker-scaffold10x_504_pilon-augustus-gene-0.84-mRNA-1	A0A4E0QZD5	A0A4E0QZD5|A0A4E0QZD5_FASHE_Dihydrolipoyl_dehydrogenase_mitochondrial_OS=Fasciola_hepatica_OX=6192_GN=D915_010540_PE=4_SV=1	0.76	0.22	0.6	T0+T5+T10	421.85	380.2	170.55	T0+T5+T10	--	--	--	--	--	--
maker-scaffold10x_973_pilon-snap-gene-0.58-mRNA-1	A0A2H1CRB5	A0A2H1CRB5|A0A2H1CRB5_FASHE_Ribosomal_protein_L24e_OS=Fasciola_hepatica_OX=6192_GN=D915_02464_PE=4_SV=1	641.8	558.85	650.91	T0+T5+T10	417.78	1529.93	352.11	T0+T5+T10	-0.583672	-0.692009	--	--	--	--
maker-scaffold10x_445_pilon-augustus-gene-0.18-mRNA-1	A0A4E0RVU3	A0A4E0RVU3|A0A4E0RVU3_FASHE_Fructose-bisphosphate_aldolase_OS=Fasciola_hepatica_OX=6192_GN=D915_010447_PE=3_SV=1	17.99	11.16	5.7	T0+T5+T10	416.32	466.57	263.62	T0+T5+T10	-1.2846	-2.44369	--	--	--	--
maker-scaffold10x_1972_pilon-snap-gene-0.23-mRNA-1	A0A2H1BY45	A0A2H1BY45|A0A2H1BY45_FASHE_Ribosomal_protein_L6_component_of_cytosolic_80S_ribosome_and_60S_large_subunit_OS=Fasciola_hepatica_OX=6192_GN=D915_008673_PE=4_SV=1	746.63	1171.04	1625.21	T0+T5+T10	409.4	623.47	275.25	T0+T5+T10	--	0.434721	--	--	--	--
maker-scaffold10x_279_pilon-snap-gene-0.19-mRNA-1	A0A2H1CUL2	A0A2H1CUL2|A0A2H1CUL2_FASHE_Ribosomal_protein_L11_OS=Fasciola_hepatica_OX=6192_GN=D915_000853_PE=3_SV=1	286.65	375.93	483.67	T0+T5+T10	409.18	469.39	383.78	T0+T5+T10	--	--	--	--	--	--
maker-scaffold10x_113_pilon-snap-gene-0.210-mRNA-1	A0A504ZBK0	A0A504ZBK0|A0A504ZBK0_FASGI_T-complex_protein_1_subunit_eta_OS=Fasciola_gigantica_OX=46835_GN=FGIG_07642_PE=3_SV=1	154.49	273.22	399.04	T0+T5+T10	407.9	695.14	412.41	T0+T5+T10	0.412735	0.612636	--	--	--	--
maker-scaffold10x_314_pilon-snap-gene-0.6-mRNA-1	A0A4E0RBB1	A0A4E0RBB1|A0A4E0RBB1_FASHE_Programmed_cell_death_protein_4_OS=Fasciola_hepatica_OX=6192_GN=D915_004449_PE=4_SV=1	8534.63	7961.47	5758.32	T0+T5+T10	404.13	831.16	270.3	T0+T5+T10	-0.55661	-1.16373	-0.541668	--	--	-1.05742
maker-scaffold10x_2064_pilon-pred_gff_StringTie-gene-0.0-mRNA-1	A0A2H1C4R8	A0A2H1C4R8|A0A2H1C4R8_FASHE_Ribosomal_L27e_protein_OS=Fasciola_hepatica_OX=6192_GN=D915_006893_PE=4_SV=1	1351.72	1983.99	2629.09	T0+T5+T10	399.59	772.75	0	T0+T5	--	0.403881	--	--	--	--
maker-scaffold10x_785_pilon-snap-gene-0.11-mRNA-1	A0A2H1C5L2	A0A2H1C5L2|A0A2H1C5L2_FASHE_SRP40_protein_OS=Fasciola_hepatica_OX=6192_GN=D915_10257_PE=4_SV=1	6.02	10.74	15.09	T0+T5+T10	391.4	500.48	110.21	T0+T5+T10	--	--	--	--	--	--
maker-scaffold10x_271_pilon-snap-gene-0.57-mRNA-1	A0A419PCA2	A0A419PCA2|A0A419PCA2_CLOSI_N-acetyltransferase_9_OS=Clonorchis_sinensis_OX=79923_GN=Nat9_PE=4_SV=1	31.43	44.02	90.01	T0+T5+T10	388.67	465.31	250.61	T0+T5+T10	--	0.767658	--	--	--	-0.490552
maker-scaffold10x_1459_pilon-snap-gene-0.34-mRNA-1	A0A183A014	A0A183A014|A0A183A014_9TREM_KH_domain-containing_protein_OS=Echinostoma_caproni_OX=27848_GN=ECPE_LOCUS299_PE=4_SV=1	421.05	483.61	621.42	T0+T5+T10	384.04	461.49	260.13	T0+T5+T10	--	--	--	--	--	--
maker-scaffold10x_75_pilon-snap-gene-0.113-mRNA-1	A0A4E0RK69	A0A4E0RK69|A0A4E0RK69_FASHE_T-complex_protein_subunit_epsilon_OS=Fasciola_hepatica_OX=6192_GN=D915_007906_PE=3_SV=1	91.88	186.68	272.73	T0+T5+T10	381.69	435.78	347.92	T0+T5+T10	0.689719	0.742201	--	--	--	--
maker-scaffold10x_97_pilon-snap-gene-0.77-mRNA-1	A0A4E0RXF6	A0A4E0RXF6|A0A4E0RXF6_FASHE_Proteasome_subunit_alpha_type_OS=Fasciola_hepatica_OX=6192_GN=D915_002342_PE=3_SV=1	58.36	74.97	86.93	T0+T5+T10	378.09	393.11	416.09	T0+T5+T10	--	--	--	--	--	--
maker-scaffold10x_82_pilon-snap-gene-0.83-mRNA-1	A0A4E0R9W8	A0A4E0R9W8|A0A4E0R9W8_FASHE_Ubiquitin_activating_enzyme_OS=Fasciola_hepatica_OX=6192_GN=D915_006677_PE=4_SV=1	429.72	338.78	330.58	T0+T5+T10	373.53	474.6	393.12	T0+T5+T10	-0.679689	-1.11167	--	--	--	--
maker-scaffold10x_537_pilon-snap-gene-0.69-mRNA-1	A0A4E0RFE5	A0A4E0RFE5|A0A4E0RFE5_FASHE_Translocon-associated_protein_subunit_alpha_OS=Fasciola_hepatica_OX=6192_GN=D915_002715_PE=4_SV=1	163.39	200.48	221.4	T0+T5+T10	369.81	314.86	446.04	T0+T5+T10	--	--	--	--	--	0.969181
maker-scaffold10x_68_pilon-snap-gene-0.30-mRNA-1	A0A4E0R7U1	A0A4E0R7U1|A0A4E0R7U1_FASHE_Nitrophenylphosphatase_OS=Fasciola_hepatica_OX=6192_GN=D915_006890_PE=3_SV=1	80.3	122.41	109.53	T0+T5+T10	369.18	418.23	293.09	T0+T5+T10	--	--	--	--	--	--
maker-scaffold10x_166_pilon-snap-gene-0.30-mRNA-1	A0A3P8HYB9	A0A3P8HYB9|A0A3P8HYB9_9TREM_Succinate--CoA_ligase_[ADP/GDP-forming]_subunit_alpha,_mitochondrial_OS=Echinostoma_caproni_OX=27848_GN=ECPE_LOCUS10695_PE=3_SV=1	14.51	27.15	54.16	T0+T5+T10	369	480.43	178.65	T0+T5+T10	0.629719	1.18371	0.621612	--	--	-0.9959
maker-scaffold10x_742_pilon-snap-gene-0.75-mRNA-1	A0A4E0RJN6	A0A4E0RJN6|A0A4E0RJN6_FASHE_Calnexin_OS=Fasciola_hepatica_OX=6192_GN=D915_000748_PE=3_SV=1	196.25	213.44	273.43	T0+T5+T10	355.55	417.49	232.12	T0+T5+T10	--	--	--	--	--	--
maker-scaffold10x_1808_pilon-snap-gene-0.1-mRNA-1	A0A504YY28	A0A504YY28|A0A504YY28_FASGI_Radial_spoke_head_protein_9_OS=Fasciola_gigantica_OX=46835_GN=FGIG_10030_PE=4_SV=1	0.23	0	0	T0	355.5	21.53	23.72	T0+T5+T10	--	--	--	-5.23105	--	--
maker-scaffold10x_213_pilon-snap-gene-0.47-mRNA-1	A0A2H1CJZ3	A0A2H1CJZ3|A0A2H1CJZ3_FASHE_SarA_OS=Fasciola_hepatica_OX=6192_GN=D915_003656_PE=3_SV=1	119.3	114.13	157.63	T0+T5+T10	353.39	419.67	227.06	T0+T5+T10	--	--	--	--	--	--
maker-scaffold10x_600_pilon-snap-gene-0.10-mRNA-1	A0A4E0RNG0	A0A4E0RNG0|A0A4E0RNG0_FASHE_EF-hand_calcium-binding_domain-containing_protein_6_OS=Fasciola_hepatica_OX=6192_GN=D915_006523_PE=4_SV=1	0.07	0	0	T0	351.37	44.03	91	T0+T5+T10	--	--	--	-3.56489	--	--
maker-scaffold10x_1651_pilon-snap-gene-0.38-mRNA-1	C6EUD4	C6EUD4|C6EUD4_FASHE_Mitochondrial_acetate:succinate_CoA-transferase_OS=Fasciola_hepatica_OX=6192_PE=2_SV=1	169.15	154.82	153.37	T0+T5+T10	343.31	373.48	265.5	T0+T5+T10	-0.580518	-0.767286	--	--	--	--
maker-scaffold10x_680_pilon-pred_gff_StringTie-gene-0.36-mRNA-1	A0A2H1C935	A0A2H1C935|A0A2H1C935_FASHE_Enkurin_TRPC_channel_interacting_protein_OS=Fasciola_hepatica_OX=6192_GN=D915_005711_PE=4_SV=1	0	0	0	ND.	342.21	41.59	45.57	T0+T5+T10	--	--	--	--	--	--
maker-scaffold10x_145_pilon-snap-gene-2.161-mRNA-1	A0A4E0RWL4	A0A4E0RWL4|A0A4E0RWL4_FASHE_Putative_spindle_pole_body_protein_OS=Fasciola_hepatica_OX=6192_GN=D915_006997_PE=4_SV=1	275.94	254.44	213.61	T0+T5+T10	338.04	360.39	283.45	T0+T5+T10	-0.523711	-0.984617	--	--	--	--
maker-scaffold10x_2518_pilon-snap-gene-0.26-mRNA-1	A0A2H1C7W1	A0A2H1C7W1|A0A2H1C7W1_FASHE_MSP_domain_protein_OS=Fasciola_hepatica_OX=6192_GN=D915_09397_PE=4_SV=1	133.04	242.92	294.92	T0+T5+T10	331.62	336.05	216.16	T0+T5+T10	0.376688	0.478469	--	--	--	--
maker-scaffold10x_10_pilon-snap-gene-0.0-mRNA-1	A0A4E0RNR9	A0A4E0RNR9|A0A4E0RNR9_FASHE_Small_GTP-binding_protein_Rab1_OS=Fasciola_hepatica_OX=6192_GN=D915_006540_PE=4_SV=1	504.81	446.68	459.1	T0+T5+T10	329.76	366.28	271.3	T0+T5+T10	-0.637321	-0.914264	--	--	--	--
maker-scaffold10x_1074_pilon-snap-gene-0.113-mRNA-1	A0A2H1C6J7	A0A2H1C6J7|A0A2H1C6J7_FASHE_Ribosomal_protein_L13_OS=Fasciola_hepatica_OX=6192_GN=D915_006691_PE=3_SV=1	546.3	881.38	1343.4	T0+T5+T10	326.23	514.52	0	T0+T5	--	0.608859	--	--	--	-2.20459
maker-scaffold10x_305_pilon-snap-gene-0.26-mRNA-1	A0A4E0REZ4	A0A4E0REZ4|A0A4E0REZ4_FASHE_Glutaredoxin_OS=Fasciola_hepatica_OX=6192_GN=D915_004322_PE=4_SV=1	6.79	21.28	36.71	T0+T5+T10	325.85	388.63	205.31	T0+T5+T10	--	1.74099	--	--	--	--
maker-scaffold10x_80_pilon-snap-gene-0.165-mRNA-1	A0A504Z1D2	A0A504Z1D2|A0A504Z1D2_FASGI_Dolichyl-diphosphooligosaccharide--protein_glycosyltransferase_48_kDa_subunit_OS=Fasciola_gigantica_OX=46835_GN=FGIG_10485_PE=3_SV=1	363.71	463.76	479.66	T0+T5+T10	325.41	342.32	376.36	T0+T5+T10	--	-0.437875	--	--	--	--
maker-scaffold10x_947_pilon-snap-gene-0.61-mRNA-1	A0A3G0ZAV7	A0A3G0ZAV7|A0A3G0ZAV7_FASHE_UDP-glucose_4-epimerase_OS=Fasciola_hepatica_OX=6192_GN=GALE_PE=2_SV=1	132.91	159.74	179.23	T0+T5+T10	324.35	526.06	156.86	T0+T5+T10	--	--	--	--	--	-1.37596
maker-scaffold10x_362_pilon-augustus-gene-0.60-mRNA-1	A0A4E0R869	A0A4E0R869|A0A4E0R869_FASHE_Alpha_actinin_sarcomeric_OS=Fasciola_hepatica_OX=6192_GN=D915_005898_PE=4_SV=1	138.77	102.71	125.59	T0+T5+T10	322.42	441.94	224.42	T0+T5+T10	-0.784131	-0.867094	--	--	--	--
maker-scaffold10x_574_pilon-snap-gene-0.0-mRNA-1	A0A4E0RBR4	A0A4E0RBR4|A0A4E0RBR4_FASHE_Glutamate_dehydrogenase_OS=Fasciola_hepatica_OX=6192_GN=D915_003019_PE=3_SV=1	55.27	77.3	25.94	T0+T5+T10	319.59	72.86	126	T0+T5+T10	--	-1.6498	--	--	--	--
maker-scaffold10x_23_pilon-snap-gene-0.85-mRNA-1	A0A4E0RXG6	A0A4E0RXG6|A0A4E0RXG6_FASHE_Poly(U)-specific_endoribonuclease-A_OS=Fasciola_hepatica_OX=6192_GN=D915_006421_PE=4_SV=1	1318.03	984.35	707.37	T0+T5+T10	317.03	209.49	259.44	T0+T5+T10	-0.840118	-1.41218	--	--	--	--
maker-scaffold10x_841_pilon-snap-gene-0.74-mRNA-1	A0A4E0R390	A0A4E0R390|A0A4E0R390_FASHE_Far_upstream_element-binding_protein_2_OS=Fasciola_hepatica_OX=6192_GN=D915_009464_PE=4_SV=1	320.68	584.74	563.12	T0+T5+T10	315.76	439.25	272.32	T0+T5+T10	--	--	--	--	--	--
maker-scaffold10x_966_pilon-snap-gene-0.75-mRNA-1	A0A2H1BTS7	A0A2H1BTS7|A0A2H1BTS7_FASHE_Peptidylprolyl_isomerase_OS=Fasciola_hepatica_OX=6192_GN=D915_010170_PE=4_SV=1	72.36	113.66	93.05	T0+T5+T10	315.25	480.22	269.02	T0+T5+T10	--	-0.411683	-0.608281	--	--	-0.452804
maker-scaffold10x_295_pilon-snap-gene-0.73-mRNA-1	A0A2H1CT75	A0A2H1CT75|A0A2H1CT75_FASHE_DEAD/DEAH_box_helicase_OS=Fasciola_hepatica_OX=6192_GN=D915_01764_PE=3_SV=1	3161.93	1775.95	1391.44	T0+T5+T10	314.65	419.45	312.61	T0+T5+T10	-1.17962	-1.85464	-0.611852	--	--	--
maker-scaffold10x_442_pilon-snap-gene-0.19-mRNA-1	A0A4E0RX85	A0A4E0RX85|A0A4E0RX85_FASHE_Zinc_finger_MYND_domain-containing_protein_12_OS=Fasciola_hepatica_OX=6192_GN=D915_001302_PE=4_SV=1	0	0	0	ND.	313.34	29.64	29.73	T0+T5+T10	--	--	--	-4.47981	--	--
maker-scaffold10x_103_pilon-snap-gene-0.115-mRNA-1	A0A4E0S2V2	A0A4E0S2V2|A0A4E0S2V2_FASHE_Tyrosinase_OS=Fasciola_hepatica_OX=6192_GN=D915_002718_PE=4_SV=1	2279	1847.58	1197.13	T0+T5+T10	313.1	262.78	77.74	T0+T5+T10	-0.706344	-1.51652	-0.748016	--	--	--
maker-scaffold10x_135_pilon-snap-gene-0.38-mRNA-1	A0A4E0RCY3	A0A4E0RCY3|A0A4E0RCY3_FASHE_Ferritin_OS=Fasciola_hepatica_OX=6192_GN=D915_002243_PE=3_SV=1	0.84	1.67	1.58	T0+T5+T10	312.95	249.1	470.37	T0+T5+T10	--	--	--	--	--	1.90749
maker-scaffold10x_445_pilon-snap-gene-0.24-mRNA-1	A0A504Y978	A0A504Y978|A0A504Y978_FASGI_Serine/arginine-rich_splicing_factor_OS=Fasciola_gigantica_OX=46835_GN=FGIG_04947_PE=4_SV=1	361.86	715.94	1038.95	T0+T5+T10	311.93	417.06	352.18	T0+T5+T10	0.674874	0.858064	--	--	--	--
maker-scaffold10x_362_pilon-augustus-gene-0.56-mRNA-1	A0A504Z711	A0A504Z711|A0A504Z711_FASGI_Succinate--CoA_ligase_[ADP-forming]_subunit_beta,_mitochondrial_OS=Fasciola_gigantica_OX=46835_GN=FGIG_02674_PE=3_SV=1	375.1	401.05	442	T0+T5+T10	305.87	203.92	357.87	T0+T5+T10	--	-0.569448	--	--	--	1.13196
maker-scaffold10x_387_pilon-snap-gene-0.64-mRNA-1	A0A2H1CVR1	A0A2H1CVR1|A0A2H1CVR1_FASHE_Cofilin/tropomyosin-type_actin-binding_protein_OS=Fasciola_hepatica_OX=6192_GN=D915_00759_PE=3_SV=1	532.02	424.05	422.79	T0+T5+T10	303.65	634.28	232.75	T0+T5+T10	-0.769395	-1.1435	--	--	--	--
maker-scaffold10x_71_pilon-snap-gene-0.103-mRNA-1	A0A504Z9M9	A0A504Z9M9|A0A504Z9M9_FASGI_PDZ_domain-containing_protein_OS=Fasciola_gigantica_OX=46835_GN=FGIG_04309_PE=4_SV=1	17.2	16.73	19.99	T0+T5+T10	299.62	54.51	208.1	T0+T5+T10	--	-0.62816	--	--	--	--
maker-scaffold10x_589_pilon-snap-gene-0.153-mRNA-1	A0A4E0S2B6	A0A4E0S2B6|A0A4E0S2B6_FASHE_WD_repeat-containing_protein_16_OS=Fasciola_hepatica_OX=6192_GN=D915_003291_PE=4_SV=1	32.56	62.43	124.39	T0+T5+T10	296.8	47.36	35.09	T0+T5+T10	0.518517	1.10499	0.655686	-3.56491	--	--
maker-scaffold10x_1437_pilon-snap-gene-0.44-mRNA-1	A0A2H1CNJ8	A0A2H1CNJ8|A0A2H1CNJ8_FASHE_Proteasome_subunit_alpha_type_OS=Fasciola_hepatica_OX=6192_GN=D915_002141_PE=3_SV=1	158.76	218.11	266.31	T0+T5+T10	290.42	169.81	468.51	T0+T5+T10	--	--	--	--	--	2.27349
maker-scaffold10x_1705_pilon-snap-gene-0.6-mRNA-1	A0A2H1C3Z4	A0A2H1C3Z4|A0A2H1C3Z4_FASHE_Ubiquitin--protein_ligase_OS=Fasciola_hepatica_OX=6192_GN=D915_007278_PE=3_SV=1	318.37	368.31	419.77	T0+T5+T10	286.35	286.48	212.18	T0+T5+T10	--	-0.408277	--	--	--	--
maker-scaffold10x_245_pilon-snap-gene-0.129-mRNA-1	A0A3R7FJC2	A0A3R7FJC2|A0A3R7FJC2_CLOSI_EF-hand_domain-containing_protein_1_OS=Clonorchis_sinensis_OX=79923_GN=Efhc1_PE=4_SV=1	0	0	0	ND.	284.08	17.98	66.11	T0+T5+T10	--	--	--	--	--	--
augustus_masked-scaffold10x_418_pilon-processed-gene-0.9-mRNA-1	A0A4E0R740	A0A4E0R740|A0A4E0R740_FASHE_Putative_reticulocalbin_calumenin_dna_supercoiling_factor_OS=Fasciola_hepatica_OX=6192_GN=D915_004870_PE=4_SV=1	239.41	231.34	248.11	T0+T5+T10	280.7	249.73	340.45	T0+T5+T10	-0.434736	-0.573879	--	--	--	0.826048
maker-scaffold10x_689_pilon-snap-gene-0.16-mRNA-1	A0A4E0RHD1	A0A4E0RHD1|A0A4E0RHD1_FASHE_Large_subunit_ribosomal_protein_31_OS=Fasciola_hepatica_OX=6192_GN=D915_002180_PE=4_SV=1	7291.57	10251.4	13441.2	T0+T5+T10	279.82	410.6	0	T0+T5	--	--	--	--	--	--
maker-scaffold10x_58_pilon-augustus-gene-0.64-mRNA-1	A0A504Z057	A0A504Z057|A0A504Z057_FASGI_Phosphate_carrier_protein_mitochondrial_OS=Fasciola_gigantica_OX=46835_GN=FGIG_02291_PE=3_SV=1	47.51	96.55	121.08	T0+T5+T10	272.16	356.79	158.38	T0+T5+T10	0.593115	0.73107	--	--	--	--
maker-scaffold10x_617_pilon-snap-gene-0.38-mRNA-1	A0A4E0RDN7	A0A4E0RDN7|A0A4E0RDN7_FASHE_Nuclear_migration_protein_nudC_OS=Fasciola_hepatica_OX=6192_GN=D915_002339_PE=4_SV=1	18.09	20.36	23.16	T0+T5+T10	271.6	290.44	155.37	T0+T5+T10	--	--	--	--	--	--
maker-scaffold10x_172_pilon-snap-gene-0.70-mRNA-1	A0A4E0RY39	A0A4E0RY39|A0A4E0RY39_FASHE_UTP--glucose-1-phosphate_uridylyltransferase_OS=Fasciola_hepatica_OX=6192_GN=D915_008011_PE=3_SV=1	13.5	27.85	15.85	T0+T5+T10	271.57	499.22	250	T0+T5+T10	--	--	-1.05999	--	--	-0.623174
maker-scaffold10x_1652_pilon-snap-gene-0.2-mRNA-1	A0A2H1BW84	A0A2H1BW84|A0A2H1BW84_FASHE_Arrestin_domain_protein_OS=Fasciola_hepatica_OX=6192_GN=D915_009379_PE=4_SV=1	96.32	65.74	60.8	T0+T5+T10	270.42	54.31	193.8	T0+T5+T10	-0.969377	-1.3554	--	--	--	--
maker-scaffold10x_1306_pilon-snap-gene-0.16-mRNA-1	A0A504Y8Z1	A0A504Y8Z1|A0A504Y8Z1_FASGI_Complement_component_1_Q_subcomponent-binding_protein_mitochondrial_OS=Fasciola_gigantica_OX=46835_GN=FGIG_09024_PE=4_SV=1	491.67	519.48	691.7	T0+T5+T10	269.85	372.6	255.77	T0+T5+T10	--	--	--	--	--	--
maker-scaffold10x_97_pilon-augustus-gene-0.150-mRNA-1	no hit	no hit	8950.39	7188.62	4883.39	T0+T5+T10	269.41	498.09	346.57	T0+T5+T10	-0.877684	-1.62972	-0.688048	--	--	--
maker-scaffold10x_226_pilon-snap-gene-0.82-mRNA-1	A0A2H1BUX1	A0A2H1BUX1|A0A2H1BUX1_FASHE_Nucleosome_assembly_protein_OS=Fasciola_hepatica_OX=6192_GN=D915_14240_PE=3_SV=1	473.24	698.07	893.2	T0+T5+T10	266.11	318.88	190.22	T0+T5+T10	--	--	--	--	--	--
maker-scaffold10x_1272_pilon-snap-gene-0.8-mRNA-1	A0A4E0R9K1	A0A4E0R9K1|A0A4E0R9K1_FASHE_Lamin_OS=Fasciola_hepatica_OX=6192_GN=D915_003657_PE=3_SV=1	106.75	177.57	213.98	T0+T5+T10	258.75	278.39	64.7	T0+T5+T10	0.316951	--	--	--	--	-1.81912
maker-scaffold10x_847_pilon-augustus-gene-0.39-mRNA-1	A0A2H1CE81	A0A2H1CE81|A0A2H1CE81_FASHE_Splicing_factor_arginine_serine_rich_arginine_serine_rich_splicing_factor_OS=Fasciola_hepatica_OX=6192_GN=D915_004968_PE=4_SV=1	538.32	990.42	1446.44	T0+T5+T10	256.66	351.33	328.51	T0+T5+T10	0.529647	0.840841	--	--	--	--
maker-scaffold10x_142_pilon-augustus-gene-0.31-mRNA-1	A0A4E0RBI6	A0A4E0RBI6|A0A4E0RBI6_FASHE_Radial_spoke_head_protein_4_A_OS=Fasciola_hepatica_OX=6192_GN=D915_003278_PE=4_SV=1	0	0	0	ND.	255.43	0	0	T0	--	--	--	--	-6.24236	--
maker-scaffold10x_150_pilon-augustus-gene-0.14-mRNA-1	A0A4E0R459	A0A4E0R459|A0A4E0R459_FASHE_Nucleoside_diphosphate_kinase_OS=Fasciola_hepatica_OX=6192_GN=D915_006041_PE=3_SV=1	1.61	0.32	0.09	T0+T5+T10	252.26	38.03	122.11	T0+T5+T10	--	-4.13838	--	-3.82628	--	--
maker-scaffold10x_270_pilon-augustus-gene-0.3-mRNA-1	A0A4E0S1H8	A0A4E0S1H8|A0A4E0S1H8_FASHE_Cell_division_control_protein_42_OS=Fasciola_hepatica_OX=6192_GN=D915_004684_PE=4_SV=1	753.21	1252.9	1086.87	T0+T5+T10	252.14	196.81	0	T0+T5	--	--	--	--	--	--
maker-scaffold10x_520_pilon-snap-gene-2.157-mRNA-1	A0A4E0R528	A0A4E0R528|A0A4E0R528_FASHE_Alpha_crystallin-containing_small_heat_shock_protein_variant_NtermFhHSP35a_OS=Fasciola_hepatica_OX=6192_GN=D915_005794_PE=3_SV=1	560.68	449.22	284.09	T0+T5+T10	251.74	426.77	324.19	T0+T5+T10	-0.7147	-1.60787	-0.827604	--	--	--
maker-scaffold10x_1190_pilon-snap-gene-0.31-mRNA-1	A0A4E0RCG1	A0A4E0RCG1|A0A4E0RCG1_FASHE_Marvel-containing_potential_lipid_raft-associated_protein_OS=Fasciola_hepatica_OX=6192_GN=D915_004090_PE=4_SV=1	163.79	176.13	208.61	T0+T5+T10	251.74	345.23	0	T0+T5	--	-0.369489	--	--	--	--
maker-scaffold10x_534_pilon-augustus-gene-0.71-mRNA-1	A0A4E0RWK6	A0A4E0RWK6|A0A4E0RWK6_FASHE_Citrate_synthase_OS=Fasciola_hepatica_OX=6192_GN=D915_001822_PE=3_SV=1	1673.82	1310.49	936.81	T0+T5+T10	247.53	333.56	279.34	T0+T5+T10	-0.872822	-1.52498	-0.587142	--	--	--
maker-scaffold10x_293_pilon-snap-gene-0.147-mRNA-1	A0A504YLG9	A0A504YLG9|A0A504YLG9_FASGI_40S_ribosomal_protein_S7_OS=Fasciola_gigantica_OX=46835_GN=FGIG_09663_PE=4_SV=1	162.18	349.23	599.4	T0+T5+T10	247.4	362.15	128.64	T0+T5+T10	0.730916	1.17688	--	--	--	-1.15289
maker-scaffold10x_1194_pilon-snap-gene-0.52-mRNA-1	Q7JNQ9	Q7JNQ9|Q7JNQ9_FASHE_Secreted_cathepsin_L_1_OS=Fasciola_hepatica_OX=6192_GN=CL1_PE=2_SV=2	191.84	8.11	4.46	T0+T5+T10	242.53	35.07	68.64	T0+T5+T10	-4.75929	-5.91057	--	--	--	--
maker-scaffold10x_71_pilon-snap-gene-0.87-mRNA-1	A0A2H1CJE1	A0A2H1CJE1|A0A2H1CJE1_FASHE_14-3-3_protein_OS=Fasciola_hepatica_OX=6192_GN=D915_05063_PE=3_SV=1	232.64	275.1	378.47	T0+T5+T10	240.74	466.86	323.8	T0+T5+T10	--	--	--	--	--	--
maker-scaffold10x_1184_pilon-snap-gene-0.34-mRNA-1	A0A2H1C5N4	A0A2H1C5N4|A0A2H1C5N4_FASHE_Cathepsin_L_OS=Fasciola_hepatica_OX=6192_GN=D915_006684_PE=3_SV=1	1157.89	963.85	712.57	T0+T5+T10	240.05	256.38	271.49	T0+T5+T10	-0.64925	-1.25113	--	--	--	--
maker-scaffold10x_1399_pilon-snap-gene-0.14-mRNA-1	A0A504YGX0	A0A504YGX0|A0A504YGX0_FASGI_Transmembrane_emp24_domain-containing_protein_bai_OS=Fasciola_gigantica_OX=46835_GN=FGIG_06204_PE=3_SV=1	0.44	0	0	T0	239.69	369.33	296.55	T0+T5+T10	--	--	--	--	--	--
maker-scaffold10x_1075_pilon-augustus-gene-0.40-mRNA-1	A0A4E0RMF0	A0A4E0RMF0|A0A4E0RMF0_FASHE_Septin-10_OS=Fasciola_hepatica_OX=6192_GN=D915_006624_PE=4_SV=1	1.02	0.68	0.42	T0+T5+T10	238.9	282.57	244.03	T0+T5+T10	--	-1.71871	--	--	--	--
maker-scaffold10x_764_pilon-augustus-gene-0.37-mRNA-1	A0A504YA44	A0A504YA44|A0A504YA44_FASGI_Eukaryotic_translation_initiation_factor_OS=Fasciola_gigantica_OX=46835_GN=FGIG_01888_PE=3_SV=1	140.92	199.66	283.76	T0+T5+T10	232.65	236.71	104.93	T0+T5+T10	--	0.575471	--	--	--	--
maker-scaffold10x_157_pilon-snap-gene-0.211-mRNA-1	A0A4E0RG70	A0A4E0RG70|A0A4E0RG70_FASHE_Rab_GDP_dissociation_inhibitor_OS=Fasciola_hepatica_OX=6192_GN=D915_001249_PE=3_SV=1	389.94	416.94	503.38	T0+T5+T10	232.57	305.88	176.75	T0+T5+T10	-0.355294	-0.379557	--	--	--	--
maker-scaffold10x_933_pilon-snap-gene-0.90-mRNA-1	A0A4E0R5U1	A0A4E0R5U1|A0A4E0R5U1_FASHE_Dynein_heavy_chain_axonemal_OS=Fasciola_hepatica_OX=6192_GN=D915_005467_PE=4_SV=1	0.23	0.06	0	T0+T5	232.52	38.52	119.77	T0+T5+T10	--	-4.63064	--	--	--	1.80082
maker-scaffold10x_416_pilon-augustus-gene-0.17-mRNA-1	A0A2H1C7I2	A0A2H1C7I2|A0A2H1C7I2_FASHE_Betaine-aldehyde_dehydrogenase_domain_protein_OS=Fasciola_hepatica_OX=6192_GN=D915_10348_PE=4_SV=1	119.29	112.09	86.48	T0+T5+T10	231.93	481.78	323.66	T0+T5+T10	-0.58945	-1.19054	--	--	--	--
maker-scaffold10x_102_pilon-snap-gene-0.75-mRNA-1	A0A2H1CAV1	A0A2H1CAV1|A0A2H1CAV1_FASHE_Emp24/gp25L/p24_family_protein_OS=Fasciola_hepatica_OX=6192_GN=D915_005401_PE=3_SV=1	52.02	212.72	337.01	T0+T5+T10	228.69	267.42	246.81	T0+T5+T10	1.61382	2.04767	0.501091	--	--	--
maker-scaffold10x_61_pilon-augustus-gene-0.158-mRNA-1	A0A4E0RIE7	A0A4E0RIE7|A0A4E0RIE7_FASHE_Lysine--tRNA_ligase_OS=Fasciola_hepatica_OX=6192_GN=D915_008436_PE=3_SV=1	42.47	67.3	102.12	T0+T5+T10	227.94	321.87	120.4	T0+T5+T10	--	0.469616	--	--	--	-0.977742
maker-scaffold10x_245_pilon-snap-gene-0.116-mRNA-1	A0A504YVJ6	A0A504YVJ6|A0A504YVJ6_FASGI_EF-hand_domain-containing_protein_1_OS=Fasciola_gigantica_OX=46835_GN=FGIG_06452_PE=4_SV=1	1.26	0	3.34	T0+T10	227.92	26.89	33.51	T0+T5+T10	--	--	--	--	--	--
maker-scaffold10x_1422_pilon-snap-gene-0.3-mRNA-1	A0A2H1CWM4	A0A2H1CWM4|A0A2H1CWM4_FASHE_DUF4476_domain-containing_protein_OS=Fasciola_hepatica_OX=6192_GN=D915_00471_PE=4_SV=1	0	0	0	ND.	225.88	74.01	216.97	T0+T5+T10	--	--	--	--	--	2.74094
maker-scaffold10x_432_pilon-augustus-gene-0.57-mRNA-1	A0A183AZL0	A0A183AZL0|A0A183AZL0_9TREM_HABP4_PAI-RBP1_domain-containing_protein_OS=Echinostoma_caproni_OX=27848_GN=ECPE_LOCUS12395_PE=4_SV=1	413.74	390.11	409.27	T0+T5+T10	223.91	203.71	51.91	T0+T5+T10	--	-0.540907	--	--	--	--
maker-scaffold10x_721_pilon-snap-gene-0.7-mRNA-1	A0A4E0R825	A0A4E0R825|A0A4E0R825_FASHE_6-phosphogluconate_dehydrogenase,_decarboxylating_OS=Fasciola_hepatica_OX=6192_GN=D915_006097_PE=3_SV=1	1.25	0.91	0.58	T0+T5+T10	220.86	195.09	162.37	T0+T5+T10	--	--	--	--	--	--
maker-scaffold10x_2167_pilon-augustus-gene-0.7-mRNA-1	A0A504YWQ6	A0A504YWQ6|A0A504YWQ6_FASGI_Hydroxyacylglutathione_mitochondrial_OS=Fasciola_gigantica_OX=46835_GN=FGIG_03061_PE=3_SV=1	48.45	51.5	64.77	T0+T5+T10	219.85	275.28	44.15	T0+T5+T10	--	-0.442156	--	--	--	--
maker-scaffold10x_111_pilon-snap-gene-0.84-mRNA-1	A0A4E0RBH2	A0A4E0RBH2|A0A4E0RBH2_FASHE_Serine_hydroxymethyltransferase_OS=Fasciola_hepatica_OX=6192_GN=D915_004602_PE=3_SV=1	40.83	67.82	111.84	T0+T5+T10	215.76	470.1	282.24	T0+T5+T10	--	0.701425	--	--	--	--
maker-scaffold10x_199_pilon-snap-gene-0.39-mRNA-1	A0A4E0R9R8	A0A4E0R9R8|A0A4E0R9R8_FASHE_Tektin-2_OS=Fasciola_hepatica_OX=6192_GN=D915_007386_PE=4_SV=1	4.75	0.1	0	T0+T5	214.96	79.54	359.29	T0+T5+T10	-4.99581	-5.41056	--	--	--	2.57037
maker-scaffold10x_919_pilon-augustus-gene-0.84-mRNA-1	A0A4E0RRF4	A0A4E0RRF4|A0A4E0RRF4_FASHE_Muscle_LIM_protein_1_OS=Fasciola_hepatica_OX=6192_GN=D915_000610_PE=4_SV=1	304.47	474.28	417.96	T0+T5+T10	214.05	62.57	0	T0+T5	--	--	--	--	--	-3.31721
maker-scaffold10x_2518_pilon-snap-gene-0.22-mRNA-1	A0A4E0RAK2	A0A4E0RAK2|A0A4E0RAK2_FASHE_Activator_of_90_kDa_heat_shock_protein_ATPase_1_OS=Fasciola_hepatica_OX=6192_GN=D915_005617_PE=4_SV=1	124.56	124.42	135.54	T0+T5+T10	213.14	358.88	268.06	T0+T5+T10	-0.514051	-0.554748	--	--	--	--
maker-scaffold10x_291_pilon-snap-gene-0.73-mRNA-1	A0A4Z2DKZ0	A0A4Z2DKZ0|A0A4Z2DKZ0_SCHJA_UPF0573_protein_C2orf70_isoform_2_OS=Schistosoma_japonicum_OX=6182_GN=EWB00_000164_PE=4_SV=1	25.94	15.75	21.25	T0+T5+T10	212.65	0	0	T0	--	-1.10634	--	--	--	--
maker-scaffold10x_19_pilon-augustus-gene-0.58-mRNA-1	A0A4E0RDL4	A0A4E0RDL4|A0A4E0RDL4_FASHE_Eukaryotic_translation_initiation_OS=Fasciola_hepatica_OX=6192_GN=D915_002362_PE=4_SV=1	107.16	200.9	287.94	T0+T5+T10	211.8	167.95	0	T0+T5	0.489039	0.772721	--	--	--	--
maker-scaffold10x_919_pilon-snap-gene-0.108-mRNA-1	A0A2H1CVJ4	A0A2H1CVJ4|A0A2H1CVJ4_FASHE_RRM_domain-containing_protein_OS=Fasciola_hepatica_OX=6192_GN=D915_00843_PE=4_SV=1	69.41	144.5	147.75	T0+T5+T10	208.23	304.69	118.87	T0+T5+T10	0.759619	0.49028	--	--	--	--
maker-scaffold10x_95_pilon-snap-gene-0.20-mRNA-1	A0A4E0RM24	A0A4E0RM24|A0A4E0RM24_FASHE_EF-hand_domain_(C-terminal)_containing_2_OS=Fasciola_hepatica_OX=6192_GN=D915_006971_PE=4_SV=1	0	0.06	0	T5	207.91	44.28	131.79	T0+T5+T10	--	--	--	--	--	--
maker-scaffold10x_166_pilon-augustus-gene-0.87-mRNA-1	A0A4E0R9K9	A0A4E0R9K9|A0A4E0R9K9_FASHE_Tetratricopeptide_repeat_protein_29_OS=Fasciola_hepatica_OX=6192_GN=D915_005974_PE=4_SV=1	1.33	0.66	0.35	T0+T5+T10	206.72	38.27	0	T0+T5	--	--	--	-3.45322	--	--
maker-scaffold10x_209_pilon-snap-gene-0.49-mRNA-1	H2KV50	H2KV50|H2KV50_CLOSI_Protein_FAM166B_(Fragment)_OS=Clonorchis_sinensis_OX=79923_GN=CLF_111257_PE=4_SV=1	0.13	0	0.38	T0+T10	205.72	0	0	T0	--	--	--	-5.35007	-6.31262	--
maker-scaffold10x_43_pilon-snap-gene-0.92-mRNA-1	A0A4E0RGV2	A0A4E0RGV2|A0A4E0RGV2_FASHE_Solute_carrier_family_2_facilitated_glucose_transporter_member_3_OS=Fasciola_hepatica_OX=6192_GN=D915_003952_PE=3_SV=1	0.23	5.07	15.87	T0+T5+T10	203.89	48.43	0	T0+T5	2.82182	4.20766	1.4554	-2.72859	-2.74336	--
maker-scaffold10x_387_pilon-augustus-gene-0.58-mRNA-1	A0A4E0RWH0	A0A4E0RWH0|A0A4E0RWH0_FASHE_Histone_H2A_OS=Fasciola_hepatica_OX=6192_GN=D915_009773_PE=3_SV=1	3097.46	4525.27	7081.53	T0+T5+T10	202.38	377.14	0	T0+T5	--	--	--	--	--	--
maker-scaffold10x_1257_pilon-snap-gene-0.66-mRNA-1	A0A4E0RED9	A0A4E0RED9|A0A4E0RED9_FASHE_Cytosolic_non-specific_dipeptidase_OS=Fasciola_hepatica_OX=6192_GN=D915_002855_PE=4_SV=1	1.8	10.44	23.25	T0+T5+T10	201.76	40.44	144.49	T0+T5+T10	2.15701	2.64959	--	--	--	2.228
maker-scaffold10x_958_pilon-snap-gene-0.47-mRNA-1	A0A2H1C092	A0A2H1C092|A0A2H1C092_FASHE_Acidic_leucine-rich_nuclear_phosphoprotein_32_protein_(ANP32/acidic_nuclear_phosphoprotein)_OS=Fasciola_hepatica_OX=6192_GN=D915_008153_PE=4_SV=1	961.85	2583.17	4448.12	T0+T5+T10	201.75	303.64	521.07	T0+T5+T10	1.19209	1.35067	--	--	--	--
maker-scaffold10x_1_pilon-augustus-gene-0.136-mRNA-1	A0A4E0RSV5	A0A4E0RSV5|A0A4E0RSV5_FASHE_Calpain-2_catalytic_subunit_OS=Fasciola_hepatica_OX=6192_GN=D915_005511_PE=3_SV=1	12.59	3.99	4.82	T0+T5+T10	201.18	143.52	86.42	T0+T5+T10	-1.67877	-2.08679	--	--	--	--
maker-scaffold10x_819_pilon-augustus-gene-0.18-mRNA-1	A5Z1V3	A5Z1V3|A5Z1V3_FASHE_Secreted_cathepsin_L2_OS=Fasciola_hepatica_OX=6192_GN=CL2_PE=2_SV=1	46.12	6.68	2.12	T0+T5+T10	198.09	63.58	252.02	T0+T5+T10	-3.2737	-4.8104	--	--	--	--
maker-scaffold10x_1632_pilon-snap-gene-0.5-mRNA-1	A0A1P6BY67	A0A1P6BY67|A0A1P6BY67_BRUMA_BMA-UBQ-1,_isoform_a;_BMA-UBQ-1,_isoform_e_OS=Brugia_malayi_OX=6279_GN=Bma-ubq-1_PE=4_SV=1	571.23	959.09	1124.77	T0+T5+T10	197.43	274.07	309.13	T0+T5+T10	--	--	--	--	--	--
maker-scaffold10x_1856_pilon-augustus-gene-0.14-mRNA-1	A0A504YPF8	A0A504YPF8|A0A504YPF8_FASGI_GOLD_domain-containing_protein_OS=Fasciola_gigantica_OX=46835_GN=FGIG_01029_PE=3_SV=1	68.85	83.36	61.04	T0+T5+T10	197.19	208.64	180.19	T0+T5+T10	--	-0.816702	-0.670003	--	--	--
maker-scaffold10x_809_pilon-snap-gene-0.10-mRNA-1	A0A4E0R6J3	A0A4E0R6J3|A0A4E0R6J3_FASHE_Tubulin_alpha_chain_OS=Fasciola_hepatica_OX=6192_GN=D915_005810_PE=3_SV=1	0	0	0	ND.	197.14	28.42	0	T0+T5	--	--	--	--	-6.97623	-2.93872
maker-scaffold10x_303_pilon-snap-gene-0.30-mRNA-1	A0A504YZM6	A0A504YZM6|A0A504YZM6_FASGI_Putative_pyridine_nucleotide-disulfide_oxidoreductase_OS=Fasciola_gigantica_OX=46835_GN=FGIG_02962_PE=4_SV=1	12.74	13.27	7.6	T0+T5+T10	197.08	319.29	209.92	T0+T5+T10	--	-1.45489	--	--	--	--
maker-scaffold10x_756_pilon-snap-gene-0.52-mRNA-1	A0A4E0R9Q2	A0A4E0R9Q2|A0A4E0R9Q2_FASHE_Glucose-6-phosphate_1-dehydrogenase_OS=Fasciola_hepatica_OX=6192_GN=D915_006697_PE=3_SV=1	1624.3	1063.33	719.47	T0+T5+T10	196.43	262.35	233.71	T0+T5+T10	-1.06994	-1.83793	-0.703957	--	--	--
maker-scaffold10x_263_pilon-snap-gene-0.25-mRNA-1	no hit	no hit	285.07	979.19	1562.37	T0+T5+T10	195.26	397.25	128.62	T0+T5+T10	1.55072	1.93216	--	--	--	--
maker-scaffold10x_317_pilon-snap-gene-0.52-mRNA-1	A0A2H1C4F2	A0A2H1C4F2|A0A2H1C4F2_FASHE_Ras_family_protein_OS=Fasciola_hepatica_OX=6192_GN=D915_10705_PE=4_SV=1	113.23	158.73	165.58	T0+T5+T10	192.68	188.91	375.03	T0+T5+T10	--	--	--	--	--	1.33072
maker-scaffold10x_598_pilon-snap-gene-1.125-mRNA-1	A0A4E0RMC9	A0A4E0RMC9|A0A4E0RMC9_FASHE_Proteasome_subunit_beta_OS=Fasciola_hepatica_OX=6192_GN=D915_010821_PE=3_SV=1	156.23	282.88	349.47	T0+T5+T10	190.49	216.57	247.4	T0+T5+T10	--	0.467063	--	--	--	--
maker-scaffold10x_938_pilon-augustus-gene-0.26-mRNA-1	A0A504YT07	A0A504YT07|A0A504YT07_FASGI_Syntaxin-7_OS=Fasciola_gigantica_OX=46835_GN=FGIG_02442_PE=4_SV=1	181.53	141.35	99.06	T0+T5+T10	190.12	475.02	333.33	T0+T5+T10	-0.814901	-1.53486	-0.655917	--	--	--
maker-scaffold10x_747_pilon-snap-gene-0.2-mRNA-1	A0A504YV37	A0A504YV37|A0A504YV37_FASGI_Ubiquitin_conjugating_enzyme_OS=Fasciola_gigantica_OX=46835_GN=FGIG_10388_PE=3_SV=1	792.41	924.67	1319.21	T0+T5+T10	188.44	281.46	316.8	T0+T5+T10	--	--	--	--	--	--
maker-scaffold10x_80_pilon-augustus-gene-0.116-mRNA-1	A0A4E0RLJ5	A0A4E0RLJ5|A0A4E0RLJ5_FASHE_Innexin_OS=Fasciola_hepatica_OX=6192_GN=inx_PE=3_SV=1	13.98	13.64	57.81	T0+T5+T10	187.21	206.89	234.71	T0+T5+T10	--	1.41157	--	--	--	--
maker-scaffold10x_459_pilon-snap-gene-0.77-mRNA-1	A0A2H1CD52	A0A2H1CD52|A0A2H1CD52_FASHE_Heterogeneous_nuclear_ribonucleoprotein_H_OS=Fasciola_hepatica_OX=6192_GN=D915_004699_PE=4_SV=1	121.53	382.05	437.6	T0+T5+T10	184.98	257.6	128.49	T0+T5+T10	1.287	1.15028	--	--	--	--
maker-scaffold10x_638_pilon-snap-gene-0.14-mRNA-1	A0A5J4NBY8	A0A5J4NBY8|A0A5J4NBY8_9TREM_Adenylate/nucleoside-diphosphate_kinase_OS=Paragonimus_westermani_OX=34504_GN=DEA37_0014088_PE=4_SV=1	0.27	0	0.06	T0+T10	183.06	26.78	54.25	T0+T5+T10	--	--	--	-3.52448	--	--
maker-scaffold10x_1089_pilon-augustus-gene-0.11-mRNA-1	A0A4E0RCR2	A0A4E0RCR2|A0A4E0RCR2_FASHE_Dihydrolipoyllysine-residue_succinyltransferase_component_of_2-oxoglutarate_dehydrogenase_OS=Fasciola_hepatica_OX=6192_GN=D915_010165_PE=4_SV=1	78.28	164.47	173.56	T0+T5+T10	182.22	106	58.89	T0+T5+T10	0.769289	0.422129	--	--	--	--
augustus_masked-scaffold10x_330_pilon-processed-gene-0.50-mRNA-1	A0A4E0RL35	A0A4E0RL35|A0A4E0RL35_FASHE_Putative_pyrophosphate-dependent_phosphofructo-1-kinase_OS=Fasciola_hepatica_OX=6192_GN=D915_000011_PE=4_SV=1	107.57	152.07	129.33	T0+T5+T10	182.14	174.98	165.94	T0+T5+T10	--	-0.430477	--	--	--	--
maker-scaffold10x_2572_pilon-augustus-gene-0.21-mRNA-1	A0A504ZBY7	A0A504ZBY7|A0A504ZBY7_FASGI_Pyruvate_dehydrogenase_E1_component_subunit_beta_OS=Fasciola_gigantica_OX=46835_GN=FGIG_00973_PE=4_SV=1	139.64	174.4	316.02	T0+T5+T10	179.17	167.99	204.23	T0+T5+T10	--	--	--	--	--	--
maker-scaffold10x_1437_pilon-snap-gene-0.41-mRNA-1	A0A2H1CQT0	A0A2H1CQT0|A0A2H1CQT0_FASHE_ELAV_like_protein_2/3/4_OS=Fasciola_hepatica_OX=6192_GN=D915_002144_PE=4_SV=1	819.77	559.66	405.61	T0+T5+T10	178.4	268.24	248.51	T0+T5+T10	-1.06326	-1.74051	-0.613197	--	--	--
maker-scaffold10x_275_pilon-snap-gene-0.19-mRNA-1	A0A2H1BUM6	A0A2H1BUM6|A0A2H1BUM6_FASHE_Eukaryotic_translation_initiation_factor_3_subunit_G_OS=Fasciola_hepatica_OX=6192_GN=D915_010752_PE=3_SV=1	67.23	120.43	175.89	T0+T5+T10	174.76	346.67	0	T0+T5	--	0.709649	--	--	--	--
maker-scaffold10x_2005_pilon-augustus-gene-0.57-mRNA-1	A0A2H1CS84	A0A2H1CS84|A0A2H1CS84_FASHE_Tubulin_beta_chain_OS=Fasciola_hepatica_OX=6192_GN=D915_001342_PE=3_SV=1	312.52	227.48	180.52	T0+T5+T10	174.46	353.52	275.18	T0+T5+T10	-0.862135	-1.45862	-0.531471	--	--	--
maker-scaffold10x_742_pilon-snap-gene-0.69-mRNA-1	A0A419PFL7	A0A419PFL7|A0A419PFL7_CLOSI_MFS_1_like_domain-containing_protein_(Fragment)_OS=Clonorchis_sinensis_OX=79923_GN=CSKR_4149s_PE=4_SV=1	375.25	364.47	212.54	T0+T5+T10	173.69	198.44	93.43	T0+T5+T10	-0.527189	-1.23089	--	--	--	--
maker-scaffold10x_200_pilon-augustus-gene-0.85-mRNA-1	A0A4E0RX78	A0A4E0RX78|A0A4E0RX78_FASHE_Dolichyl-diphosphooligosaccharide--protein_glycosyltransferase_subunit_2_OS=Fasciola_hepatica_OX=6192_GN=D915_002958_PE=3_SV=1	31.55	48.02	52.93	T0+T5+T10	173.59	213.42	129.63	T0+T5+T10	--	--	--	--	--	--
maker-scaffold10x_1279_pilon-snap-gene-0.61-mRNA-1	A0A504XGZ8	A0A504XGZ8|A0A504XGZ8_FASGI_Eukaryotic_translation_initiation_factor_3_subunit_I_OS=Fasciola_gigantica_OX=46835_GN=FGIG_00785_PE=3_SV=1	152.4	204.08	318.58	T0+T5+T10	173.45	256.56	0	T0+T5	--	--	--	--	--	--
maker-scaffold10x_841_pilon-snap-gene-0.81-mRNA-1	A0A504Y7G6	A0A504Y7G6|A0A504Y7G6_FASGI_Small_nuclear_ribonucleoprotein_Sm_D1_OS=Fasciola_gigantica_OX=46835_GN=FGIG_02984_PE=3_SV=1	402.15	714.32	968.54	T0+T5+T10	172.18	323.43	345.06	T0+T5+T10	--	0.425845	--	--	--	--
maker-scaffold10x_513_pilon-snap-gene-1.144-mRNA-1	A0A2H1C4Z4	A0A2H1C4Z4|A0A2H1C4Z4_FASHE_Receptor_expression-enhancing_protein_OS=Fasciola_hepatica_OX=6192_GN=D915_10483_PE=3_SV=1	581.93	773.93	680.48	T0+T5+T10	172.04	517.72	0	T0+T5	--	-0.387522	--	--	--	--
maker-scaffold10x_24_pilon-augustus-gene-0.16-mRNA-1	no hit	no hit	7.9	0.16	0	T0+T5	171.03	241.33	282.1	T0+T5+T10	-5.10101	-7.28301	--	--	--	0.935452
maker-scaffold10x_2547_pilon-snap-gene-0.22-mRNA-1	A0A4E0RIV8	A0A4E0RIV8|A0A4E0RIV8_FASHE_Transaldolase_OS=Fasciola_hepatica_OX=6192_GN=D915_000275_PE=4_SV=1	272.12	159.07	117.89	T0+T5+T10	170.69	277.13	189.08	T0+T5+T10	-1.08018	-1.8962	-0.753473	--	--	--
maker-scaffold10x_1302_pilon-snap-gene-0.19-mRNA-1	no hit	no hit	63.92	49.35	44.12	T0+T5+T10	168.17	235.41	211.51	T0+T5+T10	-0.774614	-1.29466	--	--	--	--
snap_masked-scaffold10x_296_pilon-processed-gene-0.27-mRNA-1	A0A4E0RVQ0	A0A4E0RVQ0|A0A4E0RVQ0_FASHE_Dipeptidyl_peptidase_OS=Fasciola_hepatica_OX=6192_GN=D915_010380_PE=4_SV=1	1.15	2.35	2.49	T0+T5+T10	167.05	218.21	187.46	T0+T5+T10	--	--	--	--	--	--
maker-scaffold10x_14_pilon-snap-gene-0.126-mRNA-1	A0A183AEE9	A0A183AEE9|A0A183AEE9_9TREM_Cytochrome_c_domain-containing_protein_OS=Echinostoma_caproni_OX=27848_GN=ECPE_LOCUS5334_PE=4_SV=1	148.69	203.91	318.84	T0+T5+T10	165.8	180.81	203.98	T0+T5+T10	--	--	--	--	--	0.840792
maker-scaffold10x_1_pilon-augustus-gene-0.144-mRNA-1	A0A4E0RLC8	A0A4E0RLC8|A0A4E0RLC8_FASHE_C3H1-type_domain-containing_protein_OS=Fasciola_hepatica_OX=6192_GN=D915_001719_PE=4_SV=1	3141.7	1972.75	1030.91	T0+T5+T10	164.68	117.27	204.31	T0+T5+T10	-1.10556	-2.03082	-0.863289	--	--	--
snap_masked-scaffold10x_874_pilon-processed-gene-0.2-mRNA-1	A0A504Y767	A0A504Y767|A0A504Y767_FASGI_Thioredoxin_OS=Fasciola_gigantica_OX=46835_GN=FGIG_00881_PE=4_SV=1	24.82	38.43	56	T0+T5+T10	164.3	120.22	0	T0+T5	--	0.53765	--	--	--	--
maker-scaffold10x_15_pilon-snap-gene-0.30-mRNA-1	A0A504Y9H5	A0A504Y9H5|A0A504Y9H5_FASGI_Spectrin_alpha_chain_non-erythrocytic_OS=Fasciola_gigantica_OX=46835_GN=FGIG_09949_PE=4_SV=1	39.72	48.81	64.44	T0+T5+T10	163.91	294.83	206.29	T0+T5+T10	--	--	--	--	--	--
maker-scaffold10x_2098_pilon-snap-gene-0.52-mRNA-1	A0A4E0RTS1	A0A4E0RTS1|A0A4E0RTS1_FASHE_Coronin_protein_crn1_OS=Fasciola_hepatica_OX=6192_GN=D915_004166_PE=4_SV=1	1.61	1.42	1.62	T0+T5+T10	160.91	11.7	49.17	T0+T5+T10	--	--	--	--	--	--
maker-scaffold10x_1124_pilon-snap-gene-0.45-mRNA-1	A0A075A1K1	A0A075A1K1|A0A075A1K1_9TREM_Reverse_transcriptase_domain-containing_protein_OS=Opisthorchis_viverrini_OX=6198_GN=T265_10371_PE=4_SV=1	110.31	104.77	75.47	T0+T5+T10	160.69	170.95	0	T0+T5	-0.471959	-1.10393	--	--	--	--
maker-scaffold10x_908_pilon-snap-gene-1.154-mRNA-1	A0A504ZA08	A0A504ZA08|A0A504ZA08_FASGI_Ezrin-moesin-radixin_OS=Fasciola_gigantica_OX=46835_GN=FGIG_06080_PE=4_SV=1	136.36	172.34	171.25	T0+T5+T10	160.54	292.16	243.29	T0+T5+T10	--	--	--	--	--	--
maker-scaffold10x_503_pilon-snap-gene-0.72-mRNA-1	A0A4E0R8Y2	A0A4E0R8Y2|A0A4E0R8Y2_FASHE_Aldo-keto_reductase_OS=Fasciola_hepatica_OX=6192_GN=D915_006235_PE=4_SV=1	193.89	132.84	85.58	T0+T5+T10	159.43	355.71	222.1	T0+T5+T10	-0.927987	-1.59312	--	--	--	--
maker-scaffold10x_17_pilon-snap-gene-0.5-mRNA-1	no hit	no hit	0.39	0	0	T0	159.28	14.6	17.86	T0+T5+T10	-6.14221	-6.42792	--	--	--	--
maker-scaffold10x_119_pilon-snap-gene-0.3-mRNA-1	A0A2H1BUT0	A0A2H1BUT0|A0A2H1BUT0_FASHE_Ribonucleoside-diphosphate_reductase_small_subunit_OS=Fasciola_hepatica_OX=6192_GN=D915_009802_PE=4_SV=1	206.01	124.9	108.22	T0+T5+T10	157.77	230.44	252.54	T0+T5+T10	-1.24135	-1.69414	--	--	--	--
maker-scaffold10x_29_pilon-snap-gene-0.30-mRNA-1	A0A4E0RBA1	A0A4E0RBA1|A0A4E0RBA1_FASHE_Putative_thioredoxin/protein_disulfide_isomerase_OS=Fasciola_hepatica_OX=6192_GN=D915_004613_PE=3_SV=1	83.12	185.42	225.99	T0+T5+T10	157.58	191.78	112.79	T0+T5+T10	0.834191	0.602735	--	--	--	--
maker-scaffold10x_654_pilon-snap-gene-0.145-mRNA-1	A0A4E0RID9	A0A4E0RID9|A0A4E0RID9_FASHE_RIB43A_domain_with_coiled_coils_1_OS=Fasciola_hepatica_OX=6192_GN=D915_002130_PE=4_SV=1	1.33	0.85	3.01	T0+T5+T10	157.45	30	0	T0+T5	--	--	--	--	--	--
maker-scaffold10x_284_pilon-snap-gene-0.113-mRNA-1	A0A4E0RYF3	A0A4E0RYF3|A0A4E0RYF3_FASHE_High-density_lipoprotein_receptor_(Hdl)_OS=Fasciola_hepatica_OX=6192_GN=D915_007852_PE=4_SV=1	0.41	0.08	0.5	T0+T5+T10	157.04	206.58	65.28	T0+T5+T10	--	--	--	--	--	--
maker-scaffold10x_680_pilon-snap-gene-0.22-mRNA-1	A0A4E0RHR7	A0A4E0RHR7|A0A4E0RHR7_FASHE_Rab_GTPase_OS=Fasciola_hepatica_OX=6192_GN=D915_003670_PE=4_SV=1	164.14	133.76	115.6	T0+T5+T10	156.6	38.38	0	T0+T5	-0.663383	-1.13734	--	--	--	--
maker-scaffold10x_157_pilon-snap-gene-0.187-mRNA-1	A0A0U1Z1I6	A0A0U1Z1I6|A0A0U1Z1I6_FASHE_Fatty_acid-binding_protein_type_V_OS=Fasciola_hepatica_OX=6192_GN=D915_003146_PE=2_SV=1	83.53	116.9	260.55	T0+T5+T10	155.06	357.65	201.91	T0+T5+T10	--	0.873203	0.741793	--	--	--
maker-scaffold10x_200_pilon-augustus-gene-0.74-mRNA-1	A0A4E0R862	A0A4E0R862|A0A4E0R862_FASHE_Thiol-disulfide_exchange_intermediate_OS=Fasciola_hepatica_OX=6192_GN=D915_006094_PE=4_SV=1	14.32	23.6	35.42	T0+T5+T10	154.27	232.23	55.4	T0+T5+T10	--	0.609562	--	--	--	--
maker-scaffold10x_617_pilon-snap-gene-0.20-mRNA-1	A0A4E0RXW7	A0A4E0RXW7|A0A4E0RXW7_FASHE_Coiled-coil_domain-containing_protein_63_OS=Fasciola_hepatica_OX=6192_GN=D915_005739_PE=4_SV=1	0	0	0	ND.	153.85	0	0	T0	--	--	--	-5.80048	-6.45243	--
maker-scaffold10x_293_pilon-snap-gene-0.148-mRNA-1	A0A4E0RUT1	A0A4E0RUT1|A0A4E0RUT1_FASHE_Serpin_OS=Fasciola_hepatica_OX=6192_GN=D915_004276_PE=3_SV=1	1108.69	48.5	9.29	T0+T5+T10	153.43	194.84	362.4	T0+T5+T10	-4.89296	-7.67105	-2.72246	--	--	--
maker-scaffold10x_1606_pilon-snap-gene-0.1-mRNA-1	A0A4E0RCS1	A0A4E0RCS1|A0A4E0RCS1_FASHE_Tetraspanin_OS=Fasciola_hepatica_OX=6192_GN=D915_002394_PE=3_SV=1	144.93	179.38	269.32	T0+T5+T10	150.75	90.05	213.96	T0+T5+T10	--	--	--	--	--	--
maker-scaffold10x_832_pilon-augustus-gene-0.33-mRNA-1	A0A2H1C641	A0A2H1C641|A0A2H1C641_FASHE_ATPase_ASNA1_homolog_OS=Fasciola_hepatica_OX=6192_GN=D915_006615_PE=3_SV=1	15.35	28.06	41.69	T0+T5+T10	149.84	262.39	142.63	T0+T5+T10	--	0.730291	--	--	--	--
maker-scaffold10x_340_pilon-snap-gene-0.27-mRNA-1	A0A4E0R3E5	A0A4E0R3E5|A0A4E0R3E5_FASHE_Transitional_endoplasmic_reticulum_ATPase_OS=Fasciola_hepatica_OX=6192_GN=D915_008113_PE=3_SV=1	532.69	447.82	409.49	T0+T5+T10	149.43	202.32	104.35	T0+T5+T10	-0.59671	-0.969098	--	--	--	--
maker-scaffold10x_763_pilon-snap-gene-0.17-mRNA-1	A0A4E0QWY3	A0A4E0QWY3|A0A4E0QWY3_FASHE_Short-chain_dehydrogenase/reductase_family_16C_member_6_OS=Fasciola_hepatica_OX=6192_GN=D915_009672_PE=3_SV=1	41.26	46.17	41.91	T0+T5+T10	145.42	230.04	69.22	T0+T5+T10	--	--	--	--	--	--
maker-scaffold10x_493_pilon-snap-gene-0.57-mRNA-1	A0A4E0RK11	A0A4E0RK11|A0A4E0RK11_FASHE_Dynein_light_intermediate_chain_axonemal_OS=Fasciola_hepatica_OX=6192_GN=D915_002284_PE=4_SV=1	0	0	0	ND.	145.21	0	0	T0	--	--	--	-3.84091	--	2.3369
maker-scaffold10x_313_pilon-snap-gene-0.74-mRNA-1	Q86F33	Q86F33|Q86F33_SCHJA_Putative_ADP-ribosylation_factor-like_10C_OS=Schistosoma_japonicum_OX=6182_PE=2_SV=1	328.43	283.67	227.66	T0+T5+T10	145.17	215.92	221.92	T0+T5+T10	-0.702951	-1.21507	--	--	--	0.704346
maker-scaffold10x_387_pilon-augustus-gene-0.63-mRNA-1	A0A4E0RHC1	A0A4E0RHC1|A0A4E0RHC1_FASHE_Long-chain-fatty-acid--CoA_ligase_OS=Fasciola_hepatica_OX=6192_GN=D915_008005_PE=4_SV=1	920.51	725.92	438.08	T0+T5+T10	144.93	215.15	132.08	T0+T5+T10	-0.71184	-1.42711	-0.653237	--	--	--
maker-scaffold10x_93_pilon-snap-gene-0.132-mRNA-1	A0A4E0QYH7	A0A4E0QYH7|A0A4E0QYH7_FASHE_Signal_peptide_peptidase_OS=Fasciola_hepatica_OX=6192_GN=D915_008901_PE=4_SV=1	36.74	46.91	46.51	T0+T5+T10	144.72	146.85	0	T0+T5	--	-0.35048	--	--	--	--
maker-scaffold10x_330_pilon-augustus-gene-0.108-mRNA-1	A0A4E0S3M5	A0A4E0S3M5|A0A4E0S3M5_FASHE_Cysteine_and_histidine-rich_domain-containing_protein_1_OS=Fasciola_hepatica_OX=6192_GN=D915_000007_PE=4_SV=1	127.68	216.62	209.36	T0+T5+T10	143.4	154.7	216.64	T0+T5+T10	--	--	--	--	--	1.03546
maker-scaffold10x_589_pilon-augustus-gene-0.57-mRNA-1	A0A2H1CIV9	A0A2H1CIV9|A0A2H1CIV9_FASHE_Glucose-6-phosphate_isomerase_OS=Fasciola_hepatica_OX=6192_GN=D915_05229_PE=3_SV=1	0.05	0	0	T0	143.02	110.28	152.83	T0+T5+T10	--	--	--	--	--	--
maker-scaffold10x_325_pilon-snap-gene-0.66-mRNA-1	A0A4E0RWQ7	A0A4E0RWQ7|A0A4E0RWQ7_FASHE_Proteasome_prosome_macropain_subunit_beta_OS=Fasciola_hepatica_OX=6192_GN=D915_003106_PE=4_SV=1	102.21	137.47	160.41	T0+T5+T10	141.81	262.86	289.92	T0+T5+T10	--	--	--	--	--	--
maker-scaffold10x_1296_pilon-snap-gene-0.19-mRNA-1	A0A504YI75	A0A504YI75|A0A504YI75_FASGI_Glycyl-tRNA_synthetase_(Fragment)_OS=Fasciola_gigantica_OX=46835_GN=FGIG_10353_PE=4_SV=1	16.22	27.93	29.91	T0+T5+T10	140.42	127.52	134.81	T0+T5+T10	--	--	--	--	--	--
maker-scaffold10x_200_pilon-snap-gene-0.137-mRNA-1	A0A2H1CCH9	A0A2H1CCH9|A0A2H1CCH9_FASHE_RAB27B_member_RAS_oncogene_family_OS=Fasciola_hepatica_OX=6192_GN=D915_005140_PE=4_SV=1	265.56	177.54	127.13	T0+T5+T10	139.96	171.41	148.42	T0+T5+T10	-0.875532	-1.51732	--	--	--	--
maker-scaffold10x_1193_pilon-snap-gene-0.4-mRNA-1	A0A504YC32	A0A504YC32|A0A504YC32_FASGI_DnaJ_protein_like_protein_1_OS=Fasciola_gigantica_OX=46835_GN=FGIG_06585_PE=4_SV=1	16.55	20.65	21.27	T0+T5+T10	138.46	267.04	103.51	T0+T5+T10	--	--	--	--	--	--
maker-scaffold10x_217_pilon-snap-gene-1.136-mRNA-1	A0A4E0RXK3	A0A4E0RXK3|A0A4E0RXK3_FASHE_Cytochrome_b-c1_complex_subunit_Rieske,_mitochondrial_OS=Fasciola_hepatica_OX=6192_GN=D915_006145_PE=4_SV=1	101.62	151.6	185.3	T0+T5+T10	137.3	170.13	0	T0+T5	--	--	--	--	--	--
maker-scaffold10x_474_pilon-snap-gene-0.65-mRNA-1	A0A504YTE4	A0A504YTE4|A0A504YTE4_FASGI_Dolichyl-diphosphooligosaccharide--protein_glycosyltransferase_subunit_1_OS=Fasciola_gigantica_OX=46835_GN=FGIG_07660_PE=3_SV=1	27.39	33.84	69.72	T0+T5+T10	135.32	192.14	135.68	T0+T5+T10	--	0.575979	--	--	--	--
maker-scaffold10x_495_pilon-snap-gene-0.94-mRNA-1	A0A2H1CH52	A0A2H1CH52|A0A2H1CH52_FASHE_Isochorismatase_family_protein_OS=Fasciola_hepatica_OX=6192_GN=D915_003770_PE=4_SV=1	17.15	27.28	41.22	T0+T5+T10	135.08	192.43	260.22	T0+T5+T10	--	0.676306	--	--	--	--
maker-scaffold10x_1619_pilon-snap-gene-0.18-mRNA-1	A0A4E0R6W4	A0A4E0R6W4|A0A4E0R6W4_FASHE_Dihydrolipoamide_acetyltransferase_component_of_pyruvate_dehydrogenase_complex_OS=Fasciola_hepatica_OX=6192_GN=D915_007925_PE=3_SV=1	114.55	121.01	151.51	T0+T5+T10	133.27	195.97	82.73	T0+T5+T10	--	-0.354205	--	--	--	--
maker-scaffold10x_1449_pilon-snap-gene-0.6-mRNA-1	A0A504Z8G8	A0A504Z8G8|A0A504Z8G8_FASGI_GTP_binding_protein_alpha_subunit_Gq_OS=Fasciola_gigantica_OX=46835_GN=FGIG_04424_PE=4_SV=1	29.44	11.93	9.83	T0+T5+T10	132.65	170.53	98.38	T0+T5+T10	--	-1.96652	--	--	--	--
maker-scaffold10x_476_pilon-snap-gene-0.108-mRNA-1	A0A4E0RCB9	A0A4E0RCB9|A0A4E0RCB9_FASHE_Corrinoid_adenosyltransferase_OS=Fasciola_hepatica_OX=6192_GN=D915_004559_PE=3_SV=1	379.38	358.54	405.7	T0+T5+T10	132.3	118.61	96.84	T0+T5+T10	-0.511269	-0.622266	--	--	--	--
maker-scaffold10x_1296_pilon-snap-gene-0.15-mRNA-1	A0A2H1BWF1	A0A2H1BWF1|A0A2H1BWF1_FASHE_Peptidyl-prolyl_cis-trans_isomerase_OS=Fasciola_hepatica_OX=6192_GN=D915_009870_PE=3_SV=1	267.56	411.13	467.23	T0+T5+T10	130.24	226.73	123.41	T0+T5+T10	--	--	--	--	--	--
maker-scaffold10x_349_pilon-snap-gene-0.88-mRNA-1	no hit	no hit	1.76	6.25	13.07	T0+T5+T10	128.51	183.66	0	T0+T5	--	2.00809	--	--	--	--
maker-scaffold10x_204_pilon-snap-gene-0.39-mRNA-1	A0A4E0S2L7	A0A4E0S2L7|A0A4E0S2L7_FASHE_Putative_sodium/potassium-transporting_ATPase_subunit_beta-3_OS=Fasciola_hepatica_OX=6192_GN=D915_001356_PE=4_SV=1	105.82	208.13	258.26	T0+T5+T10	128.48	125.78	78.29	T0+T5+T10	0.51562	--	--	--	--	--
maker-scaffold10x_217_pilon-snap-gene-0.65-mRNA-1	A0A4E0RFT7	A0A4E0RFT7|A0A4E0RFT7_FASHE_Eukaryotic_translation_initiation_factor_3_subunit_B_OS=Fasciola_hepatica_OX=6192_GN=D915_003391_PE=3_SV=1	102.75	171.07	233.92	T0+T5+T10	128.01	106.24	49.32	T0+T5+T10	0.397991	0.528447	--	--	--	-0.530478
maker-scaffold10x_546_pilon-snap-gene-0.23-mRNA-1	no hit	no hit	0	0	0	ND.	127.24	0	0	T0	--	--	--	-5.02129	-5.80913	--
maker-scaffold10x_137_pilon-snap-gene-0.15-mRNA-1	A0A504YH46	A0A504YH46|A0A504YH46_FASGI_Acyl_carrier_protein_OS=Fasciola_gigantica_OX=46835_GN=FGIG_04041_PE=3_SV=1	573.68	1074.73	1418.57	T0+T5+T10	126.31	184.84	0	T0+T5	0.519237	--	--	--	--	--
maker-scaffold10x_22_pilon-snap-gene-0.112-mRNA-1	A0A4E0RZQ3	A0A4E0RZQ3|A0A4E0RZQ3_FASHE_BTB/POZ_domain-containing_protein_3_OS=Fasciola_hepatica_OX=6192_GN=D915_000843_PE=4_SV=1	0	0	0	ND.	125.75	42.19	145.57	T0+T5+T10	--	--	--	--	--	2.14684
maker-scaffold10x_631_pilon-snap-gene-0.33-mRNA-1	A0A4E0RFH1	A0A4E0RFH1|A0A4E0RFH1_FASHE_Beta-soluble_NSF_attachment_protein_isoform_B_OS=Fasciola_hepatica_OX=6192_GN=D915_002740_PE=4_SV=1	4.7	2.27	0.9	T0+T5+T10	124.59	192.48	182.75	T0+T5+T10	--	-2.41893	--	--	--	--
maker-scaffold10x_182_pilon-snap-gene-0.19-mRNA-1	A0A4E0R477	A0A4E0R477|A0A4E0R477_FASHE_Cell_division_cycle_protein_37_OS=Fasciola_hepatica_OX=6192_GN=D915_006106_PE=4_SV=1	380.59	382.2	381.39	T0+T5+T10	122.88	282.58	99.7	T0+T5+T10	-0.396617	-0.756283	--	--	--	--
maker-scaffold10x_1680_pilon-snap-gene-0.2-mRNA-1	A0A4E0RJX4	A0A4E0RJX4|A0A4E0RJX4_FASHE_Proteasome_subunit_alpha_type_OS=Fasciola_hepatica_OX=6192_GN=D915_002678_PE=3_SV=1	64.3	101.06	150.6	T0+T5+T10	122.22	230.8	220.22	T0+T5+T10	--	0.583765	--	--	--	--
maker-scaffold10x_640_pilon-snap-gene-0.130-mRNA-1	A0A4E0RFK0	A0A4E0RFK0|A0A4E0RFK0_FASHE_60S_ribosomal_protein_L6_OS=Fasciola_hepatica_OX=6192_GN=D915_003622_PE=4_SV=1	6.22	6.02	9.98	T0+T5+T10	118.99	371.23	51.43	T0+T5+T10	--	--	--	--	--	-3.24859
maker-scaffold10x_217_pilon-snap-gene-1.123-mRNA-1	A0A504Z421	A0A504Z421|A0A504Z421_FASGI_2-oxoglutarate_dehydrogenase_mitochondrial_OS=Fasciola_gigantica_OX=46835_GN=FGIG_04989_PE=4_SV=1	15.96	23.65	19.02	T0+T5+T10	117.97	99.86	43.87	T0+T5+T10	--	--	--	--	--	--
maker-scaffold10x_966_pilon-snap-gene-0.85-mRNA-1	A0A2H1BUR7	A0A2H1BUR7|A0A2H1BUR7_FASHE_rRNA_2'-O-methyltransferase_fibrillarin_OS=Fasciola_hepatica_OX=6192_GN=D915_15167_PE=3_SV=1	6.4	15.54	24.13	T0+T5+T10	117.59	127.71	63.03	T0+T5+T10	--	1.37004	--	--	--	--
maker-scaffold10x_2049_pilon-snap-gene-0.18-mRNA-1	A0A4E0RT59	A0A4E0RT59|A0A4E0RT59_FASHE_GrpE_protein_mitochondrial_OS=Fasciola_hepatica_OX=6192_GN=D915_004285_PE=3_SV=1	47.01	165.89	254.26	T0+T5+T10	116.19	227.24	0	T0+T5	1.44431	1.76102	--	--	--	--
maker-scaffold10x_815_pilon-snap-gene-1.82-mRNA-1	A0A504YCZ8	A0A504YCZ8|A0A504YCZ8_FASGI_Titin_OS=Fasciola_gigantica_OX=46835_GN=FGIG_02690_PE=4_SV=1	0.02	0.15	0.18	T0+T5+T10	115.24	107.77	169.07	T0+T5+T10	--	2.66489	--	--	--	0.83352
maker-scaffold10x_166_pilon-snap-gene-0.45-mRNA-1	A0A2H1C3W9	A0A2H1C3W9|A0A2H1C3W9_FASHE_DNA-binding_protein_OS=Fasciola_hepatica_OX=6192_GN=D915_10907_PE=4_SV=1	262.15	461.37	536.75	T0+T5+T10	113.86	194.75	60.09	T0+T5+T10	--	--	--	--	--	--
snap_masked-scaffold10x_925_pilon-processed-gene-0.9-mRNA-1	A0A4E0RGG7	A0A4E0RGG7|A0A4E0RGG7_FASHE_Bifunctional_dihydrofolate_reductase-thymidylate_synthase_OS=Fasciola_hepatica_OX=6192_GN=D915_003456_PE=3_SV=1	75.93	184.09	242.08	T0+T5+T10	113.41	183.86	140.7	T0+T5+T10	0.790487	0.857861	--	--	--	--
maker-scaffold10x_1459_pilon-snap-gene-0.36-mRNA-1	A0A2H1C7S1	A0A2H1C7S1|A0A2H1C7S1_FASHE_DEAD/DEAH_box_helicase_OS=Fasciola_hepatica_OX=6192_GN=D915_006168_PE=4_SV=1	592.79	780.52	898.54	T0+T5+T10	112.69	125.3	109.92	T0+T5+T10	--	--	--	--	--	--
maker-scaffold10x_93_pilon-snap-gene-0.128-mRNA-1	A0A4E0REF1	A0A4E0REF1|A0A4E0REF1_FASHE_Heme-binding_protein_2_OS=Fasciola_hepatica_OX=6192_GN=D915_009643_PE=4_SV=1	2.38	2.89	3.14	T0+T5+T10	112.69	258.18	397.21	T0+T5+T10	--	--	--	--	--	1.21014
maker-scaffold10x_392_pilon-augustus-gene-0.47-mRNA-1	A0A504YWS1	A0A504YWS1|A0A504YWS1_FASGI_Arginyl_tRNA_synthetase_cytoplasmic_OS=Fasciola_gigantica_OX=46835_GN=FGIG_01676_PE=3_SV=1	0.98	2.38	2.16	T0+T5+T10	110.39	182.73	89.39	T0+T5+T10	--	--	--	--	--	--
maker-scaffold10x_172_pilon-snap-gene-0.73-mRNA-1	A0A4E0RF20	A0A4E0RF20|A0A4E0RF20_FASHE_Seryl-tRNA_synthetase_OS=Fasciola_hepatica_OX=6192_GN=D915_003125_PE=4_SV=1	92.9	129.59	225.88	T0+T5+T10	110.38	176.23	83.79	T0+T5+T10	--	--	--	--	--	--
maker-scaffold10x_81_pilon-snap-gene-0.175-mRNA-1	A0A504ZBQ9	A0A504ZBQ9|A0A504ZBQ9_FASGI_Aly/REF_export_factor_OS=Fasciola_gigantica_OX=46835_GN=FGIG_03905_PE=4_SV=1	450.08	929.56	1288.12	T0+T5+T10	109.81	66.56	0	T0+T5	0.680868	0.642584	--	--	--	--
maker-scaffold10x_4_pilon-snap-gene-0.91-mRNA-1	no hit	no hit	979.13	803.88	484.65	T0+T5+T10	109.47	108.89	0	T0+T5	-0.654663	-1.26737	--	--	--	--
maker-scaffold10x_1366_pilon-snap-gene-0.36-mRNA-1	A0A504YIA1	A0A504YIA1|A0A504YIA1_FASGI_Methylglutaconyl-CoA_hydratase_OS=Fasciola_gigantica_OX=46835_GN=FGIG_04663_PE=3_SV=1	34.04	28.01	31.72	T0+T5+T10	108.98	184.66	109.8	T0+T5+T10	-0.654863	-0.850691	--	--	--	--
maker-scaffold10x_280_pilon-snap-gene-0.114-mRNA-1	A0A4E0RP60	A0A4E0RP60|A0A4E0RP60_FASHE_26S_proteasome_non-ATPase_regulatory_subunit_4_OS=Fasciola_hepatica_OX=6192_GN=D915_006432_PE=4_SV=1	249.06	202.33	156.87	T0+T5+T10	106.66	108.98	71.24	T0+T5+T10	-0.688133	-1.15761	--	--	--	--
maker-scaffold10x_1178_pilon-snap-gene-0.34-mRNA-1	A0A504YKF4	A0A504YKF4|A0A504YKF4_FASGI_Heterogeneous_nuclear_ribonucleoprotein_A/B_OS=Fasciola_gigantica_OX=46835_GN=FGIG_08573_PE=4_SV=1	203.56	389.61	385.89	T0+T5+T10	106.46	113.27	83.4	T0+T5+T10	0.488881	--	--	--	--	--
maker-scaffold10x_327_pilon-snap-gene-0.24-mRNA-1	A0A4E0RCU6	A0A4E0RCU6|A0A4E0RCU6_FASHE_Aspartate--trna_cytoplasmic_OS=Fasciola_hepatica_OX=6192_GN=D915_004031_PE=3_SV=1	8.13	17.49	30.88	T0+T5+T10	106.29	142.53	69.97	T0+T5+T10	0.838787	1.30109	--	--	--	--
maker-scaffold10x_166_pilon-augustus-gene-0.72-mRNA-1	A0A4E0RNQ8	A0A4E0RNQ8|A0A4E0RNQ8_FASHE_Phosphotransferase_OS=Fasciola_hepatica_OX=6192_GN=D915_000577_PE=3_SV=1	81.15	85.98	87.35	T0+T5+T10	105.32	4.96	0	T0+T5	--	-0.657324	--	-4.72206	--	--
maker-scaffold10x_581_pilon-snap-gene-0.98-mRNA-1	A0A4E0R2B6	A0A4E0R2B6|A0A4E0R2B6_FASHE_Sorting_nexin-2_OS=Fasciola_hepatica_OX=6192_GN=D915_009568_PE=4_SV=1	2.42	0.97	0.95	T0+T5+T10	105.21	147.9	0	T0+T5	--	-2.34921	--	--	--	-0.989737
maker-scaffold10x_493_pilon-pred_gff_StringTie-gene-0.46-mRNA-1	A0A2H1CH20	A0A2H1CH20|A0A2H1CH20_FASHE_Universal_stress_family_protein_OS=Fasciola_hepatica_OX=6192_GN=D915_004269_PE=4_SV=1	100.61	62.6	42.8	T0+T5+T10	103.97	110.65	0	T0+T5	-1.15348	-1.86714	-0.650223	--	--	-4.33068
augustus_masked-scaffold10x_102_pilon-processed-gene-0.16-mRNA-1	A0A2H1CH36	A0A2H1CH36|A0A2H1CH36_FASHE_Prefoldin_subunit_3_OS=Fasciola_hepatica_OX=6192_GN=D915_003852_PE=3_SV=1	0.4	0	0	T0	103.42	149.08	99.07	T0+T5+T10	--	--	--	--	--	--
maker-scaffold10x_13_pilon-snap-gene-0.71-mRNA-1	A0A4Z2DWX7	A0A4Z2DWX7|A0A4Z2DWX7_SCHJA_Dolichol-phosphate_mannosyltransferase_subunit_1_OS=Schistosoma_japonicum_OX=6182_GN=EWB00_001366_PE=3_SV=1	827.87	859.02	845.33	T0+T5+T10	103.07	207.01	167.55	T0+T5+T10	-0.448932	-0.771119	--	--	--	--
maker-scaffold10x_64_pilon-snap-gene-0.67-mRNA-1	A0A4E0RSZ6	A0A4E0RSZ6|A0A4E0RSZ6_FASHE_26S_proteasome_non-ATPase_regulatory_subunit_OS=Fasciola_hepatica_OX=6192_GN=D915_009154_PE=4_SV=1	12.33	20.17	30.59	T0+T5+T10	102.74	152.04	71.99	T0+T5+T10	--	--	--	--	--	--
augustus_masked-scaffold10x_1318_pilon-processed-gene-0.40-mRNA-1	A0A2H1CKN9	A0A2H1CKN9|A0A2H1CKN9_FASHE_Histone_H2A_OS=Fasciola_hepatica_OX=6192_GN=D915_002864_PE=3_SV=1	795.13	2058.66	3173.06	T0+T5+T10	102.6	103.59	183.7	T0+T5+T10	0.969194	1.27961	--	--	--	1.30003
maker-scaffold10x_1075_pilon-snap-gene-0.10-mRNA-1	A0A4E0RP39	A0A4E0RP39|A0A4E0RP39_FASHE_Prefoldin_subunit_2_OS=Fasciola_hepatica_OX=6192_GN=D915_006623_PE=4_SV=1	180.18	195.88	293.53	T0+T5+T10	102.56	127.43	0	T0+T5	--	--	--	--	--	--
maker-scaffold10x_563_pilon-snap-gene-0.105-mRNA-1	A0A4E0RLE0	A0A4E0RLE0|A0A4E0RLE0_FASHE_Aminoacyl_tRNA_synthase_complex_interacting_OS=Fasciola_hepatica_OX=6192_GN=D915_007684_PE=4_SV=1	358.71	410.61	496.2	T0+T5+T10	102.43	86.56	0	T0+T5	--	--	--	--	--	-1.57342
maker-scaffold10x_44_pilon-snap-gene-0.3-mRNA-1	A0A4E0R0V5	A0A4E0R0V5|A0A4E0R0V5_FASHE_Guanine_nucleotide-binding_protein_subunit_beta_OS=Fasciola_hepatica_OX=6192_GN=D915_009733_PE=4_SV=1	63.64	77.11	73.54	T0+T5+T10	102.33	173.3	0	T0+T5	--	--	--	--	--	--
maker-scaffold10x_513_pilon-snap-gene-1.145-mRNA-1	A0A4E0R1M9	A0A4E0R1M9|A0A4E0R1M9_FASHE_Stomatin_protein_2_mitochondrial_OS=Fasciola_hepatica_OX=6192_GN=D915_007484_PE=4_SV=1	20.87	29.58	43.82	T0+T5+T10	100.26	174.19	180.1	T0+T5+T10	--	--	--	--	--	0.623667
maker-scaffold10x_199_pilon-snap-gene-0.41-mRNA-1	A0A4E0RZW2	A0A4E0RZW2|A0A4E0RZW2_FASHE_Tubulin_alpha_chain_OS=Fasciola_hepatica_OX=6192_GN=D915_006332_PE=3_SV=1	54.85	57.49	40.27	T0+T5+T10	100.08	26.85	30.04	T0+T5+T10	--	-1.11642	--	-2.9139	--	--
maker-scaffold10x_942_pilon-snap-gene-0.57-mRNA-1	A0A4E0R790	A0A4E0R790|A0A4E0R790_FASHE_Pyruvate_dehydrogenase_E1_component_subunit_alpha_OS=Fasciola_hepatica_OX=6192_GN=D915_004660_PE=4_SV=1	98.73	188.88	276.27	T0+T5+T10	99.95	120.88	79.06	T0+T5+T10	0.512136	0.800666	--	--	--	--
maker-scaffold10x_142_pilon-snap-gene-0.73-mRNA-1	A0A4S2LW33	A0A4S2LW33|A0A4S2LW33_OPIFE_Proteasome_endopeptidase_complex_OS=Opisthorchis_felineus_OX=147828_GN=CRM22_005644_PE=3_SV=1	35.14	44.55	86.4	T0+T5+T10	99.94	109.34	168.61	T0+T5+T10	--	0.7333	0.81347	--	--	1.3992
maker-scaffold10x_1075_pilon-snap-gene-0.16-mRNA-1	A0A4E0QYI8	A0A4E0QYI8|A0A4E0QYI8_FASHE_Arginine:serine_rich_splicing_factor_OS=Fasciola_hepatica_OX=6192_GN=D915_009045_PE=4_SV=1	161.85	293.35	265.73	T0+T5+T10	99.53	138.8	88.68	T0+T5+T10	0.535832	--	--	--	--	--
maker-scaffold10x_920_pilon-augustus-gene-0.44-mRNA-1	A0A4E0RDX9	A0A4E0RDX9|A0A4E0RDX9_FASHE_PDZ_domain-containing_protein_OS=Fasciola_hepatica_OX=6192_GN=D915_003559_PE=4_SV=1	3911.14	2598.99	1708.07	T0+T5+T10	99.4	147.97	33.76	T0+T5+T10	-1.02237	-1.59831	--	--	--	--
maker-scaffold10x_1458_pilon-snap-gene-0.34-mRNA-1	A0A504YPI7	A0A504YPI7|A0A504YPI7_FASGI_Phosphoribosyl_pyrophosphate_synthetase_1A_OS=Fasciola_gigantica_OX=46835_GN=FGIG_00551_PE=4_SV=1	66.9	58.49	62.71	T0+T5+T10	98.99	142.42	0	T0+T5	--	-1.03811	--	--	--	--
maker-scaffold10x_8_pilon-snap-gene-0.7-mRNA-1	A0A2H1C8R7	A0A2H1C8R7|A0A2H1C8R7_FASHE_ZPR1_zinc_finger_domain_protein_OS=Fasciola_hepatica_OX=6192_GN=D915_005837_PE=4_SV=1	63.76	89.33	127.43	T0+T5+T10	98.99	114.29	59.79	T0+T5+T10	--	--	--	--	--	--
maker-scaffold10x_343_pilon-augustus-gene-0.22-mRNA-1	A0A4E0RIW6	A0A4E0RIW6|A0A4E0RIW6_FASHE_Vacuolar_protein-sorting-associated_protein_4_OS=Fasciola_hepatica_OX=6192_GN=D915_001141_PE=3_SV=1	4.49	5.66	2.97	T0+T5+T10	97.28	132.31	46.24	T0+T5+T10	--	--	--	--	--	--
maker-scaffold10x_464_pilon-snap-gene-0.2-mRNA-1	A0A4Z2CSZ5	A0A4Z2CSZ5|A0A4Z2CSZ5_SCHJA_EF_Hand_type_protein_OS=Schistosoma_japonicum_OX=6182_GN=EWB00_007778_PE=4_SV=1	0	0.11	0	T5	96.94	13.29	9.83	T0+T5+T10	--	--	--	--	--	--
maker-scaffold10x_284_pilon-snap-gene-0.114-mRNA-1	A0A4E0R7L6	A0A4E0R7L6|A0A4E0R7L6_FASHE_KH_domain-containing_protein_(Fragment)_OS=Fasciola_hepatica_OX=6192_GN=D915_006442_PE=4_SV=1	11.44	19	25.94	T0+T5+T10	94.97	129.21	36.02	T0+T5+T10	--	--	--	--	--	--
maker-scaffold10x_1459_pilon-snap-gene-0.28-mRNA-1	A0A4E0REG1	A0A4E0REG1|A0A4E0REG1_FASHE_Threonyl_tRNA_synthetase_C_OS=Fasciola_hepatica_OX=6192_GN=D915_003797_PE=3_SV=1	16.97	26.42	40.89	T0+T5+T10	94.89	179.31	29.37	T0+T5+T10	--	0.695728	--	--	--	--
maker-scaffold10x_1106_pilon-snap-gene-0.4-mRNA-1	A0A4E0RWP3	A0A4E0RWP3|A0A4E0RWP3_FASHE_Chromobox_protein_1_(Heterochromatin_protein_1_beta)_OS=Fasciola_hepatica_OX=6192_GN=D915_003214_PE=4_SV=1	1145.2	2434.99	3041.9	T0+T5+T10	93.38	252.88	58.71	T0+T5+T10	0.647686	0.618067	--	--	--	--
maker-scaffold10x_1542_pilon-snap-gene-0.16-mRNA-1	A0A4E0S0U1	A0A4E0S0U1|A0A4E0S0U1_FASHE_Zinc_finger_HIT_domain-containing_protein_1_OS=Fasciola_hepatica_OX=6192_GN=D915_004964_PE=4_SV=1	0	0	0	ND.	93.37	0	0	T0	--	--	--	-4.78265	-4.78265	--
maker-scaffold10x_1017_pilon-snap-gene-0.18-mRNA-1	A0A4E0R8L4	A0A4E0R8L4|A0A4E0R8L4_FASHE_Protein_transport_protein_SEC23_OS=Fasciola_hepatica_OX=6192_GN=D915_007146_PE=3_SV=1	31.82	66.96	86.48	T0+T5+T10	92.94	76.26	73.13	T0+T5+T10	0.585926	0.652125	--	--	--	--
maker-scaffold10x_1203_pilon-snap-gene-0.9-mRNA-1	A0A4E0S1L1	A0A4E0S1L1|A0A4E0S1L1_FASHE_Solute_carrier_family_2_facilitated_glucose_transporter_member_3_OS=Fasciola_hepatica_OX=6192_GN=D915_004351_PE=3_SV=1	9.46	11.44	8.35	T0+T5+T10	92.48	142.98	0	T0+T5	--	-0.899814	--	--	--	--
maker-scaffold10x_289_pilon-snap-gene-0.14-mRNA-1	A0A504YR01	A0A504YR01|A0A504YR01_FASGI_Translocating_chain-associated_membrane_protein_1_OS=Fasciola_gigantica_OX=46835_GN=FGIG_00534_PE=4_SV=1	23.48	34.78	30.98	T0+T5+T10	92.23	171.34	0	T0+T5	--	--	--	--	--	--
maker-scaffold10x_790_pilon-snap-gene-0.13-mRNA-1	A0A4E0S1Z2	A0A4E0S1Z2|A0A4E0S1Z2_FASHE_Bisphosphate_nucleotidase_1_OS=Fasciola_hepatica_OX=6192_GN=D915_003856_PE=4_SV=1	72.4	89.91	80.67	T0+T5+T10	90.91	166.44	68.59	T0+T5+T10	--	-0.549437	--	--	--	--
maker-scaffold10x_453_pilon-snap-gene-0.0-mRNA-1	A0A504Z0W6	A0A504Z0W6|A0A504Z0W6_FASGI_Calcium-transporting_ATPase_OS=Fasciola_gigantica_OX=46835_GN=FGIG_03911_PE=3_SV=1	57.73	64.54	69.37	T0+T5+T10	90.75	121.95	90.14	T0+T5+T10	--	-0.397448	--	--	--	--
maker-scaffold10x_1257_pilon-snap-gene-0.71-mRNA-1	no hit	no hit	1708.26	1324.77	1066.94	T0+T5+T10	90.63	100.13	0	T0+T5	-0.80183	-1.36608	--	--	--	--
maker-scaffold10x_223_pilon-snap-gene-0.8-mRNA-1	A0A4E0R6S5	A0A4E0R6S5|A0A4E0R6S5_FASHE_Vacuolar_proton_pump_subunit_B_OS=Fasciola_hepatica_OX=6192_GN=D915_004925_PE=3_SV=1	115.24	87.68	92.79	T0+T5+T10	90.32	157.41	120.29	T0+T5+T10	-0.765043	-0.878243	--	--	--	--
maker-scaffold10x_200_pilon-snap-gene-0.128-mRNA-1	A0A4E0RWM7	A0A4E0RWM7|A0A4E0RWM7_FASHE_Coatomer_subunit_delta_OS=Fasciola_hepatica_OX=6192_GN=D915_003249_PE=3_SV=1	16.92	24.97	35.49	T0+T5+T10	90.27	180.21	67.06	T0+T5+T10	--	--	--	--	--	--
maker-scaffold10x_919_pilon-snap-gene-0.122-mRNA-1	A0A4E0RYR5	A0A4E0RYR5|A0A4E0RYR5_FASHE_Asparaginyl_tRNA_synthetase_cytoplasmic_OS=Fasciola_hepatica_OX=6192_GN=D915_005168_PE=4_SV=1	72.91	99.48	98.06	T0+T5+T10	90.06	193.94	91.29	T0+T5+T10	--	--	--	--	--	--
maker-scaffold10x_722_pilon-augustus-gene-0.1-mRNA-1	C1LMZ1	C1LMZ1|C1LMZ1_SCHJA_ATPase,_H+_transporting,_lysosomal_accessory_protein_1_OS=Schistosoma_japonicum_OX=6182_GN=EWB00_010585_PE=2_SV=1	16.09	10.92	10.92	T0+T5+T10	89.3	26.32	0	T0+T5	--	-1.39394	--	--	--	2.10417
maker-scaffold10x_338_pilon-snap-gene-0.76-mRNA-1	A0A2H1CXA5	A0A2H1CXA5|A0A2H1CXA5_FASHE_TspO/MBR_family_protein_(Fragment)_OS=Fasciola_hepatica_OX=6192_GN=D915_00245_PE=4_SV=1	7085.74	4951.9	3890.82	T0+T5+T10	89.03	200.41	0	T0+T5	-0.861656	-1.49606	-0.570621	--	--	-0.918662
maker-scaffold10x_1597_pilon-snap-gene-0.9-mRNA-1	G4VHL4	G4VHL4|G4VHL4_SCHMA_Proteasome_endopeptidase_complex_OS=Schistosoma_mansoni_OX=6183_GN=Smp_170730_PE=3_SV=1	14.67	20.87	32.01	T0+T5+T10	87.74	135.61	84.45	T0+T5+T10	--	--	--	--	--	--
maker-scaffold10x_11_pilon-snap-gene-0.19-mRNA-1	A0A3R7D7G8	A0A3R7D7G8|A0A3R7D7G8_CLOSI_Stabilizer_of_axonemal_microtubules_2_OS=Clonorchis_sinensis_OX=79923_GN=SAXO2_PE=4_SV=1	16.71	7.92	5.9	T0+T5+T10	86.74	0	0	T0	-1.58262	-1.79944	--	-5.1758	--	--
maker-scaffold10x_718_pilon-snap-gene-0.9-mRNA-1	A0A183ASF4	A0A183ASF4|A0A183ASF4_9TREM_Proteasome_subunit_alpha_type_OS=Echinostoma_caproni_OX=27848_GN=ECPE_LOCUS9889_PE=3_SV=1	106.17	157.16	210.86	T0+T5+T10	85.34	306.41	128.81	T0+T5+T10	--	--	--	--	--	--
maker-scaffold10x_520_pilon-augustus-gene-2.78-mRNA-1	no hit	no hit	120.99	101.18	68.2	T0+T5+T10	84	217.03	80.57	T0+T5+T10	-0.613969	-1.39619	-0.717818	--	--	--
maker-scaffold10x_43_pilon-snap-gene-0.75-mRNA-1	A0A4E0RAG4	A0A4E0RAG4|A0A4E0RAG4_FASHE_Proteasome_(Prosome_macropain)_26S_subunit_ATPase_5_OS=Fasciola_hepatica_OX=6192_GN=D915_005629_PE=3_SV=1	74.91	74.66	107.95	T0+T5+T10	83.82	147.91	129.14	T0+T5+T10	--	--	--	--	--	--
maker-scaffold10x_1390_pilon-snap-gene-0.2-mRNA-1	A0A4E0R3D7	A0A4E0R3D7|A0A4E0R3D7_FASHE_BRO1_domain_and_CAAX_motif_containing_OS=Fasciola_hepatica_OX=6192_GN=D915_006907_PE=4_SV=1	829.81	692.19	585.31	T0+T5+T10	83.59	158.54	83.51	T0+T5+T10	-0.597719	-1.18638	-0.524017	--	--	--
maker-scaffold10x_1296_pilon-snap-gene-0.11-mRNA-1	A0A4E0R6U2	A0A4E0R6U2|A0A4E0R6U2_FASHE_ATP-dependent_(S)-NAD(P)H-hydrate_dehydratase_OS=Fasciola_hepatica_OX=6192_GN=D915_007897_PE=3_SV=1	57.1	44.82	33.36	T0+T5+T10	83.38	196.04	77.49	T0+T5+T10	-0.793103	-1.45702	-0.599681	--	--	--
maker-scaffold10x_157_pilon-snap-gene-0.182-mRNA-1	A0A5J4NJF6	A0A5J4NJF6|A0A5J4NJF6_9TREM_Ras-related_protein_Rap-1A_OS=Paragonimus_westermani_OX=34504_GN=DEA37_0007720_PE=4_SV=1	21.91	53.33	96.89	T0+T5+T10	83.21	35.91	184.42	T0+T5+T10	0.915821	1.18402	--	--	--	2.4004
augustus_masked-scaffold10x_99_pilon-processed-gene-0.207-mRNA-1	A0A4E0R0U0	A0A4E0R0U0|A0A4E0R0U0_FASHE_Heat_shock_protein_heat_shock_protein_90_alpha_OS=Fasciola_hepatica_OX=6192_GN=D915_007964_PE=3_SV=1	239	224.89	213.16	T0+T5+T10	80.87	170.53	159.3	T0+T5+T10	-0.459153	-0.788667	--	--	--	--
maker-scaffold10x_503_pilon-snap-gene-0.69-mRNA-1	A0A4E0S2C3	A0A4E0S2C3|A0A4E0S2C3_FASHE_Ropporin-1_protein_isoform_X2_OS=Fasciola_hepatica_OX=6192_GN=D915_001744_PE=4_SV=1	5.65	3.57	2.67	T0+T5+T10	80.46	0	0	T0	--	-1.8355	--	--	--	--
maker-scaffold10x_259_pilon-snap-gene-0.109-mRNA-1	A0A2H1BV14	A0A2H1BV14|A0A2H1BV14_FASHE_RHO_protein_GDP_dissociation_inhibitor_OS=Fasciola_hepatica_OX=6192_GN=D915_009732_PE=4_SV=1	74.43	115.06	109.14	T0+T5+T10	80.37	184.77	0	T0+T5	--	--	--	--	--	--
maker-scaffold10x_832_pilon-snap-gene-0.42-mRNA-1	A0A504YEU6	A0A504YEU6|A0A504YEU6_FASGI_Clathrin_heavy_chain_OS=Fasciola_gigantica_OX=46835_GN=FGIG_02390_PE=3_SV=1	19.66	27.95	47.14	T0+T5+T10	79.93	169.35	114.56	T0+T5+T10	--	0.604334	--	--	--	--
maker-scaffold10x_293_pilon-snap-gene-0.149-mRNA-1	A0A4E0RUT1	A0A4E0RUT1|A0A4E0RUT1_FASHE_Serpin_OS=Fasciola_hepatica_OX=6192_GN=D915_004276_PE=3_SV=1	1.04	0	0	T0	79.86	129.15	0	T0+T5	--	-6.86678	--	--	--	--
maker-scaffold10x_1528_pilon-snap-gene-0.13-mRNA-1	A0A4E0R8M7	A0A4E0R8M7|A0A4E0R8M7_FASHE_Serine/threonine-protein_phosphatase_OS=Fasciola_hepatica_OX=6192_GN=D915_006047_PE=3_SV=1	62.14	79.86	107.5	T0+T5+T10	79.71	103.99	45.05	T0+T5+T10	--	--	--	--	--	--
maker-scaffold10x_464_pilon-snap-gene-0.17-mRNA-1	A0A4E0RA31	A0A4E0RA31|A0A4E0RA31_FASHE_Prefoldin_subunit_4_OS=Fasciola_hepatica_OX=6192_GN=D915_005947_PE=3_SV=1	24.01	39.49	91.18	T0+T5+T10	79.48	105.21	0	T0+T5	--	1.0247	--	--	--	--
maker-scaffold10x_617_pilon-snap-gene-0.22-mRNA-1	A0A4E0RHJ0	A0A4E0RHJ0|A0A4E0RHJ0_FASHE_Dopa_decarboxylase_OS=Fasciola_hepatica_OX=6192_GN=D915_003461_PE=4_SV=1	490.83	504.69	257.1	T0+T5+T10	78.51	81.95	36.45	T0+T5+T10	-0.398852	-1.27197	-0.812614	--	--	--
maker-scaffold10x_1660_pilon-snap-gene-0.3-mRNA-1	A0A504Z4S8	A0A504Z4S8|A0A504Z4S8_FASGI_TAR_DNA-binding_protein_43_OS=Fasciola_gigantica_OX=46835_GN=FGIG_02376_PE=4_SV=1	62.14	127.8	149.89	T0+T5+T10	78	101.37	42.13	T0+T5+T10	0.655727	0.53471	--	--	--	--
maker-scaffold10x_302_pilon-augustus-gene-0.39-mRNA-1	A0A4E0R247	A0A4E0R247|A0A4E0R247_FASHE_Receptor_Mediated_Endocytosis_OS=Fasciola_hepatica_OX=6192_GN=D915_007309_PE=3_SV=1	91.42	85.29	68.56	T0+T5+T10	77.9	135.45	69.03	T0+T5+T10	--	-0.968567	--	--	--	--
maker-scaffold10x_88_pilon-snap-gene-0.7-mRNA-1	A0A2H1BRQ1	A0A2H1BRQ1|A0A2H1BRQ1_FASHE_ATP_synthase,_subunit_E_OS=Fasciola_hepatica_OX=6192_GN=D915_010873_PE=3_SV=1	208.32	344.06	413.24	T0+T5+T10	77.83	90.48	0	T0+T5	--	--	--	--	--	-4.47175
maker-scaffold10x_1853_pilon-snap-gene-0.14-mRNA-1	A0A2H1CGC8	A0A2H1CGC8|A0A2H1CGC8_FASHE_Mov34/MPN/PAD-1_family_protein_OS=Fasciola_hepatica_OX=6192_GN=D915_06174_PE=4_SV=1	165.47	239.47	342.65	T0+T5+T10	77.5	100.92	0	T0+T5	--	--	--	--	--	0.7667
maker-scaffold10x_83_pilon-snap-gene-0.205-mRNA-1	A0A504YX75	A0A504YX75|A0A504YX75_FASGI_RuvB-like_helicase_OS=Fasciola_gigantica_OX=46835_GN=FGIG_00910_PE=3_SV=1	140.54	137.29	138.89	T0+T5+T10	77.29	166.48	67.89	T0+T5+T10	--	-0.609398	--	--	--	--
maker-scaffold10x_1175_pilon-augustus-gene-0.6-mRNA-1	A0A504ZDS9	A0A504ZDS9|A0A504ZDS9_FASGI_Flagellar_radial_spoke_protein_3_OS=Fasciola_gigantica_OX=46835_GN=FGIG_10079_PE=4_SV=1	4.23	9.11	14.01	T0+T5+T10	76.77	0	0	T0	--	--	--	-5.23694	-5.39073	--
maker-scaffold10x_362_pilon-augustus-gene-0.51-mRNA-1	A0A4E0R5I5	A0A4E0R5I5|A0A4E0R5I5_FASHE_Actin-related_protein_2_OS=Fasciola_hepatica_OX=6192_GN=D915_005896_PE=3_SV=1	127.32	155.26	171.6	T0+T5+T10	76.48	51.12	0	T0+T5	--	--	--	--	-4.61155	-3.93509
maker-scaffold10x_1043_pilon-snap-gene-0.16-mRNA-1	A0A0X3PTN4	A0A0X3PTN4|A0A0X3PTN4_SCHSO_C9orf171_homolog_OS=Schistocephalus_solidus_OX=70667_GN=CI171_PE=4_SV=1	0	0	0	ND.	75.68	0	0	T0	--	--	--	-4.68644	--	--
maker-scaffold10x_508_pilon-augustus-gene-0.20-mRNA-1	A0A4E0RX62	A0A4E0RX62|A0A4E0RX62_FASHE_Programmed_cell_death_6-interacting_protein_OS=Fasciola_hepatica_OX=6192_GN=D915_006038_PE=4_SV=1	66.91	69.62	61.07	T0+T5+T10	75.29	167.84	53.08	T0+T5+T10	--	-0.739716	--	--	--	--
maker-scaffold10x_13_pilon-snap-gene-1.75-mRNA-1	no hit	no hit	0	0	0	ND.	74.68	0	0	T0	--	--	--	--	--	--
maker-scaffold10x_296_pilon-snap-gene-0.36-mRNA-1	A0A4E0R2W8	A0A4E0R2W8|A0A4E0R2W8_FASHE_Choline/ethanolamine_kinase_OS=Fasciola_hepatica_OX=6192_GN=D915_007237_PE=4_SV=1	1157.36	695.31	451.8	T0+T5+T10	74.51	104.35	60	T0+T5+T10	-1.13272	-1.90461	-0.709954	--	--	--
maker-scaffold10x_119_pilon-snap-gene-0.5-mRNA-1	A0A4E0S425	A0A4E0S425|A0A4E0S425_FASHE_Dihydrolipoamide_acetyltransferase_component_of_pyruvate_dehydrogenase_complex_OS=Fasciola_hepatica_OX=6192_GN=D915_000588_PE=3_SV=1	0.12	0	0	T0	74.44	50.33	0	T0+T5	--	--	--	--	-5.56887	-4.35357
maker-scaffold10x_1165_pilon-snap-gene-0.21-mRNA-1	A0A4E0RXQ2	A0A4E0RXQ2|A0A4E0RXQ2_FASHE_Gamma-soluble_NSF_attachment_protein_OS=Fasciola_hepatica_OX=6192_GN=D915_000960_PE=4_SV=1	0.11	0	0	T0	73.93	303.58	94.41	T0+T5+T10	--	--	--	--	--	--
maker-scaffold10x_820_pilon-snap-gene-0.9-mRNA-1	A0A4E0S393	A0A4E0S393|A0A4E0S393_FASHE_Acetyltransferase_component_of_pyruvate_dehydrogenase_complex_OS=Fasciola_hepatica_OX=6192_GN=D915_002201_PE=3_SV=1	67.19	88.59	126.25	T0+T5+T10	73.41	81.62	108.95	T0+T5+T10	--	--	--	--	--	--
maker-scaffold10x_173_pilon-snap-gene-0.9-mRNA-1	A0A4E0RC74	A0A4E0RC74|A0A4E0RC74_FASHE_Eukaryotic_translation_initiation_factor_3_subunit_C_OS=Fasciola_hepatica_OX=6192_GN=D915_009853_PE=3_SV=1	15.73	20.71	35.69	T0+T5+T10	73.37	102.73	35.54	T0+T5+T10	--	--	--	--	--	--
maker-scaffold10x_53_pilon-snap-gene-0.48-mRNA-1	A0A4E0RVM4	A0A4E0RVM4|A0A4E0RVM4_FASHE_Proteasome_26S_subunit_subunit_4_ATPase_OS=Fasciola_hepatica_OX=6192_GN=D915_002641_PE=3_SV=1	230.4	283.99	332.53	T0+T5+T10	73.14	114.06	15.31	T0+T5+T10	--	--	--	--	--	--
maker-scaffold10x_920_pilon-snap-gene-0.36-mRNA-1	A0A419PDP9	A0A419PDP9|A0A419PDP9_CLOSI_V-type_proton_ATPase_catalytic_subunit_A_isoform_2_OS=Clonorchis_sinensis_OX=79923_GN=Vha68-2_PE=3_SV=1	21.23	27.3	50.68	T0+T5+T10	72.91	115.18	43.84	T0+T5+T10	--	0.424127	--	--	--	--
maker-scaffold10x_102_pilon-snap-gene-0.72-mRNA-1	A0A4E0R3J7	A0A4E0R3J7|A0A4E0R3J7_FASHE_Signal_recognition_particle_receptor_B_subunit_159_OS=Fasciola_hepatica_OX=6192_GN=D915_008485_PE=4_SV=1	93.75	118.84	101.64	T0+T5+T10	72.88	81	70.57	T0+T5+T10	--	-0.589722	--	--	--	--
augustus_masked-scaffold10x_93_pilon-processed-gene-0.26-mRNA-1	no hit	no hit	193.58	120.83	88.71	T0+T5+T10	72.67	265.75	0	T0+T5	-0.827176	-1.52222	--	--	-4.96636	-5.83484
maker-scaffold10x_245_pilon-augustus-gene-0.90-mRNA-1	A0A2H1C3F3	A0A2H1C3F3|A0A2H1C3F3_FASHE_Aldehyde_dehydrogenase_family_protein_OS=Fasciola_hepatica_OX=6192_GN=D915_11064_PE=3_SV=1	7.61	10.26	13.91	T0+T5+T10	71.96	57.8	68.64	T0+T5+T10	--	--	--	--	--	--
maker-scaffold10x_223_pilon-snap-gene-0.0-mRNA-1	A0A4E0RIZ0	A0A4E0RIZ0|A0A4E0RIZ0_FASHE_Dynein_beta_chain_ciliary_OS=Fasciola_hepatica_OX=6192_GN=D915_001117_PE=4_SV=1	0.01	0	0	T0	71.81	3.75	6.87	T0+T5+T10	--	--	--	--	--	--
maker-scaffold10x_45_pilon-snap-gene-0.39-mRNA-1	A0A2H1BU75	A0A2H1BU75|A0A2H1BU75_FASHE_Proliferating_cell_nuclear_antigen_OS=Fasciola_hepatica_OX=6192_GN=D915_011058_PE=3_SV=1	751.54	1242.37	2394.4	T0+T5+T10	71.8	212.2	245.78	T0+T5+T10	0.462742	0.842603	--	--	--	--
maker-scaffold10x_383_pilon-snap-gene-0.20-mRNA-1	A0A4E0RMR2	A0A4E0RMR2|A0A4E0RMR2_FASHE_Isocitrate_dehydrogenase_[NADP]_OS=Fasciola_hepatica_OX=6192_GN=D915_000260_PE=3_SV=1	24.27	37.6	59.47	T0+T5+T10	71.73	79.25	322.62	T0+T5+T10	--	0.627982	--	--	--	--
snap_masked-scaffold10x_1458_pilon-processed-gene-0.22-mRNA-1	A0A4E0RR49	A0A4E0RR49|A0A4E0RR49_FASHE_Spectrin_beta_chain_OS=Fasciola_hepatica_OX=6192_GN=D915_006388_PE=3_SV=1	10.23	23.61	26.31	T0+T5+T10	71.73	162.29	73.32	T0+T5+T10	0.871937	0.784942	--	--	--	--
maker-scaffold10x_173_pilon-snap-gene-0.13-mRNA-1	A0A4E0RQD5	A0A4E0RQD5|A0A4E0RQD5_FASHE_Putative_rnase_l_inhibitor_abc_superfamily_OS=Fasciola_hepatica_OX=6192_GN=D915_006420_PE=4_SV=1	12.91	29.78	33.16	T0+T5+T10	70.46	123.88	56.52	T0+T5+T10	--	0.643798	--	--	--	--
maker-scaffold10x_973_pilon-snap-gene-0.68-mRNA-1	A0A4E0RCS1	A0A4E0RCS1|A0A4E0RCS1_FASHE_Tetraspanin_OS=Fasciola_hepatica_OX=6192_GN=D915_002394_PE=3_SV=1	0	0	0	ND.	69.86	179.77	183.82	T0+T5+T10	--	--	--	--	--	--
maker-scaffold10x_24_pilon-snap-gene-0.49-mRNA-1	A0A2H1CHG2	A0A2H1CHG2|A0A2H1CHG2_FASHE_SnoRNA_binding_domain_protein_OS=Fasciola_hepatica_OX=6192_GN=D915_05784_PE=4_SV=1	142.79	126.09	128.47	T0+T5+T10	68.24	53.09	30.18	T0+T5+T10	-0.585558	-0.867116	--	--	--	--
augustus_masked-scaffold10x_58_pilon-processed-gene-0.1-mRNA-1	A0A4E0S3D6	A0A4E0S3D6|A0A4E0S3D6_FASHE_Alpha_subunit_of_casein_kinase_II_OS=Fasciola_hepatica_OX=6192_GN=D915_000427_PE=3_SV=1	276.68	275.13	229.17	T0+T5+T10	67.89	120.1	27.03	T0+T5+T10	-0.449792	-0.851224	--	--	--	-1.32106
maker-scaffold10x_209_pilon-pred_gff_StringTie-gene-0.125-mRNA-1	A0A4E0RB45	A0A4E0RB45|A0A4E0RB45_FASHE_Eukaryotic_translation_initiation_factor_4E_OS=Fasciola_hepatica_OX=6192_GN=D915_004798_PE=3_SV=1	1.95	2.17	2.74	T0+T5+T10	66.97	154.93	0	T0+T5	--	--	--	--	--	--
maker-scaffold10x_64_pilon-augustus-gene-0.15-mRNA-1	A0A4E0RT23	A0A4E0RT23|A0A4E0RT23_FASHE_Isoamyl_acetate-hydrolyzing_esterase_OS=Fasciola_hepatica_OX=6192_GN=D915_009230_PE=4_SV=1	270.92	174.85	141.77	T0+T5+T10	66.06	91.58	133.48	T0+T5+T10	-1.02986	-1.62096	--	--	--	--
maker-scaffold10x_327_pilon-snap-gene-0.33-mRNA-1	A0A095BZ75	A0A095BZ75|A0A095BZ75_SCHHA_Tropinone_reductase_2_OS=Schistosoma_haematobium_OX=6185_GN=MS3_02709_PE=4_SV=1	41.93	47.49	85.15	T0+T5+T10	64.45	85.8	72.01	T0+T5+T10	--	--	--	--	--	--
maker-scaffold10x_434_pilon-snap-gene-0.52-mRNA-1	G7Y8T9	G7Y8T9|G7Y8T9_CLOSI_Dynein_heavy_chain_5_axonemal_OS=Clonorchis_sinensis_OX=79923_GN=CLF_102939_PE=4_SV=1	0	0	0	ND.	64.06	1.52	3.46	T0+T5+T10	--	--	--	--	--	--
maker-scaffold10x_2285_pilon-snap-gene-0.12-mRNA-1	A0A4E0RIP8	A0A4E0RIP8|A0A4E0RIP8_FASHE_Mu-class_gst_glutathione_S-transferase_OS=Fasciola_hepatica_OX=6192_GN=D915_007977_PE=3_SV=1	263.59	716.13	884.2	T0+T5+T10	63.44	237.09	234.98	T0+T5+T10	1.14501	0.965432	--	--	--	--
maker-scaffold10x_998_pilon-snap-gene-0.56-mRNA-1	A0A4E0RSL3	A0A4E0RSL3|A0A4E0RSL3_FASHE_Putative_exon-exon_junction_complex_magoh_component_OS=Fasciola_hepatica_OX=6192_GN=D915_009510_PE=4_SV=1	281.04	793.98	1762.03	T0+T5+T10	62.48	74.16	68.03	T0+T5+T10	1.08637	1.82328	--	--	--	--
maker-scaffold10x_1459_pilon-snap-gene-0.26-mRNA-1	A0A4E0RNS1	A0A4E0RNS1|A0A4E0RNS1_FASHE_Sorting_nexin_OS=Fasciola_hepatica_OX=6192_GN=D915_000623_PE=4_SV=1	189.38	214.15	149.6	T0+T5+T10	62.24	160.21	28.19	T0+T5+T10	--	-0.915301	--	--	--	-1.93333
maker-scaffold10x_143_pilon-snap-gene-0.5-mRNA-1	A0A5J4NZ26	A0A5J4NZ26|A0A5J4NZ26_9TREM_Obg-like_ATPase_1_OS=Paragonimus_westermani_OX=34504_GN=DEA37_0009648_PE=3_SV=1	46.73	70.97	97.07	T0+T5+T10	62.18	86.22	76.23	T0+T5+T10	--	--	--	--	--	--
maker-scaffold10x_453_pilon-snap-gene-0.1-mRNA-1	A0A504YEN2	A0A504YEN2|A0A504YEN2_FASGI_V-type_proton_ATPase_subunit_a_OS=Fasciola_gigantica_OX=46835_GN=FGIG_00170_PE=3_SV=1	234.99	349.82	389.9	T0+T5+T10	61.67	116.77	0	T0+T5	--	--	--	--	--	-1.13877
maker-scaffold10x_958_pilon-snap-gene-0.52-mRNA-1	A0A4E0S3H0	A0A4E0S3H0|A0A4E0S3H0_FASHE_Methylmalonyl_Coenzyme_A_mutase_OS=Fasciola_hepatica_OX=6192_GN=D915_000265_PE=4_SV=1	275.21	207.75	163.1	T0+T5+T10	61.2	156.67	45.05	T0+T5+T10	-0.794381	-1.38569	-0.527217	--	--	--
maker-scaffold10x_21_pilon-snap-gene-0.45-mRNA-1	Q86EC4	Q86EC4|Q86EC4_SCHJA_Clone_ZZD547_mRNA_sequence_OS=Schistosoma_japonicum_OX=6182_PE=2_SV=1	515.29	403.69	319.41	T0+T5+T10	60.57	129.1	0	T0+T5	-0.842791	-1.40458	--	--	--	--
maker-scaffold10x_75_pilon-snap-gene-0.124-mRNA-1	A0A504YV74	A0A504YV74|A0A504YV74_FASGI_Rhabdoid_tumor_deletion_region_protein_OS=Fasciola_gigantica_OX=46835_GN=FGIG_09826_PE=4_SV=1	0.17	0.45	1.49	T0+T5+T10	59.01	0	0	T0	--	--	--	--	--	--
maker-scaffold10x_199_pilon-snap-gene-0.29-mRNA-1	A0A504YU57	A0A504YU57|A0A504YU57_FASGI_Eukaryotic_translation_initiation_factor_3_subunit_D_OS=Fasciola_gigantica_OX=46835_GN=FGIG_09430_PE=3_SV=1	50.62	66.1	94.03	T0+T5+T10	58.98	109.96	92.95	T0+T5+T10	--	--	--	--	--	--
maker-scaffold10x_682_pilon-snap-gene-0.74-mRNA-1	A0A2H1CNU8	A0A2H1CNU8|A0A2H1CNU8_FASHE_ERAP1_C_domain-containing_protein_OS=Fasciola_hepatica_OX=6192_GN=D915_03464_PE=4_SV=1	0.06	0.16	0.2	T0+T5+T10	58.64	170.14	103.7	T0+T5+T10	--	--	--	--	--	--
maker-scaffold10x_525_pilon-snap-gene-0.17-mRNA-1	no hit	no hit	0	0	0	ND.	57.68	34.03	88.27	T0+T5+T10	--	--	--	--	--	--
maker-scaffold10x_122_pilon-augustus-gene-0.33-mRNA-1	A0A504Z0D2	A0A504Z0D2|A0A504Z0D2_FASGI_Pleckstrin_domain-containing_family_B_member_2_OS=Fasciola_gigantica_OX=46835_GN=FGIG_07877_PE=4_SV=1	1004.23	845.71	658.3	T0+T5+T10	57.57	130.35	0	T0+T5	-0.599805	-1.15643	--	--	--	-1.17614
maker-scaffold10x_410_pilon-snap-gene-0.8-mRNA-1	A0A4E0RWD2	A0A4E0RWD2|A0A4E0RWD2_FASHE_Coatomer_subunit_gamma_OS=Fasciola_hepatica_OX=6192_GN=D915_009954_PE=3_SV=1	23.26	19.18	38.86	T0+T5+T10	57.52	150.87	37.12	T0+T5+T10	--	--	--	--	--	--
maker-scaffold10x_182_pilon-snap-gene-0.18-mRNA-1	A0A4E0RAT2	A0A4E0RAT2|A0A4E0RAT2_FASHE_Proteasome_subunit_beta_OS=Fasciola_hepatica_OX=6192_GN=D915_006108_PE=3_SV=1	105.81	144.99	195.31	T0+T5+T10	57.24	158.89	122.73	T0+T5+T10	--	--	--	--	--	--
maker-scaffold10x_45_pilon-augustus-gene-0.17-mRNA-1	A0A3R7DEY8	A0A3R7DEY8|A0A3R7DEY8_CLOSI_Heterogeneous_nuclear_ribonucleoproteins_A2/B1_OS=Clonorchis_sinensis_OX=79923_GN=HNRNPA2B1_PE=4_SV=1	96.1	78.75	51.45	T0+T5+T10	56.84	108.31	0	T0+T5	-0.619059	-1.28353	--	--	--	-5.17118
maker-scaffold10x_917_pilon-snap-gene-0.42-mRNA-1	A0A504YT91	A0A504YT91|A0A504YT91_FASGI_Nucleolin_OS=Fasciola_gigantica_OX=46835_GN=FGIG_02565_PE=4_SV=1	4.86	6.48	9.33	T0+T5+T10	56.48	88.51	24.31	T0+T5+T10	--	--	--	--	--	--
maker-scaffold10x_1693_pilon-snap-gene-0.32-mRNA-1	A0A4E0R8U5	A0A4E0R8U5|A0A4E0R8U5_FASHE_Arp2/3_complex_34_kDa_subunit_OS=Fasciola_hepatica_OX=6192_GN=D915_006617_PE=3_SV=1	178.12	166.76	150.56	T0+T5+T10	56.24	70.38	0	T0+T5	-0.53292	-0.986326	--	--	--	--
maker-scaffold10x_1791_pilon-augustus-gene-0.64-mRNA-1	A0A4E0RC47	A0A4E0RC47|A0A4E0RC47_FASHE_Coronin_OS=Fasciola_hepatica_OX=6192_GN=D915_002929_PE=3_SV=1	763.67	588.87	428.58	T0+T5+T10	55.38	320.41	49.94	T0+T5+T10	-0.7172	-1.35551	--	--	--	-1.90376
maker-scaffold10x_263_pilon-snap-gene-0.11-mRNA-1	A0A4E0RHS1	A0A4E0RHS1|A0A4E0RHS1_FASHE_Adhesion_regulating_molecule_1_OS=Fasciola_hepatica_OX=6192_GN=D915_000943_PE=4_SV=1	46.26	87.32	121.87	T0+T5+T10	53.58	110.82	0	T0+T5	0.521922	0.62069	--	--	--	--
maker-scaffold10x_125_pilon-snap-gene-0.23-mRNA-1	A0A504YC83	A0A504YC83|A0A504YC83_FASGI_Ubiquitin_carboxyl-terminal_hydrolase_OS=Fasciola_gigantica_OX=46835_GN=FGIG_06318_PE=3_SV=1	0.17	1.15	1.75	T0+T5+T10	52.7	132.92	21.43	T0+T5+T10	--	--	--	--	--	--
maker-scaffold10x_143_pilon-snap-gene-0.14-mRNA-1	A0A4E0S048	A0A4E0S048|A0A4E0S048_FASHE_Eukaryotic_translation_initiation_factor_3_subunit_K_OS=Fasciola_hepatica_OX=6192_GN=D915_006195_PE=3_SV=1	41.6	38.79	42.63	T0+T5+T10	52.33	193.08	152.78	T0+T5+T10	-0.394022	-0.552299	--	--	--	--
maker-scaffold10x_291_pilon-snap-gene-0.71-mRNA-1	A0A2H1CQM9	A0A2H1CQM9|A0A2H1CQM9_FASHE_FFD_and_TFG_box_motif_protein_OS=Fasciola_hepatica_OX=6192_GN=D915_001757_PE=4_SV=1	2824.15	2317.95	1492.82	T0+T5+T10	51.92	46.41	0	T0+T5	-0.714839	-1.61362	-0.835345	--	--	--
maker-scaffold10x_201_pilon-snap-gene-0.7-mRNA-1	A0A4E0RLK0	A0A4E0RLK0|A0A4E0RLK0_FASHE_Antigen_Sm21,7_OS=Fasciola_hepatica_OX=6192_GN=D915_000803_PE=4_SV=1	13.03	23.74	43.07	T0+T5+T10	51.53	59.38	0	T0+T5	--	0.963491	--	--	--	--
maker-scaffold10x_1791_pilon-snap-gene-0.47-mRNA-1	A0A2H1C342	A0A2H1C342|A0A2H1C342_FASHE_26S_proteasome_subunit_P45_family_protein_OS=Fasciola_hepatica_OX=6192_GN=D915_007091_PE=3_SV=1	73.92	121.24	210.38	T0+T5+T10	51.47	125.22	30.92	T0+T5+T10	--	0.585591	--	--	--	--
maker-scaffold10x_1184_pilon-snap-gene-0.31-mRNA-1	A0A2H1BZ78	A0A2H1BZ78|A0A2H1BZ78_FASHE_Glutathione_S-transferase_protein_(Fragment)_OS=Fasciola_hepatica_OX=6192_GN=D915_12658_PE=4_SV=1	0.08	1.27	0.98	T0+T5+T10	51.45	71.13	81.53	T0+T5+T10	3.45616	--	--	--	--	0.770805
maker-scaffold10x_598_pilon-snap-gene-1.93-mRNA-1	A0A4E0RG34	A0A4E0RG34|A0A4E0RG34_FASHE_Eukaryotic_translation_initiation_factor_3_subunit_E_OS=Fasciola_hepatica_OX=6192_GN=D915_003205_PE=3_SV=1	57.71	97.37	147.01	T0+T5+T10	50.37	184.02	86.1	T0+T5+T10	--	--	--	--	--	--
maker-scaffold10x_217_pilon-snap-gene-1.138-mRNA-1	A0A504YAB9	A0A504YAB9|A0A504YAB9_FASGI_Alanine--tRNA_ligase_cytoplasmic_OS=Fasciola_gigantica_OX=46835_GN=FGIG_01594_PE=3_SV=1	13.04	22.36	32.37	T0+T5+T10	50.33	112.37	48.71	T0+T5+T10	--	0.683896	--	--	--	--
snap_masked-scaffold10x_324_pilon-processed-gene-0.47-mRNA-1	A0A4E0QYF1	A0A4E0QYF1|A0A4E0QYF1_FASHE_cAMP-dependent_protein_kinase_type_II-alpha_regulatory_subunit_OS=Fasciola_hepatica_OX=6192_GN=D915_008931_PE=4_SV=1	39.8	39.41	62.47	T0+T5+T10	49.1	7.67	0	T0+T5	--	--	--	-2.85883	--	--
maker-scaffold10x_815_pilon-snap-gene-1.108-mRNA-1	A0A504Z8X7	A0A504Z8X7|A0A504Z8X7_FASGI_Dyskeratosis_congenita_1_dyskerin_OS=Fasciola_gigantica_OX=46835_GN=FGIG_03046_PE=4_SV=1	136.71	235.18	192.49	T0+T5+T10	49.01	60.89	0	T0+T5	--	--	--	--	--	--
maker-scaffold10x_774_pilon-snap-gene-0.46-mRNA-1	A0A504YDM5	A0A504YDM5|A0A504YDM5_FASGI_Protein-L-isoaspartate_O-methyltransferase_OS=Fasciola_gigantica_OX=46835_GN=FGIG_00100_PE=3_SV=1	825.62	744.77	587.48	T0+T5+T10	48.28	144.3	0	T0+T5	-0.468165	-1.07975	-0.5476	--	-3.87492	-4.98536
maker-scaffold10x_265_pilon-snap-gene-0.27-mRNA-1	A0A4E0R3G6	A0A4E0R3G6|A0A4E0R3G6_FASHE_Enhancer_of_zeste_OS=Fasciola_hepatica_OX=6192_GN=D915_008432_PE=4_SV=1	0.21	1.1	1.59	T0+T5+T10	48.2	75.16	29.82	T0+T5+T10	--	--	--	--	--	--
maker-scaffold10x_324_pilon-augustus-gene-0.30-mRNA-1	A0A4E0RBR9	A0A4E0RBR9|A0A4E0RBR9_FASHE_Tetraspanning_orphan_receptor_OS=Fasciola_hepatica_OX=6192_GN=D915_003216_PE=4_SV=1	444.92	465.96	328.95	T0+T5+T10	48.05	50.49	0	T0+T5	-0.411931	-0.955291	--	--	--	--
maker-scaffold10x_1190_pilon-augustus-gene-0.56-mRNA-1	A0A504YMU2	A0A504YMU2|A0A504YMU2_FASGI_Syndecan_binding_protein_(Syntenin)_2_OS=Fasciola_gigantica_OX=46835_GN=FGIG_00892_PE=4_SV=1	2736.57	2417.55	1636.14	T0+T5+T10	46.62	100.29	0	T0+T5	-0.773219	-1.52298	-0.685612	--	--	--
maker-scaffold10x_2148_pilon-snap-gene-0.0-mRNA-1	A0A4E0RZF3	A0A4E0RZF3|A0A4E0RZF3_FASHE_Ras_domain_containing_protein_OS=Fasciola_hepatica_OX=6192_GN=D915_001119_PE=4_SV=1	154.09	209.72	175.4	T0+T5+T10	46.43	47.12	0	T0+T5	--	-0.460241	--	--	-4.15992	-3.76121
augustus_masked-scaffold10x_598_pilon-processed-gene-1.201-mRNA-1	B0RZ77	B0RZ77|B0RZ77_FASHE_Tubulin_beta_chain_OS=Fasciola_hepatica_OX=6192_GN=beta-tub2_PE=2_SV=1	117.12	189.75	200.5	T0+T5+T10	45.9	52.17	0	T0+T5	--	--	--	--	--	--
maker-scaffold10x_1045_pilon-snap-gene-0.10-mRNA-1	no hit	no hit	1775.17	1764.39	1260.24	T0+T5+T10	45.71	134.28	35.21	T0+T5+T10	-0.462603	-1.03548	--	--	--	--
maker-scaffold10x_1318_pilon-snap-gene-0.2-mRNA-1	A0A4E0S2K5	A0A4E0S2K5|A0A4E0S2K5_FASHE_Iron-dependent_fumarate_hydratase_OS=Fasciola_hepatica_OX=6192_GN=D915_003140_PE=4_SV=1	86.41	85.18	68.94	T0+T5+T10	45.3	69.03	50.7	T0+T5+T10	-0.440009	-1.08774	-0.581395	--	--	--
maker-scaffold10x_938_pilon-snap-gene-0.62-mRNA-1	A0A4E0RZE6	A0A4E0RZE6|A0A4E0RZE6_FASHE_Protein_phosphatase_2C_OS=Fasciola_hepatica_OX=6192_GN=D915_004144_PE=3_SV=1	103.03	123.82	71.96	T0+T5+T10	44.99	89.76	0	T0+T5	--	-0.98747	-0.788396	--	--	-5.35481
maker-scaffold10x_157_pilon-snap-gene-0.195-mRNA-1	A0A4E0S3P9	A0A4E0S3P9|A0A4E0S3P9_FASHE_Rab_GDP_dissociation_inhibitor_OS=Fasciola_hepatica_OX=6192_GN=D915_001250_PE=3_SV=1	353.2	282.1	260.84	T0+T5+T10	44.63	37.73	44.48	T0+T5+T10	-0.751712	-1.15776	--	--	--	--
maker-scaffold10x_1366_pilon-snap-gene-0.25-mRNA-1	A0A4E0RY05	A0A4E0RY05|A0A4E0RY05_FASHE_Tryptophanyl-tRNA_synthetase_OS=Fasciola_hepatica_OX=6192_GN=D915_002214_PE=3_SV=1	38.5	48.81	45.29	T0+T5+T10	44.09	29.72	0	T0+T5	--	--	--	--	--	--
maker-scaffold10x_794_pilon-snap-gene-0.129-mRNA-1	A0A504Y562	A0A504Y562|A0A504Y562_FASGI_SERPIN_domain-containing_protein_OS=Fasciola_gigantica_OX=46835_GN=FGIG_04537_PE=3_SV=1	0.24	0	0	T0	44.05	45.01	55.19	T0+T5+T10	--	--	--	--	--	--
maker-scaffold10x_1279_pilon-snap-gene-0.57-mRNA-1	no hit	no hit	0	0	0	ND.	43.5	0	0	T0	--	--	--	--	--	--
augustus_masked-scaffold10x_40_pilon-processed-gene-0.14-mRNA-1	A0A4E0RXH8	A0A4E0RXH8|A0A4E0RXH8_FASHE_Copper-transporting_ATPase_2_OS=Fasciola_hepatica_OX=6192_GN=D915_008064_PE=4_SV=1	5.55	2.96	2.31	T0+T5+T10	43.48	28.55	0	T0+T5	-1.20155	-1.96301	--	--	--	--
maker-scaffold10x_14_pilon-snap-gene-0.109-mRNA-1	A0A4E0RXE3	A0A4E0RXE3|A0A4E0RXE3_FASHE_Glutamyl_tRNA_synthetase_cytoplasmic_OS=Fasciola_hepatica_OX=6192_GN=D915_002574_PE=3_SV=1	9.18	18.8	21.51	T0+T5+T10	43.42	79.46	23.42	T0+T5+T10	--	0.781378	--	--	--	--
maker-scaffold10x_222_pilon-augustus-gene-0.38-mRNA-1	A0A4E0RF97	A0A4E0RF97|A0A4E0RF97_FASHE_Choline_dehydrogenase_OS=Fasciola_hepatica_OX=6192_GN=D915_003033_PE=4_SV=1	2.68	4.63	4.01	T0+T5+T10	42.76	118.84	15.28	T0+T5+T10	--	--	--	--	--	--
maker-scaffold10x_267_pilon-snap-gene-0.51-mRNA-1	A0A4E0RSA8	A0A4E0RSA8|A0A4E0RSA8_FASHE_Rhomboid_protein_OS=Fasciola_hepatica_OX=6192_GN=D915_005507_PE=4_SV=1	0	0	0	ND.	42.09	159.16	0	T0+T5	--	--	--	--	--	--
maker-scaffold10x_744_pilon-snap-gene-0.71-mRNA-1	A0A5K4EMZ9	A0A5K4EMZ9|A0A5K4EMZ9_SCHMA_Putative_syntaxin_binding_protein-1,2,3_OS=Schistosoma_mansoni_OX=6183_PE=3_SV=1	178.61	128.16	117.82	T0+T5+T10	41.55	135.87	36.77	T0+T5+T10	-0.910336	-1.23376	--	--	--	--
maker-scaffold10x_729_pilon-snap-gene-0.9-mRNA-1	A0A4E0RIK2	A0A4E0RIK2|A0A4E0RIK2_FASHE_ATP-dependent_RNA_Helicase_Pl10_OS=Fasciola_hepatica_OX=6192_GN=D915_003534_PE=3_SV=1	2.23	0	0	T0	40.71	108.09	38.71	T0+T5+T10	--	-8.28419	--	--	--	--
maker-scaffold10x_217_pilon-snap-gene-0.67-mRNA-1	A0A2H1C8T8	A0A2H1C8T8|A0A2H1C8T8_FASHE_KH_domain_containing_RNA_binding_signal_OS=Fasciola_hepatica_OX=6192_GN=D915_006012_PE=4_SV=1	0.48	1.05	2.49	T0+T5+T10	39.42	175.86	31.16	T0+T5+T10	--	--	--	--	--	--
maker-scaffold10x_1499_pilon-snap-gene-0.19-mRNA-1	A0A2H1CAH8	A0A2H1CAH8|A0A2H1CAH8_FASHE_Cofilin/tropomyosin-type_actin-binding_protein_OS=Fasciola_hepatica_OX=6192_GN=D915_005116_PE=3_SV=1	139.92	63.47	97.24	T0+T5+T10	39.4	326.9	148.33	T0+T5+T10	-1.50939	-1.26993	--	--	--	--
maker-scaffold10x_123_pilon-snap-gene-0.60-mRNA-1	A0A4E0QZM8	A0A4E0QZM8|A0A4E0QZM8_FASHE_Small_glutamine-rich_tetratricopeptide_repeat-containing_protein_alpha_OS=Fasciola_hepatica_OX=6192_GN=D915_009093_PE=4_SV=1	133.24	182.28	297.81	T0+T5+T10	39.39	92.67	0	T0+T5	--	0.513445	--	--	--	--
maker-scaffold10x_1373_pilon-snap-gene-0.84-mRNA-1	A0A504YKV4	A0A504YKV4|A0A504YKV4_FASGI_Elongation_factor_Tu_(Fragment)_OS=Fasciola_gigantica_OX=46835_GN=FGIG_03007_PE=3_SV=1	337.54	420.91	435.66	T0+T5+T10	39.23	151.56	351.76	T0+T5+T10	--	-0.417573	--	--	--	--
maker-scaffold10x_353_pilon-snap-gene-0.44-mRNA-1	A0A4E0RLX5	A0A4E0RLX5|A0A4E0RLX5_FASHE_Cytochrome_b-c1_complex_subunit_1_mitochondrial_OS=Fasciola_hepatica_OX=6192_GN=D915_000138_PE=3_SV=1	1.35	6.18	11.53	T0+T5+T10	38.77	197.33	91.79	T0+T5+T10	--	2.20304	--	--	--	--
maker-scaffold10x_381_pilon-augustus-gene-0.37-mRNA-1	A0A4E0RJW2	A0A4E0RJW2|A0A4E0RJW2_FASHE_tRNA-dihydrouridine(20)_synthase_(NAD(P)+)_OS=Fasciola_hepatica_OX=6192_GN=D915_007880_PE=4_SV=1	1.41	3.08	3.56	T0+T5+T10	38.09	59.66	0	T0+T5	--	--	--	--	--	--
maker-scaffold10x_1007_pilon-augustus-gene-0.78-mRNA-1	A0A4E0R010	A0A4E0R010|A0A4E0R010_FASHE_Ubiquitin_modifier-activating_enzyme_5_OS=Fasciola_hepatica_OX=6192_GN=D915_009125_PE=4_SV=1	0	0	0	ND.	37.94	133.92	0	T0+T5	--	--	--	--	--	--
maker-scaffold10x_725_pilon-snap-gene-0.11-mRNA-1	A0A4E0RPB4	A0A4E0RPB4|A0A4E0RPB4_FASHE_Inosine-5'-monophosphate_dehydrogenase_OS=Fasciola_hepatica_OX=6192_GN=D915_000299_PE=3_SV=1	0.23	0.14	0.84	T0+T5+T10	37.09	58.98	42.49	T0+T5+T10	--	--	--	--	--	--
maker-scaffold10x_43_pilon-snap-gene-0.93-mRNA-1	A0A504Z156	A0A504Z156|A0A504Z156_FASGI_Solute_carrier_family_2_facilitated_glucose_OS=Fasciola_gigantica_OX=46835_GN=FGIG_01451_PE=3_SV=1	0	0	0	ND.	36.14	14.99	0	T0+T5	--	--	--	--	--	--
maker-scaffold10x_604_pilon-snap-gene-0.70-mRNA-1	A0A4E0QY70	A0A4E0QY70|A0A4E0QY70_FASHE_26S_proteasome_non-ATPase_regulatory_subunit_2_OS=Fasciola_hepatica_OX=6192_GN=D915_009439_PE=3_SV=1	21.45	27.51	46.91	T0+T5+T10	35.84	70.81	0	T0+T5	--	--	--	--	--	--
maker-scaffold10x_682_pilon-snap-gene-0.80-mRNA-1	A0A4E0RW77	A0A4E0RW77|A0A4E0RW77_FASHE_Aminopeptidase_OS=Fasciola_hepatica_OX=6192_GN=D915_002209_PE=3_SV=1	54.64	62.06	85.67	T0+T5+T10	35.68	98.51	74.1	T0+T5+T10	--	--	--	--	--	--
maker-scaffold10x_677_pilon-augustus-gene-0.92-mRNA-1	A0A504YD12	A0A504YD12|A0A504YD12_FASGI_26S_proteasome_non_ATPase_regulatory_subunit_OS=Fasciola_gigantica_OX=46835_GN=FGIG_00637_PE=4_SV=1	319.81	336.93	456.71	T0+T5+T10	35.42	53.28	0	T0+T5	--	--	--	--	--	--
maker-scaffold10x_123_pilon-snap-gene-0.70-mRNA-1	A0A4E0QZ85	A0A4E0QZ85|A0A4E0QZ85_FASHE_S-(hydroxymethyl)glutathione_dehydrogenase_OS=Fasciola_hepatica_OX=6192_GN=D915_009060_PE=3_SV=1	93.38	93.34	84.35	T0+T5+T10	35.33	173.17	68.87	T0+T5+T10	--	-0.723333	--	--	--	--
snap_masked-scaffold10x_52_pilon-processed-gene-0.57-mRNA-1	no hit	no hit	0	0	0	ND.	35.33	8.02	87.82	T0+T5+T10	--	--	--	--	--	--
maker-scaffold10x_2462_pilon-snap-gene-0.30-mRNA-1	A0A504YX13	A0A504YX13|A0A504YX13_FASGI_Ubiquilin_OS=Fasciola_gigantica_OX=46835_GN=FGIG_11751_PE=4_SV=1	112.42	147.99	146.38	T0+T5+T10	34.96	112.83	0	T0+T5	--	--	--	--	--	-4.32265
maker-scaffold10x_966_pilon-snap-gene-0.69-mRNA-1	A0A5J4NZX5	A0A5J4NZX5|A0A5J4NZX5_9TREM_GMP_synthase_(Glutamine-hydrolysing)_OS=Paragonimus_westermani_OX=34504_GN=DEA37_0010698_PE=4_SV=1	44.49	63.68	77.73	T0+T5+T10	34.79	88.42	151.08	T0+T5+T10	--	--	--	--	--	--
maker-scaffold10x_1916_pilon-snap-gene-0.2-mRNA-1	A0A2H1CCE6	A0A2H1CCE6|A0A2H1CCE6_FASHE_PurA_ssDNA_and_RNA-binding_protein_OS=Fasciola_hepatica_OX=6192_GN=D915_004961_PE=4_SV=1	128.87	107.5	149.81	T0+T5+T10	34.7	41.53	0	T0+T5	-0.668152	-0.575754	--	--	--	-3.88022
maker-scaffold10x_1189_pilon-snap-gene-0.107-mRNA-1	A0A4E0RXB0	A0A4E0RXB0|A0A4E0RXB0_FASHE_Valyl_tRNA_synthetase_OS=Fasciola_hepatica_OX=6192_GN=D915_006356_PE=4_SV=1	5.7	7.64	12.14	T0+T5+T10	34.61	74.09	5.38	T0+T5+T10	--	--	--	--	--	--
maker-scaffold10x_979_pilon-snap-gene-0.4-mRNA-1	A0A2H1CCP3	A0A2H1CCP3|A0A2H1CCP3_FASHE_Piwi_domain_protein_(Fragment)_OS=Fasciola_hepatica_OX=6192_GN=D915_07567_PE=4_SV=1	157.84	312.01	346.35	T0+T5+T10	34.4	141.75	44.75	T0+T5+T10	0.611042	--	--	--	--	--
maker-scaffold10x_237_pilon-snap-gene-0.33-mRNA-1	A0A4E0R3F1	A0A4E0R3F1|A0A4E0R3F1_FASHE_Ornithine--oxo-acid_transaminase_OS=Fasciola_hepatica_OX=6192_GN=D915_006415_PE=3_SV=1	204.06	152.57	97.35	T0+T5+T10	33.74	68.41	49.54	T0+T5+T10	-0.831438	-1.84027	-0.944641	--	--	--
maker-scaffold10x_1842_pilon-snap-gene-0.8-mRNA-1	A0A4E0QZA4	A0A4E0QZA4|A0A4E0QZA4_FASHE_Polyadenylate-binding_protein_OS=Fasciola_hepatica_OX=6192_GN=D915_008533_PE=3_SV=1	827.35	1038.37	1070.27	T0+T5+T10	33.59	99.98	55.73	T0+T5+T10	--	--	--	--	--	--
maker-scaffold10x_722_pilon-snap-gene-0.13-mRNA-1	A0A4E0S412	A0A4E0S412|A0A4E0S412_FASHE_Phosphatidylinositol_45_bisphosphate_OS=Fasciola_hepatica_OX=6192_GN=D915_000682_PE=4_SV=1	1.07	0.89	0.49	T0+T5+T10	32.66	56.65	0	T0+T5	--	--	--	--	--	-1.56132
maker-scaffold10x_1499_pilon-snap-gene-0.24-mRNA-1	A0A4E0QY90	A0A4E0QY90|A0A4E0QY90_FASHE_Signal_transducing_adaptor_molecule_(Fragment)_OS=Fasciola_hepatica_OX=6192_GN=D915_008972_PE=4_SV=1	30.51	49.43	47.14	T0+T5+T10	32.31	24.54	0	T0+T5	--	--	--	--	-4.61268	-3.61908
maker-scaffold10x_247_pilon-snap-gene-0.70-mRNA-1	A0A4E0REZ6	A0A4E0REZ6|A0A4E0REZ6_FASHE_Proteasome_(Prosome_macropain)_26S_subunit_ATPase_3_OS=Fasciola_hepatica_OX=6192_GN=D915_003873_PE=3_SV=1	83.86	134.63	231.6	T0+T5+T10	31.87	52.52	17.42	T0+T5+T10	--	0.600558	--	--	--	--
maker-scaffold10x_1597_pilon-snap-gene-0.7-mRNA-1	A0A4E0REP7	A0A4E0REP7|A0A4E0REP7_FASHE_Coatomer_subunit_beta_OS=Fasciola_hepatica_OX=6192_GN=D915_002659_PE=4_SV=1	3.3	4.93	8.48	T0+T5+T10	31.08	67.51	15.49	T0+T5+T10	--	0.677052	--	--	--	--
augustus_masked-scaffold10x_958_pilon-processed-gene-0.19-mRNA-1	A0A4E0RFC7	A0A4E0RFC7|A0A4E0RFC7_FASHE_Coatomer_subunit_beta_OS=Fasciola_hepatica_OX=6192_GN=D915_003805_PE=4_SV=1	4.43	7.11	7.27	T0+T5+T10	30.53	92.87	27.49	T0+T5+T10	--	--	--	--	--	--
maker-scaffold10x_2423_pilon-snap-gene-0.5-mRNA-1	A0A4E0R6Z0	A0A4E0R6Z0|A0A4E0R6Z0_FASHE_Pitrilysin_metalloproteinase_1_OS=Fasciola_hepatica_OX=6192_GN=D915_005911_PE=4_SV=1	20.49	32.05	37.98	T0+T5+T10	30.52	45.5	28.45	T0+T5+T10	--	--	--	--	--	--
maker-scaffold10x_493_pilon-snap-gene-0.53-mRNA-1	A0A504YWK3	A0A504YWK3|A0A504YWK3_FASGI_UV_excision_repair_protein_RAD23_like_protein_B_OS=Fasciola_gigantica_OX=46835_GN=FGIG_06883_PE=4_SV=1	54.09	116.67	113.63	T0+T5+T10	30.46	124.25	0	T0+T5	--	--	--	--	--	--
maker-scaffold10x_324_pilon-snap-gene-0.59-mRNA-1	A0A504Y7L5	A0A504Y7L5|A0A504Y7L5_FASGI_MICOS_complex_subunit_MIC60_OS=Fasciola_gigantica_OX=46835_GN=FGIG_05571_PE=3_SV=1	0.66	0.15	0.77	T0+T5+T10	30.13	37.33	23.78	T0+T5+T10	--	--	--	--	--	--
maker-scaffold10x_1995_pilon-augustus-gene-0.59-mRNA-1	A0A2H1C710	A0A2H1C710|A0A2H1C710_FASHE_ABC_transporter,_ATP-binding_protein_OS=Fasciola_hepatica_OX=6192_GN=D915_006346_PE=4_SV=1	15.02	12.92	20.54	T0+T5+T10	29.78	145.72	0	T0+T5	-0.635166	--	--	--	--	--
maker-scaffold10x_1096_pilon-snap-gene-0.68-mRNA-1	A0A4E0RYL2	A0A4E0RYL2|A0A4E0RYL2_FASHE_Exportin-1_OS=Fasciola_hepatica_OX=6192_GN=D915_007168_PE=4_SV=1	56.47	72.91	66.09	T0+T5+T10	29.73	59.54	33.64	T0+T5+T10	--	-0.387504	--	--	--	--
maker-scaffold10x_149_pilon-snap-gene-0.107-mRNA-1	A0A075AHF4	A0A075AHF4|A0A075AHF4_9TREM_Alpha-1,4_glucan_phosphorylase_OS=Opisthorchis_viverrini_OX=6198_GN=T265_03696_PE=3_SV=1	0	1.21	0.5	T5+T10	29.56	4.5	0	T0+T5	--	--	--	--	--	--
maker-scaffold10x_2098_pilon-snap-gene-0.53-mRNA-1	A0A4E0R836	A0A4E0R836|A0A4E0R836_FASHE_Oxygen-dependent_coproporphyrinogen-III_oxidase_OS=Fasciola_hepatica_OX=6192_GN=D915_004167_PE=4_SV=1	232.5	364.58	322.9	T0+T5+T10	28.95	61.77	64.14	T0+T5+T10	--	--	--	--	--	--
maker-scaffold10x_61_pilon-snap-gene-0.48-mRNA-1	A0A4E0RY33	A0A4E0RY33|A0A4E0RY33_FASHE_Malic_enzyme_OS=Fasciola_hepatica_OX=6192_GN=D915_000560_PE=3_SV=1	233.79	175.84	127	T0+T5+T10	28.87	41.89	34.65	T0+T5+T10	-0.840044	-1.37094	--	--	--	--
maker-scaffold10x_1149_pilon-snap-gene-0.22-mRNA-1	A0A4E0RYC8	A0A4E0RYC8|A0A4E0RYC8_FASHE_Transport_protein_Sec24D_OS=Fasciola_hepatica_OX=6192_GN=D915_000330_PE=4_SV=1	9.32	29.7	22.11	T0+T5+T10	28.46	105.66	0	T0+T5	1.3511	0.700931	--	--	--	-1.97105
maker-scaffold10x_784_pilon-snap-gene-0.36-mRNA-1	A0A4E0S2Z2	A0A4E0S2Z2|A0A4E0S2Z2_FASHE_Serine/threonine-protein_kinase_PLK_OS=Fasciola_hepatica_OX=6192_GN=D915_002620_PE=3_SV=1	706.13	573.56	418.43	T0+T5+T10	28.43	44.31	0	T0+T5	-0.602391	-1.2189	--	--	--	-3.84149
maker-scaffold10x_532_pilon-augustus-gene-0.16-mRNA-1	no hit	no hit	6.45	9.83	5.54	T0+T5+T10	28.37	68.54	25.76	T0+T5+T10	--	-0.799943	-0.879205	--	--	--
maker-scaffold10x_720_pilon-snap-gene-0.12-mRNA-1	A0A504YDN6	A0A504YDN6|A0A504YDN6_FASGI_Eukaryotic_polypeptide_chain_release_factor_3_OS=Fasciola_gigantica_OX=46835_GN=FGIG_12020_PE=4_SV=1	64.15	91.63	116.88	T0+T5+T10	28.34	46.86	32.86	T0+T5+T10	--	--	--	--	--	--
maker-scaffold10x_111_pilon-snap-gene-0.80-mRNA-1	A0A4E0R8R6	A0A4E0R8R6|A0A4E0R8R6_FASHE_EF-hand_domain-containing_family_member_B_OS=Fasciola_hepatica_OX=6192_GN=D915_006830_PE=4_SV=1	0	0	0	ND.	27.71	0	0	T0	--	--	--	-4.86237	--	--
augustus_masked-scaffold10x_1236_pilon-processed-gene-0.0-mRNA-1	A0A2H1CFJ4	A0A2H1CFJ4|A0A2H1CFJ4_FASHE_DEAD-box_ATP-dependent_RNA_helicase_30_OS=Fasciola_hepatica_OX=6192_GN=D915_003901_PE=3_SV=1	66.49	112.03	139.76	T0+T5+T10	27.57	77.48	46.83	T0+T5+T10	0.457966	--	--	--	--	--
maker-scaffold10x_495_pilon-snap-gene-0.108-mRNA-1	A0A4E0RL81	A0A4E0RL81|A0A4E0RL81_FASHE_Histidyl-tRNA_synthetase_OS=Fasciola_hepatica_OX=6192_GN=D915_001842_PE=4_SV=1	131.07	179.97	235.67	T0+T5+T10	27.5	77.21	0	T0+T5	--	--	--	--	--	--
maker-scaffold10x_781_pilon-snap-gene-0.70-mRNA-1	A0A4E0QZ22	A0A4E0QZ22|A0A4E0QZ22_FASHE_Hypoxanthine-guanine_phosphoribosyltransferase_OS=Fasciola_hepatica_OX=6192_GN=D915_009115_PE=4_SV=1	46.4	42.89	54.18	T0+T5+T10	27.43	31.26	0	T0+T5	--	--	--	--	--	--
maker-scaffold10x_1645_pilon-snap-gene-0.0-mRNA-1	A0A4E0REG2	A0A4E0REG2|A0A4E0REG2_FASHE_Nicotinate-nucleotide_pyrophosphorylase_[carboxylating]_OS=Fasciola_hepatica_OX=6192_GN=D915_009620_PE=4_SV=1	71.24	91.38	153.05	T0+T5+T10	27.31	81.45	81.72	T0+T5+T10	--	0.401463	--	--	--	--
maker-scaffold10x_65_pilon-snap-gene-0.12-mRNA-1	A0A504YLP8	A0A504YLP8|A0A504YLP8_FASGI_Ester_hydrolase_C11orf54_OS=Fasciola_gigantica_OX=46835_GN=FGIG_00198_PE=4_SV=1	13.12	14.9	20.59	T0+T5+T10	26.16	50.91	0	T0+T5	--	--	--	--	--	--
maker-scaffold10x_201_pilon-snap-gene-0.2-mRNA-1	A0A074ZNT9	A0A074ZNT9|A0A074ZNT9_9TREM_Hsp90_protein_OS=Opisthorchis_viverrini_OX=6198_GN=T265_07448_PE=3_SV=1	9.76	35.69	54.71	T0+T5+T10	25.53	48.25	17.78	T0+T5+T10	1.42052	1.71229	--	--	--	--
maker-scaffold10x_284_pilon-snap-gene-0.109-mRNA-1	A0A4E0RFM4	A0A4E0RFM4|A0A4E0RFM4_FASHE_Phenylalanyl-tRNA_synthetase_beta_chain_OS=Fasciola_hepatica_OX=6192_GN=D915_003580_PE=4_SV=1	45.52	31.2	32.51	T0+T5+T10	25.2	45.88	0	T0+T5	-0.945516	-1.12011	--	--	--	-1.70522
maker-scaffold10x_919_pilon-snap-gene-0.105-mRNA-1	A0A4E0S262	A0A4E0S262|A0A4E0S262_FASHE_Lon_protease_homolog,_mitochondrial_OS=Fasciola_hepatica_OX=6192_GN=D915_003524_PE=3_SV=1	24.59	76.64	74.26	T0+T5+T10	24.59	24.48	0	T0+T5	1.11689	0.723255	--	--	--	-3.80289
maker-scaffold10x_345_pilon-snap-gene-0.36-mRNA-1	A0A4E0RTP8	A0A4E0RTP8|A0A4E0RTP8_FASHE_Sodium/potassium-transporting_ATPase_subunit_alpha_OS=Fasciola_hepatica_OX=6192_GN=D915_004496_PE=3_SV=1	32.03	45.48	45.39	T0+T5+T10	23.57	89.23	0	T0+T5	--	--	--	--	--	-5.85468
snap_masked-scaffold10x_2248_pilon-processed-gene-0.9-mRNA-1	A0A4S2MBW8	A0A4S2MBW8|A0A4S2MBW8_OPIFE_SRP54_domain-containing_protein_OS=Opisthorchis_felineus_OX=147828_GN=CRM22_001144_PE=4_SV=1	18.62	28.29	28.12	T0+T5+T10	23.35	78.17	28.11	T0+T5+T10	--	--	--	--	--	--
maker-scaffold10x_1373_pilon-snap-gene-0.92-mRNA-1	A0A074ZWX9	A0A074ZWX9|A0A074ZWX9_9TREM_OBG-type_G_domain-containing_protein_OS=Opisthorchis_viverrini_OX=6198_GN=T265_05208_PE=4_SV=1	26.1	20.88	31.64	T0+T5+T10	22.72	22.43	0	T0+T5	--	--	--	--	--	--
maker-scaffold10x_68_pilon-snap-gene-0.25-mRNA-1	A0A4E0R933	A0A4E0R933|A0A4E0R933_FASHE_RNA-binding_protein_EWS_OS=Fasciola_hepatica_OX=6192_GN=D915_005781_PE=4_SV=1	0.29	0	0.13	T0+T10	22.66	40.05	0	T0+T5	--	--	--	--	--	-3.62583
maker-scaffold10x_1450_pilon-snap-gene-0.15-mRNA-1	A0A504YRV8	A0A504YRV8|A0A504YRV8_FASGI_Carbamoyl-phosphate_synthetase_(Glutamine-hydrolysing)_OS=Fasciola_gigantica_OX=46835_GN=FGIG_07204_PE=3_SV=1	0.08	0.02	0.07	T0+T5+T10	22.52	49.03	15.17	T0+T5+T10	--	--	--	--	--	--
maker-scaffold10x_357_pilon-snap-gene-0.6-mRNA-1	A0A183ANG9	A0A183ANG9|A0A183ANG9_9TREM_BSD_domain-containing_protein_OS=Echinostoma_caproni_OX=27848_GN=ECPE_LOCUS8504_PE=4_SV=1	331.64	305.01	218.84	T0+T5+T10	22.42	38.19	0	T0+T5	-0.589225	-1.20685	--	--	-3.69408	-4.00641
maker-scaffold10x_199_pilon-snap-gene-0.37-mRNA-1	A0A4E0RJG5	A0A4E0RJG5|A0A4E0RJG5_FASHE_Protein_transport_protein_Sec31A_OS=Fasciola_hepatica_OX=6192_GN=D915_008177_PE=4_SV=1	0	0	0	ND.	22.39	37.42	0	T0+T5	--	--	--	--	--	--
maker-scaffold10x_387_pilon-snap-gene-0.73-mRNA-1	A0A504YPG6	A0A504YPG6|A0A504YPG6_FASGI_Signal_peptidase_complex_catalytic_subunit_SEC11_OS=Fasciola_gigantica_OX=46835_GN=FGIG_05257_PE=3_SV=1	413.73	370.72	449.44	T0+T5+T10	21.94	195.03	0	T0+T5	-0.545482	-0.721407	--	--	--	--
maker-scaffold10x_375_pilon-snap-gene-0.38-mRNA-1	A0A4E0RK86	A0A4E0RK86|A0A4E0RK86_FASHE_Pyridoxamine-phosphate_oxidase_OS=Fasciola_hepatica_OX=6192_GN=D915_000353_PE=3_SV=1	2.01	1.8	1.25	T0+T5+T10	21.61	81.78	0	T0+T5	--	-1.33785	--	--	--	-0.937117
maker-scaffold10x_324_pilon-augustus-gene-0.19-mRNA-1	A0A504YBM6	A0A504YBM6|A0A504YBM6_FASGI_26S_proteasome_non-ATPase_regulatory_subunit_3_OS=Fasciola_gigantica_OX=46835_GN=FGIG_04327_PE=4_SV=1	10.15	19.27	20.72	T0+T5+T10	21.58	55.87	0	T0+T5	--	0.897945	--	--	--	--
snap_masked-scaffold10x_718_pilon-processed-gene-0.16-mRNA-1	A0A504YR27	A0A504YR27|A0A504YR27_FASGI_Nuclear_protein_localization_4_OS=Fasciola_gigantica_OX=46835_GN=FGIG_00800_PE=4_SV=1	0.66	0.06	0.46	T0+T5+T10	21.54	37.55	0	T0+T5	--	--	--	--	--	-4.04901
maker-scaffold10x_1280_pilon-snap-gene-0.8-mRNA-1	A0A4E0R753	A0A4E0R753|A0A4E0R753_FASHE_Glutathione_synthetase_OS=Fasciola_hepatica_OX=6192_GN=D915_006479_PE=3_SV=1	18.85	26.26	43.54	T0+T5+T10	20.89	29.94	0	T0+T5	--	--	--	--	--	--
maker-scaffold10x_217_pilon-snap-gene-1.121-mRNA-1	A0A4E0RK13	A0A4E0RK13|A0A4E0RK13_FASHE_Coatomer_subunit_alpha_OS=Fasciola_hepatica_OX=6192_GN=D915_001016_PE=4_SV=1	18.44	24.21	23.98	T0+T5+T10	20.27	64.22	14.88	T0+T5+T10	--	--	--	--	--	--
maker-scaffold10x_103_pilon-snap-gene-0.104-mRNA-1	A0A4E0RL52	A0A4E0RL52|A0A4E0RL52_FASHE_Dihydropyrimidinase_OS=Fasciola_hepatica_OX=6192_GN=D915_007377_PE=4_SV=1	82.98	135.26	217.5	T0+T5+T10	19.26	104.99	32.33	T0+T5+T10	--	0.489535	--	--	--	--
maker-scaffold10x_2638_pilon-snap-gene-0.33-mRNA-1	A0A2H1CVJ1	A0A2H1CVJ1|A0A2H1CVJ1_FASHE_Pol_polyprotein_OS=Fasciola_hepatica_OX=6192_GN=D915_000594_PE=4_SV=1	107.57	75.38	55.95	T0+T5+T10	18.89	97.69	50.22	T0+T5+T10	-0.843261	-1.58183	--	--	--	--
maker-scaffold10x_2003_pilon-snap-gene-0.20-mRNA-1	A0A2H1C9A8	A0A2H1C9A8|A0A2H1C9A8_FASHE_Domain_found_in_IF2B/IF5_OS=Fasciola_hepatica_OX=6192_GN=D915_08850_PE=4_SV=1	493.51	581.5	547.73	T0+T5+T10	18.83	60.61	0	T0+T5	--	-0.614927	--	--	--	--
maker-scaffold10x_926_pilon-snap-gene-0.144-mRNA-1	A0A2H1C5S2	A0A2H1C5S2|A0A2H1C5S2_FASHE_FFD_and_TFG_box_motif_protein_OS=Fasciola_hepatica_OX=6192_GN=D915_11006_PE=4_SV=1	29.31	46.45	72.1	T0+T5+T10	18.54	44.08	0	T0+T5	--	0.658825	--	--	--	--
maker-scaffold10x_685_pilon-snap-gene-0.26-mRNA-1	Q7JNQ9	Q7JNQ9|Q7JNQ9_FASHE_Secreted_cathepsin_L_1_OS=Fasciola_hepatica_OX=6192_GN=CL1_PE=2_SV=2	7.07	1.33	0	T0+T5	18.37	12.17	44.84	T0+T5+T10	-2.95169	-6.5725	--	--	--	--
maker-scaffold10x_617_pilon-snap-gene-0.21-mRNA-1	A0A4E0RVH1	A0A4E0RVH1|A0A4E0RVH1_FASHE_Putative_ubx_domain-containing_OS=Fasciola_hepatica_OX=6192_GN=D915_010814_PE=4_SV=1	55.97	62.2	60.09	T0+T5+T10	18.34	91.08	0	T0+T5	--	-0.498815	--	--	--	-4.61834
maker-scaffold10x_637_pilon-snap-gene-0.174-mRNA-1	A0A4E0R1E8	A0A4E0R1E8|A0A4E0R1E8_FASHE_Hydroxyacyl-coenzyme_A_dehydrogenase_OS=Fasciola_hepatica_OX=6192_GN=D915_009432_PE=4_SV=1	30.15	62.86	75.41	T0+T5+T10	18.12	51.83	22.99	T0+T5+T10	0.622084	0.521927	--	--	--	--
maker-scaffold10x_1237_pilon-snap-gene-0.3-mRNA-1	A0A4E0RI64	A0A4E0RI64|A0A4E0RI64_FASHE_26S_proteasome_non-ATPase_regulatory_subunit_1_OS=Fasciola_hepatica_OX=6192_GN=D915_002675_PE=3_SV=1	33.96	51.14	58.55	T0+T5+T10	17.99	45.59	10.8	T0+T5+T10	--	--	--	--	--	--
maker-scaffold10x_408_pilon-snap-gene-0.53-mRNA-1	A0A2H1CF16	A0A2H1CF16|A0A2H1CF16_FASHE_Acetyl-CoA_C-acetyltransferase_(Fragment)_OS=Fasciola_hepatica_OX=6192_GN=D915_06758_PE=4_SV=1	9.3	8.51	9.13	T0+T5+T10	17.36	24.5	0	T0+T5	--	-0.85839	--	--	--	--
maker-scaffold10x_392_pilon-snap-gene-0.28-mRNA-1	A0A4S2LDT6	A0A4S2LDT6|A0A4S2LDT6_OPIFE_PPM-type_phosphatase_domain-containing_protein_OS=Opisthorchis_felineus_OX=147828_GN=CRM22_007963_PE=3_SV=1	104.66	103.16	104.1	T0+T5+T10	17.3	67.56	0	T0+T5	-0.493635	-0.738118	--	--	--	--
maker-scaffold10x_263_pilon-augustus-gene-0.171-mRNA-1	A0A4E0R8H8	A0A4E0R8H8|A0A4E0R8H8_FASHE_Aldehyde_dehydrogenase_OS=Fasciola_hepatica_OX=6192_GN=D915_005095_PE=3_SV=1	72.39	60.12	43.75	T0+T5+T10	16.52	18.62	0	T0+T5	-0.762363	-1.35009	--	--	--	-3.24019
maker-scaffold10x_71_pilon-snap-gene-0.85-mRNA-1	A0A4E0RGF4	A0A4E0RGF4|A0A4E0RGF4_FASHE_Echinoderm_microtubule_associated_protein1_OS=Fasciola_hepatica_OX=6192_GN=D915_004072_PE=4_SV=1	169.61	128.31	82.42	T0+T5+T10	16.41	88.48	38.8	T0+T5+T10	-0.745472	-1.62113	-0.811912	--	--	--
maker-scaffold10x_1010_pilon-snap-gene-0.93-mRNA-1	A0A504YMY3	A0A504YMY3|A0A504YMY3_FASGI_Importin_7_OS=Fasciola_gigantica_OX=46835_GN=FGIG_06236_PE=4_SV=1	44.79	81.93	79.36	T0+T5+T10	16.06	34.53	25.86	T0+T5+T10	0.503594	--	--	--	--	--
maker-scaffold10x_1010_pilon-snap-gene-0.91-mRNA-1	A0A4E0R083	A0A4E0R083|A0A4E0R083_FASHE_Glycogenin-1_OS=Fasciola_hepatica_OX=6192_GN=D915_007816_PE=4_SV=1	18.47	9.8	10.89	T0+T5+T10	15.72	107.77	12.08	T0+T5+T10	-1.29218	-1.38849	--	--	--	-2.22216
maker-scaffold10x_589_pilon-augustus-gene-0.48-mRNA-1	A0A504YMN6	A0A504YMN6|A0A504YMN6_FASGI_Phosphoacetylglucosamine_mutase_OS=Fasciola_gigantica_OX=46835_GN=FGIG_09558_PE=4_SV=1	18.34	24.66	27.28	T0+T5+T10	15.11	64.85	0	T0+T5	--	--	--	--	--	--
maker-scaffold10x_1678_pilon-snap-gene-0.7-mRNA-1	A0A4E0R714	A0A4E0R714|A0A4E0R714_FASHE_Non-specific_serine/threonine_protein_kinase_OS=Fasciola_hepatica_OX=6192_GN=D915_005679_PE=4_SV=1	36.2	40.68	29.15	T0+T5+T10	14.18	28.81	0	T0+T5	--	-0.859543	--	--	--	--
maker-scaffold10x_436_pilon-snap-gene-0.34-mRNA-1	A0A2H1CH19	A0A2H1CH19|A0A2H1CH19_FASHE_RuvB-like_helicase_OS=Fasciola_hepatica_OX=6192_GN=D915_05918_PE=3_SV=1	32.9	40.55	66.03	T0+T5+T10	14.07	100.86	19.31	T0+T5+T10	--	--	--	--	--	--
maker-scaffold10x_384_pilon-snap-gene-0.53-mRNA-1	A0A4E0RXK5	A0A4E0RXK5|A0A4E0RXK5_FASHE_Adenylosuccinate_synthetase_OS=Fasciola_hepatica_OX=6192_GN=D915_008689_PE=3_SV=1	98.66	103.46	159.82	T0+T5+T10	13.89	36.28	0	T0+T5	--	--	--	--	--	--
maker-scaffold10x_956_pilon-snap-gene-0.18-mRNA-1	H2KV38	H2KV38|H2KV38_CLOSI_Growth_arrest-specific_protein_8_OS=Clonorchis_sinensis_OX=79923_GN=GAS8_PE=4_SV=1	0.11	0	0	T0	13.87	0	0	T0	--	--	--	--	--	--
maker-scaffold10x_283_pilon-snap-gene-0.2-mRNA-1	A0A4E0QZ71	A0A4E0QZ71|A0A4E0QZ71_FASHE_von_Willebrand_factor_A_domain-containing_protein_5A_OS=Fasciola_hepatica_OX=6192_GN=D915_008778_PE=4_SV=1	20.97	10.75	5.79	T0+T5+T10	13.59	46.6	0	T0+T5	-1.20442	-2.33691	--	--	--	--
maker-scaffold10x_40_pilon-augustus-gene-0.31-mRNA-1	A0A2H1BT75	A0A2H1BT75|A0A2H1BT75_FASHE_HMA_domain-containing_protein_OS=Fasciola_hepatica_OX=6192_GN=D915_14937_PE=4_SV=1	2.11	2.32	2.15	T0+T5+T10	13.57	52.9	0	T0+T5	--	--	--	--	--	-4.15331
maker-scaffold10x_103_pilon-snap-gene-0.106-mRNA-1	A0A4E0R6S6	A0A4E0R6S6|A0A4E0R6S6_FASHE_CDK5_regulatory_subunit-associated_protein_3_(CDK5_activator-binding_protein_C53)_OS=Fasciola_hepatica_OX=6192_GN=D915_008068_PE=4_SV=1	5.25	6.36	8.47	T0+T5+T10	13.55	20.26	0	T0+T5	--	--	--	--	--	--
maker-scaffold10x_732_pilon-snap-gene-0.31-mRNA-1	A0A504Z097	A0A504Z097|A0A504Z097_FASGI_Ubiquitin_carboxyl-terminal_hydrolase_OS=Fasciola_gigantica_OX=46835_GN=FGIG_01304_PE=3_SV=1	83.36	117.67	159.24	T0+T5+T10	13.26	114.91	17.23	T0+T5+T10	--	--	--	--	--	--
maker-scaffold10x_1779_pilon-snap-gene-0.15-mRNA-1	A0A4E0RCL4	A0A4E0RCL4|A0A4E0RCL4_FASHE_Signal_recognition_particle_subunit_SRP68_OS=Fasciola_hepatica_OX=6192_GN=D915_005106_PE=4_SV=1	19.05	42.6	49	T0+T5+T10	13.26	43.68	0	T0+T5	0.854371	0.880509	--	--	--	--
maker-scaffold10x_1995_pilon-snap-gene-0.54-mRNA-1	A0A4E0R458	A0A4E0R458|A0A4E0R458_FASHE_NADH_dehydrogenase_[ubiquinone]_1_alpha_subcomplex_subunit_OS=Fasciola_hepatica_OX=6192_GN=D915_005929_PE=4_SV=1	68.92	104.48	118.09	T0+T5+T10	12.99	21	0	T0+T5	--	--	--	--	--	--
augustus_masked-scaffold10x_1446_pilon-processed-gene-0.53-mRNA-1	A0A4E0RTY0	A0A4E0RTY0|A0A4E0RTY0_FASHE_Ankyrin_repeat_domain-containing_protein_13A_OS=Fasciola_hepatica_OX=6192_GN=D915_005040_PE=4_SV=1	18.07	16.79	20.86	T0+T5+T10	12.61	74.89	43.13	T0+T5+T10	--	-0.588951	--	--	--	--
maker-scaffold10x_1573_pilon-snap-gene-0.38-mRNA-1	A0A504YTJ2	A0A504YTJ2|A0A504YTJ2_FASGI_Basigin_OS=Fasciola_gigantica_OX=46835_GN=FGIG_00657_PE=4_SV=1	437.05	380.45	307.77	T0+T5+T10	12.6	96.65	0	T0+T5	-0.557662	-1.07396	--	--	--	-1.60584
maker-scaffold10x_2005_pilon-snap-gene-0.39-mRNA-1	A0A4E0RIJ6	A0A4E0RIJ6|A0A4E0RIJ6_FASHE_Peptidase_D_OS=Fasciola_hepatica_OX=6192_GN=D915_003212_PE=3_SV=1	26.79	36.3	58.24	T0+T5+T10	12.09	27.1	0	T0+T5	--	--	--	--	--	-4.1163
maker-scaffold10x_143_pilon-snap-gene-0.9-mRNA-1	A0A504Z4B8	A0A504Z4B8|A0A504Z4B8_FASGI_Isoleucine--tRNA_ligase_OS=Fasciola_gigantica_OX=46835_GN=FGIG_03872_PE=4_SV=1	22.7	19.56	15.5	T0+T5+T10	11.82	49.11	7.68	T0+T5+T10	-0.65868	-1.15988	--	--	--	--
maker-scaffold10x_1823_pilon-augustus-gene-0.47-mRNA-1	A0A4E0S3R4	A0A4E0S3R4|A0A4E0S3R4_FASHE_C-terminal-binding_protein_isoform_X2_OS=Fasciola_hepatica_OX=6192_GN=D915_001245_PE=4_SV=1	12.35	44.97	39.38	T0+T5+T10	11.81	34.74	0	T0+T5	1.39579	1.07499	--	--	--	-3.78166
maker-scaffold10x_802_pilon-augustus-gene-0.25-mRNA-1	A0A4E0RY96	A0A4E0RY96|A0A4E0RY96_FASHE_Lim_domain_binding_protein_OS=Fasciola_hepatica_OX=6192_GN=D915_000467_PE=4_SV=1	0.08	0	0	T0	11.81	0	0	T0	--	--	--	--	--	--
maker-scaffold10x_783_pilon-snap-gene-0.59-mRNA-1	no hit	no hit	0.06	0	0	T0	11.48	0	0	T0	--	--	--	--	--	--
maker-scaffold10x_1231_pilon-snap-gene-0.0-mRNA-1	A0A504XLE8	A0A504XLE8|A0A504XLE8_FASGI_Eukaryotic_translation_initiation_factor_3_subunit_A_OS=Fasciola_gigantica_OX=46835_GN=FGIG_05987_PE=3_SV=1	48.73	71.19	96.22	T0+T5+T10	11.26	82.37	22.39	T0+T5+T10	--	--	--	--	--	--
maker-scaffold10x_102_pilon-augustus-gene-0.100-mRNA-1	A0A504Z2V8	A0A504Z2V8|A0A504Z2V8_FASGI_Eukaryotic_peptide_chain_release_factor_subunit_OS=Fasciola_gigantica_OX=46835_GN=FGIG_10921_PE=4_SV=1	45.63	64.72	86.92	T0+T5+T10	11.01	62.78	30.57	T0+T5+T10	--	--	--	--	--	--
maker-scaffold10x_1006_pilon-snap-gene-0.67-mRNA-1	A0A504Z113	A0A504Z113|A0A504Z113_FASGI_26S_proteasome_non-ATPase_regulatory_subunit_OS=Fasciola_gigantica_OX=46835_GN=FGIG_12102_PE=4_SV=1	108.82	135.67	183.79	T0+T5+T10	10.6	34.6	0	T0+T5	--	--	--	--	--	-3.93643
maker-scaffold10x_113_pilon-snap-gene-0.200-mRNA-1	A0A4E0RMW0	A0A4E0RMW0|A0A4E0RMW0_FASHE_cAMP-dependent_protein_kinase_type_II-alpha_regulatory_subunit_OS=Fasciola_hepatica_OX=6192_GN=D915_001055_PE=4_SV=1	232.65	231.04	171.24	T0+T5+T10	10.17	69.27	16.53	T0+T5+T10	-0.439559	-1.07944	--	--	--	--
maker-scaffold10x_2607_pilon-snap-gene-0.0-mRNA-1	A0A2H1BUE2	A0A2H1BUE2|A0A2H1BUE2_FASHE_HnRNP-L/PTB/hephaestus_splicing_factor_family_protein_OS=Fasciola_hepatica_OX=6192_GN=D915_14537_PE=4_SV=1	91.62	107.93	205.37	T0+T5+T10	9.56	33.53	0	T0+T5	--	--	--	--	--	--
maker-scaffold10x_1500_pilon-snap-gene-0.79-mRNA-1	A0A4E0RV13	A0A4E0RV13|A0A4E0RV13_FASHE_Calcium-transporting_ATPase_OS=Fasciola_hepatica_OX=6192_GN=D915_003311_PE=3_SV=1	94.17	66.26	46.53	T0+T5+T10	9.46	46.39	8.55	T0+T5+T10	-0.805517	-1.55405	-0.686522	1.89122	--	--
maker-scaffold10x_777_pilon-snap-gene-0.13-mRNA-1	A0A4E0R1D5	A0A4E0R1D5|A0A4E0R1D5_FASHE_Translation_initiation_factor_4G_OS=Fasciola_hepatica_OX=6192_GN=D915_009342_PE=4_SV=1	57.24	94.55	77.72	T0+T5+T10	9.23	19.74	0	T0+T5	--	--	--	--	--	-4.08058
maker-scaffold10x_654_pilon-augustus-gene-0.32-mRNA-1	A0A182ZZZ2	A0A182ZZZ2|A0A182ZZZ2_9TREM_MPN_domain-containing_protein_OS=Echinostoma_caproni_OX=27848_GN=ECPE_LOCUS277_PE=4_SV=1	10.09	13.48	17.61	T0+T5+T10	9.07	98.61	0	T0+T5	--	--	--	--	--	-4.87551
maker-scaffold10x_436_pilon-snap-gene-0.21-mRNA-1	A0A4E0R1J4	A0A4E0R1J4|A0A4E0R1J4_FASHE_26S_proteasome_non-ATPase_regulatory_subunit_5_OS=Fasciola_hepatica_OX=6192_GN=D915_008205_PE=4_SV=1	7.01	8.1	11.87	T0+T5+T10	8.98	9.96	0	T0+T5	--	--	--	--	--	-3.41972
maker-scaffold10x_958_pilon-snap-gene-0.51-mRNA-1	A0A504Z2D0	A0A504Z2D0|A0A504Z2D0_FASGI_Putative_heat_shock_protein_70_(Hsp70)-interacting_protein_OS=Fasciola_gigantica_OX=46835_GN=FGIG_05716_PE=4_SV=1	53.2	77.78	117.64	T0+T5+T10	7.76	38.05	0	T0+T5	--	0.431024	--	--	--	-4.4851
maker-scaffold10x_204_pilon-snap-gene-0.34-mRNA-1	A0A3R7FVU5	A0A3R7FVU5|A0A3R7FVU5_CLOSI_Glutamine--tRNA_ligase_(Fragment)_OS=Clonorchis_sinensis_OX=79923_GN=QARS_PE=4_SV=1	1.6	0.87	2.17	T0+T5+T10	7.58	20.12	0	T0+T5	--	--	--	--	--	--
maker-scaffold10x_109_pilon-augustus-gene-0.8-mRNA-1	A0A504YLW4	A0A504YLW4|A0A504YLW4_FASGI_Cilia-and_flagella-associated_protein_57_OS=Fasciola_gigantica_OX=46835_GN=FGIG_04186_PE=4_SV=1	0	0	0	ND.	7.32	0	0	T0	--	--	--	--	--	--
maker-scaffold10x_364_pilon-snap-gene-0.37-mRNA-1	A0A504YL60	A0A504YL60|A0A504YL60_FASGI_Methionine_aminopeptidase_OS=Fasciola_gigantica_OX=46835_GN=FGIG_10798_PE=3_SV=1	51	41.61	55.68	T0+T5+T10	7.11	22.16	0	T0+T5	-0.664717	-0.691038	--	--	--	-3.54714
maker-scaffold10x_99_pilon-augustus-gene-0.124-mRNA-1	A0A504Z171	A0A504Z171|A0A504Z171_FASGI_Leucyl-tRNA_synthetase_b_OS=Fasciola_gigantica_OX=46835_GN=FGIG_04310_PE=3_SV=1	25.03	32.18	76.5	T0+T5+T10	7.1	49.17	15.71	T0+T5+T10	--	0.938414	0.757449	--	--	--
maker-scaffold10x_589_pilon-snap-gene-0.141-mRNA-1	G7YSI1	G7YSI1|G7YSI1_CLOSI_Collagen_alpha-1(VII)_chain_(Fragment)_OS=Clonorchis_sinensis_OX=79923_GN=CLF_109355_PE=4_SV=1	0.07	0.23	0.18	T0+T5+T10	7.1	2.45	3.69	T0+T5+T10	--	--	--	--	--	--
maker-scaffold10x_973_pilon-snap-gene-0.66-mRNA-1	A0A504YZ40	A0A504YZ40|A0A504YZ40_FASGI_Rgpr_OS=Fasciola_gigantica_OX=46835_GN=FGIG_02188_PE=4_SV=1	0.84	0.72	0.32	T0+T5+T10	6.92	12.64	0	T0+T5	--	--	--	--	--	-3.8991
maker-scaffold10x_851_pilon-snap-gene-0.37-mRNA-1	A0A4E0R9L4	A0A4E0R9L4|A0A4E0R9L4_FASHE_Ubiquitin_carboxyl-terminal_hydrolase_7_OS=Fasciola_hepatica_OX=6192_GN=D915_009453_PE=3_SV=1	17.31	25.44	25.72	T0+T5+T10	6.88	46.9	0	T0+T5	--	--	--	--	--	-5.21148
maker-scaffold10x_1420_pilon-snap-gene-0.45-mRNA-1	A0A2H1BZK2	A0A2H1BZK2|A0A2H1BZK2_FASHE_SAC3/GANP_family_protein_OS=Fasciola_hepatica_OX=6192_GN=D915_12538_PE=4_SV=1	198.6	277.62	397.35	T0+T5+T10	6.38	20.41	0	T0+T5	--	--	--	--	--	--
maker-scaffold10x_469_pilon-snap-gene-0.86-mRNA-1	A0A4E0RBS4	A0A4E0RBS4|A0A4E0RBS4_FASHE_Prolyl_oligopeptidase_OS=Fasciola_hepatica_OX=6192_GN=D915_004954_PE=4_SV=1	10.31	13.61	14.41	T0+T5+T10	5.91	56.12	0	T0+T5	--	--	--	--	--	--
maker-scaffold10x_270_pilon-snap-gene-0.25-mRNA-1	A0A504Z9Z2	A0A504Z9Z2|A0A504Z9Z2_FASGI_Sec1_family_domain-containing_protein_1_isoform_a_OS=Fasciola_gigantica_OX=46835_GN=FGIG_07694_PE=3_SV=1	27.14	38.76	37.43	T0+T5+T10	5.8	16.16	7.37	T0+T5+T10	--	--	--	--	--	--
maker-scaffold10x_13_pilon-snap-gene-0.80-mRNA-1	A0A4E0S463	A0A4E0S463|A0A4E0S463_FASHE_ATP_dependent_zinc_metalloprotease_YME1_OS=Fasciola_hepatica_OX=6192_GN=D915_000396_PE=3_SV=1	27.04	51.64	82.65	T0+T5+T10	5.63	6.99	0	T0+T5	--	0.754286	--	--	--	-2.83686
maker-scaffold10x_284_pilon-snap-gene-0.103-mRNA-1	A0A4E0RJF8	A0A4E0RJF8|A0A4E0RJF8_FASHE_Heterogeneous_nuclear_ribonucleoprotein_U_protein_1_OS=Fasciola_hepatica_OX=6192_GN=D915_003065_PE=4_SV=1	32.62	54.7	64.81	T0+T5+T10	5.53	16.88	0	T0+T5	--	--	--	--	--	--
maker-scaffold10x_142_pilon-snap-gene-0.83-mRNA-1	A0A4E0RFE1	A0A4E0RFE1|A0A4E0RFE1_FASHE_Fragile_X_mental_retardation_syndrome_1_OS=Fasciola_hepatica_OX=6192_GN=D915_009388_PE=4_SV=1	29.05	49.57	42.45	T0+T5+T10	4.99	37.74	0	T0+T5	--	--	--	--	--	--
maker-scaffold10x_445_pilon-snap-gene-0.25-mRNA-1	A0A4E0S0Q6	A0A4E0S0Q6|A0A4E0S0Q6_FASHE_Lung_seven_transmembrane_receptor_OS=Fasciola_hepatica_OX=6192_GN=D915_005407_PE=4_SV=1	146.01	120.71	112.75	T0+T5+T10	4.98	103.52	37.17	T0+T5+T10	-0.693896	-1.00589	--	--	--	--
maker-scaffold10x_682_pilon-snap-gene-0.71-mRNA-1	A0A4E0S286	A0A4E0S286|A0A4E0S286_FASHE_Pcd6_interacting_protein_OS=Fasciola_hepatica_OX=6192_GN=D915_001963_PE=4_SV=1	2.73	4.86	5.67	T0+T5+T10	4.62	20.9	6.94	T0+T5+T10	--	--	--	--	--	--
maker-scaffold10x_2171_pilon-snap-gene-0.9-mRNA-1	A0A4E0QY80	A0A4E0QY80|A0A4E0QY80_FASHE_N-alpha-acetyltransferase_16_NatA_auxiliary_subunit_OS=Fasciola_hepatica_OX=6192_GN=D915_009017_PE=4_SV=1	17.47	24.91	39.69	T0+T5+T10	4.28	23.22	0	T0+T5	--	0.459567	--	--	--	--
maker-scaffold10x_419_pilon-snap-gene-0.72-mRNA-1	no hit	no hit	28.85	40.53	33.77	T0+T5+T10	3.83	5.27	3.55	T0+T5+T10	--	--	--	--	--	--
maker-scaffold10x_75_pilon-snap-gene-0.99-mRNA-1	A0A4E0RBV2	A0A4E0RBV2|A0A4E0RBV2_FASHE_Melanoma_inhibitory_activity_protein_3_OS=Fasciola_hepatica_OX=6192_GN=D915_005489_PE=4_SV=1	1.24	1.15	0.83	T0+T5+T10	3.74	9.58	0	T0+T5	--	--	--	--	--	--
maker-scaffold10x_75_pilon-snap-gene-0.117-mRNA-1	C6FWG9	C6FWG9|C6FWG9_CLOSI_Leucine_aminopeptidase_1_OS=Clonorchis_sinensis_OX=79923_PE=2_SV=1	14.81	29.28	36.22	T0+T5+T10	3.69	20.24	0	T0+T5	--	0.528166	--	--	--	--
maker-scaffold10x_313_pilon-snap-gene-0.98-mRNA-1	A0A498LNN2	A0A498LNN2|A0A498LNN2_LABRO_Tubulin_alpha-1C_chain_OS=Labeo_rohita_OX=84645_GN=ROHU_031151_PE=3_SV=1	0	0	0	ND.	3.61	2.44	0	T0+T5	--	--	--	--	--	--
maker-scaffold10x_598_pilon-snap-gene-0.24-mRNA-1	A0A4E0S2M4	A0A4E0S2M4|A0A4E0S2M4_FASHE_Putative_Tip120_OS=Fasciola_hepatica_OX=6192_GN=D915_001314_PE=4_SV=1	15.86	26.93	22.06	T0+T5+T10	3.38	27.33	0	T0+T5	--	--	--	--	--	-5.01138
maker-scaffold10x_53_pilon-snap-gene-0.64-mRNA-1	A0A4E0RCL6	A0A4E0RCL6|A0A4E0RCL6_FASHE_Dynein_heavy_chain_7_axonemal_OS=Fasciola_hepatica_OX=6192_GN=D915_005250_PE=4_SV=1	0	0	0	ND.	3.26	0	0	T0	--	--	--	--	--	--
maker-scaffold10x_173_pilon-snap-gene-0.12-mRNA-1	A0A2H1CAG9	A0A2H1CAG9|A0A2H1CAG9_FASHE_Ser/Thr_phosphatase_family_protein_OS=Fasciola_hepatica_OX=6192_GN=D915_005755_PE=4_SV=1	39.33	5.04	3.47	T0+T5+T10	2.92	38.72	0	T0+T5	-3.64482	-3.95792	--	--	--	--
augustus_masked-scaffold10x_391_pilon-processed-gene-0.45-mRNA-1	A0A504Y9P3	A0A504Y9P3|A0A504Y9P3_FASGI_Major_vault_protein_isoform_X1_OS=Fasciola_gigantica_OX=46835_GN=FGIG_01701_PE=4_SV=1	52.01	59.16	51.26	T0+T5+T10	2.8	31.19	0	T0+T5	--	-0.774552	--	--	--	-4.88361
maker-scaffold10x_988_pilon-snap-gene-0.10-mRNA-1	A0A4E0RFE9	A0A4E0RFE9|A0A4E0RFE9_FASHE_Cilia-and_flagella-associated_protein_61_OS=Fasciola_hepatica_OX=6192_GN=D915_003877_PE=4_SV=1	0	0	0.06	T10	2.73	0	0	T0	--	--	--	--	--	--
maker-scaffold10x_581_pilon-snap-gene-0.87-mRNA-1	A0A4E0RHS8	A0A4E0RHS8|A0A4E0RHS8_FASHE_Filamin-A_OS=Fasciola_hepatica_OX=6192_GN=D915_003281_PE=4_SV=1	102.61	77.35	40.82	T0+T5+T10	2.7	25.17	0	T0+T5	-0.810473	-1.81701	-0.943502	--	--	--
maker-scaffold10x_188_pilon-snap-gene-0.8-mRNA-1	A0A4E0RDX7	A0A4E0RDX7|A0A4E0RDX7_FASHE_Ankyrin-2_OS=Fasciola_hepatica_OX=6192_GN=D915_004358_PE=4_SV=1	79.37	94.54	94.26	T0+T5+T10	2.47	7.44	0	T0+T5	--	-0.601996	--	--	--	--
maker-scaffold10x_544_pilon-snap-gene-0.30-mRNA-1	A0A2H1CHN7	A0A2H1CHN7|A0A2H1CHN7_FASHE_Bicaudal_D_protein_OS=Fasciola_hepatica_OX=6192_GN=D915_003719_PE=4_SV=1	6626.94	5515.24	3660.65	T0+T5+T10	0	0	0	ND.	-0.774973	-1.49491	-0.657736	--	--	--
maker-scaffold10x_72_pilon-snap-gene-0.11-mRNA-1	no hit	no hit	6333.8	5119.19	3009	T0+T5+T10	0	0	0	ND.	-0.684423	-1.49981	-0.753165	--	--	--
maker-scaffold10x_421_pilon-snap-gene-0.14-mRNA-1	A0A504Z461	A0A504Z461|A0A504Z461_FASGI_Formin_proteiny_2_domain_containing_protein_OS=Fasciola_gigantica_OX=46835_GN=FGIG_09258_PE=4_SV=1	5545.12	4322.55	3484.9	T0+T5+T10	0	0	0	ND.	-0.719135	-1.35922	--	--	--	--
maker-scaffold10x_13_pilon-pred_gff_StringTie-gene-2.12-mRNA-1	no hit	no hit	4978.25	4362.4	3652.97	T0+T5+T10	0	0	0	ND.	-0.633005	-1.12278	--	--	--	--
snap_masked-scaffold10x_1279_pilon-processed-gene-0.72-mRNA-1	A0A4E0RKN8	A0A4E0RKN8|A0A4E0RKN8_FASHE_Tetraspanin_OS=Fasciola_hepatica_OX=6192_GN=D915_000159_PE=3_SV=1	4926	3578.64	2164.33	T0+T5+T10	0	0	0	ND.	-0.932262	-1.7795	-0.782467	--	--	--
snap_masked-scaffold10x_464_pilon-processed-gene-0.121-mRNA-1	no hit	no hit	4815.69	3826.27	2592.92	T0+T5+T10	0	0	0	ND.	-0.865514	-1.62359	-0.69372	--	--	--
maker-scaffold10x_720_pilon-augustus-gene-0.91-mRNA-1	no hit	no hit	4479.55	3528.83	2516.9	T0+T5+T10	0	0	0	ND.	-0.82106	-1.5094	-0.624071	--	--	--
maker-scaffold10x_102_pilon-snap-gene-0.40-mRNA-1	A0A2H1C1D8	A0A2H1C1D8|A0A2H1C1D8_FASHE_Ribosomal_protein_S27a_OS=Fasciola_hepatica_OX=6192_GN=D915_008484_PE=4_SV=1	3990.26	4700.42	7035.15	T0+T5+T10	0	0	0	ND.	--	--	--	--	--	--
maker-scaffold10x_95_pilon-pred_gff_StringTie-gene-0.43-mRNA-1	A0A4E0RV06	A0A4E0RV06|A0A4E0RV06_FASHE_Stress-associated_endoplasmic_reticulum_protein_2_OS=Fasciola_hepatica_OX=6192_GN=D915_010262_PE=4_SV=1	3614.98	3362.53	3546.2	T0+T5+T10	0	0	0	ND.	-0.547686	-0.705501	--	--	--	--
maker-scaffold10x_384_pilon-snap-gene-0.55-mRNA-1	A0A4E0QTR4	A0A4E0QTR4|A0A4E0QTR4_FASHE_Tetraspanin_OS=Fasciola_hepatica_OX=6192_GN=D915_010559_PE=3_SV=1	3251.48	2571.16	1821.7	T0+T5+T10	0	0	0	ND.	-0.821475	-1.50777	-0.62217	--	--	--
maker-scaffold10x_53_pilon-augustus-gene-0.0-mRNA-1	A0A4S2LC52	A0A4S2LC52|A0A4S2LC52_OPIFE_Reticulon-like_protein_OS=Opisthorchis_felineus_OX=147828_GN=CRM22_008211_PE=4_SV=1	3182.48	2576.99	1900.28	T0+T5+T10	0	0	0	ND.	-0.671047	-1.30188	--	--	--	--
maker-scaffold10x_513_pilon-augustus-gene-1.25-mRNA-1	A0A2H1BRL7	A0A2H1BRL7|A0A2H1BRL7_FASHE_Succinate_dehydrogenase_[ubiquinone]_cytochrome_b_small_subunit_(Fragment)_OS=Fasciola_hepatica_OX=6192_GN=D915_15879_PE=3_SV=1	2862.27	2692.64	3346.11	T0+T5+T10	0	103.47	0	T5	-0.594494	-0.613908	--	--	-3.60848	-3.96538
maker-scaffold10x_124_pilon-snap-gene-0.15-mRNA-1	A0A2H1CIZ5	A0A2H1CIZ5|A0A2H1CIZ5_FASHE_Ribosomal_protein_L24_OS=Fasciola_hepatica_OX=6192_GN=D915_003546_PE=3_SV=1	2554.67	3250.19	4672.6	T0+T5+T10	0	0	0	ND.	--	--	--	--	--	--
maker-scaffold10x_908_pilon-snap-gene-1.159-mRNA-1	A0A4E0RWQ5	A0A4E0RWQ5|A0A4E0RWQ5_FASHE_Glutathione_peroxidase_OS=Fasciola_hepatica_OX=6192_GN=D915_006815_PE=4_SV=1	2480.13	1412.38	1100.87	T0+T5+T10	0	0	0	ND.	-1.24357	-1.85922	--	--	--	--
maker-scaffold10x_419_pilon-augustus-gene-0.49-mRNA-1	A0A4E0RZS8	A0A4E0RZS8|A0A4E0RZS8_FASHE_Succinate_dehydrogenase_complex_subunit_C_OS=Fasciola_hepatica_OX=6192_GN=D915_006533_PE=4_SV=1	2396.85	2778.82	2929.83	T0+T5+T10	0	0	0	ND.	--	-0.440597	--	--	--	--
maker-scaffold10x_432_pilon-augustus-gene-0.65-mRNA-1	A0A074ZW37	A0A074ZW37|A0A074ZW37_9TREM_EF_hand_OS=Opisthorchis_viverrini_OX=6198_GN=T265_11810_PE=4_SV=1	2234.78	2257.17	2649.66	T0+T5+T10	0	0	0	ND.	-0.44545	-0.591956	--	--	--	--
maker-scaffold10x_240_pilon-pred_gff_StringTie-gene-0.58-mRNA-1	G4M195	G4M195|G4M195_SCHMA_Dpy30-related_OS=Schistosoma_mansoni_OX=6183_GN=Smp_098740_PE=4_SV=1	1933.39	2048.03	2607.93	T0+T5+T10	0	0	0	ND.	--	--	--	--	--	--
maker-scaffold10x_189_pilon-snap-gene-0.29-mRNA-1	no hit	no hit	1926.76	2893.66	5908.53	T0+T5+T10	0	0	0	ND.	--	0.896533	0.721536	--	--	--
maker-scaffold10x_503_pilon-pred_gff_StringTie-gene-0.119-mRNA-1	no hit	no hit	1845.14	2040.29	2994.39	T0+T5+T10	0	0	0	ND.	--	--	--	--	--	--
maker-scaffold10x_977_pilon-pred_gff_StringTie-gene-0.51-mRNA-1	no hit	no hit	1832.71	1641.46	1413.91	T0+T5+T10	0	187.27	0	T5	-0.641833	-1.08442	--	--	--	-4.3835
snap_masked-scaffold10x_158_pilon-processed-gene-0.61-mRNA-1	A0A4E0RZT0	A0A4E0RZT0|A0A4E0RZT0_FASHE_DUF4206_domain-containing_protein_OS=Fasciola_hepatica_OX=6192_GN=D915_000768_PE=4_SV=1	1779.71	1365.8	989.58	T0+T5+T10	0	0	0	ND.	-0.758353	-1.48699	-0.664051	--	--	--
maker-scaffold10x_75_pilon-snap-gene-0.116-mRNA-1	A0A4E0RML0	A0A4E0RML0|A0A4E0RML0_FASHE_CBM21_domain-containing_protein_OS=Fasciola_hepatica_OX=6192_GN=D915_001145_PE=4_SV=1	1755.08	1159.16	713.33	T0+T5+T10	0	0	0	ND.	-0.982252	-1.80326	-0.758361	--	--	--
maker-scaffold10x_1708_pilon-snap-gene-0.1-mRNA-1	A0A504YXR5	A0A504YXR5|A0A504YXR5_FASGI_High_mobility_group_protein_DSP1_OS=Fasciola_gigantica_OX=46835_GN=FGIG_03811_PE=4_SV=1	1742.82	6224.24	17566.9	T0+T5+T10	0	0	0	ND.	1.51788	2.36676	0.91754	--	--	--
maker-scaffold10x_324_pilon-snap-gene-0.78-mRNA-1	A0A2H1BXV5	A0A2H1BXV5|A0A2H1BXV5_FASHE_Protein_translocase_SEC61_complex_gamma_subunit,_and_eukaryotic_OS=Fasciola_hepatica_OX=6192_GN=D915_13168_PE=3_SV=1	1670.37	1588.2	1851.51	T0+T5+T10	0	0	0	ND.	-0.517998	-0.569796	--	--	--	--
maker-scaffold10x_1446_pilon-snap-gene-0.32-mRNA-1	A0A4E0R1S0	A0A4E0R1S0|A0A4E0R1S0_FASHE_PKC-activated_phosphatase-1_inhibitor_OS=Fasciola_hepatica_OX=6192_GN=D915_008852_PE=4_SV=1	1652.21	1327.22	861.05	T0+T5+T10	0	0	0	ND.	-0.781073	-1.48375	--	--	--	--
maker-scaffold10x_1854_pilon-snap-gene-0.11-mRNA-1	A0A4E0RU29	A0A4E0RU29|A0A4E0RU29_FASHE_Ribosomal_protein_S23_OS=Fasciola_hepatica_OX=6192_GN=D915_005060_PE=4_SV=1	1546.72	1551.57	2082.85	T0+T5+T10	0	342.56	0	T5	--	--	--	--	--	--
maker-scaffold10x_809_pilon-snap-gene-0.11-mRNA-1	A0A4E0RXG8	A0A4E0RXG8|A0A4E0RXG8_FASHE_SUZ_domain-containing_protein_OS=Fasciola_hepatica_OX=6192_GN=D915_002389_PE=4_SV=1	1538.67	1555.05	1404.89	T0+T5+T10	0	0	0	ND.	-0.468454	-0.858018	--	--	--	--
maker-scaffold10x_531_pilon-snap-gene-0.34-mRNA-1	no hit	no hit	1521.07	1794.53	2213.17	T0+T5+T10	0	0	0	ND.	--	--	--	--	--	--
maker-scaffold10x_2113_pilon-snap-gene-0.17-mRNA-1	A0A2H1BTK5	A0A2H1BTK5|A0A2H1BTK5_FASHE_40S_ribosomal_protein_S30_OS=Fasciola_hepatica_OX=6192_GN=D915_010261_PE=3_SV=1	1439.68	1804.02	2347.19	T0+T5+T10	0	0	0	ND.	--	--	--	--	--	--
maker-scaffold10x_476_pilon-augustus-gene-0.55-mRNA-1	A0A4E0RTV4	A0A4E0RTV4|A0A4E0RTV4_FASHE_ATPase_inhibitor_mitochondrial_OS=Fasciola_hepatica_OX=6192_GN=D915_004561_PE=4_SV=1	1417.34	1042.27	667.48	T0+T5+T10	0	0	0	ND.	-0.871654	-1.61149	-0.677148	--	--	--
maker-scaffold10x_1573_pilon-snap-gene-0.47-mRNA-1	A0A4E0S264	A0A4E0S264|A0A4E0S264_FASHE_Bax_inhibitor_factor_1_OS=Fasciola_hepatica_OX=6192_GN=D915_003464_PE=3_SV=1	1417.26	1284.35	1056.12	T0+T5+T10	0	0	0	ND.	-0.61877	-1.07359	--	--	--	--
maker-scaffold10x_1749_pilon-snap-gene-0.11-mRNA-1	A0A4Z2DRL0	A0A4Z2DRL0|A0A4Z2DRL0_SCHJA_Epidermal_growth_factor_isoform_2_OS=Schistosoma_japonicum_OX=6182_GN=EWB00_009400_PE=4_SV=1	1404.16	555.16	309.61	T0+T5+T10	0	0	0	ND.	-1.85294	-2.77027	-0.854621	--	--	--
maker-scaffold10x_1149_pilon-snap-gene-0.16-mRNA-1	A0A504YWK2	A0A504YWK2|A0A504YWK2_FASGI_NADH_dehydrogenase_[ubiquinone]_1_beta_subcomplex_subunit_10_OS=Fasciola_gigantica_OX=46835_GN=FGIG_05846_PE=4_SV=1	1360.35	1608.95	1733.18	T0+T5+T10	0	0	0	ND.	--	--	--	--	--	--
maker-scaffold10x_383_pilon-augustus-gene-1.37-mRNA-1	no hit	no hit	1252.14	1069.44	774.79	T0+T5+T10	0	0	0	ND.	-0.506019	-1.16069	--	--	--	--
maker-scaffold10x_213_pilon-augustus-gene-0.223-mRNA-1	no hit	no hit	1244.28	887.48	516.08	T0+T5+T10	0	0	0	ND.	-0.966295	-1.74302	-0.714626	--	--	--
maker-scaffold10x_678_pilon-snap-gene-0.8-mRNA-1	A0A4E0RJR2	A0A4E0RJR2|A0A4E0RJR2_FASHE_Microsomal_glutathione_transferase_OS=Fasciola_hepatica_OX=6192_GN=D915_002950_PE=4_SV=1	1233.94	1355.43	1787.18	T0+T5+T10	0	0	0	ND.	--	--	--	--	--	--
maker-scaffold10x_1569_pilon-augustus-gene-0.36-mRNA-1	K7F057	K7F057|K7F057_PELSI_Calmodulin_like_3_OS=Pelodiscus_sinensis_OX=13735_GN=CALML3_PE=3_SV=1	1211.41	904.11	561.54	T0+T5+T10	0	0	0	ND.	-0.924977	-1.75105	-0.761201	--	--	--
maker-scaffold10x_93_pilon-pred_gff_StringTie-gene-0.66-mRNA-1	A0A4E0RYR7	A0A4E0RYR7|A0A4E0RYR7_FASHE_Retrovirus_Pol_polyprotein_from_type-1_retrotransposable_element_R2_OS=Fasciola_hepatica_OX=6192_GN=D915_005291_PE=4_SV=1	1199.49	412.03	149.29	T0+T5+T10	0	0	0	ND.	-1.98254	-3.64969	--	--	--	--
maker-scaffold10x_13_pilon-snap-gene-0.72-mRNA-1	A0A1S8WXW9	A0A1S8WXW9|A0A1S8WXW9_9TREM_Ubiquitin--protein_ligase_OS=Opisthorchis_viverrini_OX=6198_GN=X801_04772_PE=3_SV=1	1196.88	1067.61	780.18	T0+T5+T10	0	0	0	ND.	-0.590987	-1.20728	-0.552524	--	--	--
maker-scaffold10x_345_pilon-snap-gene-1.122-mRNA-1	A0A2H1C5S0	A0A2H1C5S0|A0A2H1C5S0_FASHE_ribosomal_protein_L37a_OS=Fasciola_hepatica_OX=6192_GN=D915_006726_PE=3_SV=1	1180.17	1661.94	2580.25	T0+T5+T10	0	0	0	ND.	--	0.575585	0.621662	--	--	--
maker-scaffold10x_281_pilon-pred_gff_StringTie-gene-0.125-mRNA-1	no hit	no hit	1175.27	1002.22	940.33	T0+T5+T10	0	0	0	ND.	-0.737574	-1.05535	--	--	--	--
maker-scaffold10x_44_pilon-snap-gene-0.7-mRNA-1	A0A2H1C244	A0A2H1C244|A0A2H1C244_FASHE_V-type_proton_ATPase_subunit_G_OS=Fasciola_hepatica_OX=6192_GN=D915_11564_PE=3_SV=1	1157.18	1022.33	1673.29	T0+T5+T10	0	0	0	ND.	-0.644964	--	--	--	--	--
maker-scaffold10x_71_pilon-augustus-gene-0.119-mRNA-1	no hit	no hit	1133.51	1170.99	1812.35	T0+T5+T10	0	0	0	ND.	-0.452932	--	0.470728	--	--	--
maker-scaffold10x_930_pilon-snap-gene-0.42-mRNA-1	A0A4S2LME5	A0A4S2LME5|A0A4S2LME5_OPIFE_Miff_domain-containing_protein_OS=Opisthorchis_felineus_OX=147828_GN=CRM22_007514_PE=4_SV=1	1131.7	770.87	564.4	T0+T5+T10	0	0	0	ND.	-1.00478	-1.72792	-0.658899	--	--	--
maker-scaffold10x_493_pilon-augustus-gene-1.181-mRNA-1	A0A4E0RQB5	A0A4E0RQB5|A0A4E0RQB5_FASHE_Autophagy-related_protein_3_OS=Fasciola_hepatica_OX=6192_GN=D915_005903_PE=3_SV=1	1112.41	1105.81	811.6	T0+T5+T10	0	40.54	0	T5	-0.430475	-1.18853	-0.69344	--	--	--
maker-scaffold10x_732_pilon-pred_gff_StringTie-gene-0.52-mRNA-1	A0A4E0RB59	A0A4E0RB59|A0A4E0RB59_FASHE_Gamma-aminobutyric_acid_receptor-associated_protein_2_OS=Fasciola_hepatica_OX=6192_GN=D915_005640_PE=3_SV=1	1105.95	628.33	407.66	T0+T5+T10	0	0	0	ND.	-1.23022	-2.18111	-0.887735	--	--	--
maker-scaffold10x_73_pilon-snap-gene-0.21-mRNA-1	A0A4E0R632	A0A4E0R632|A0A4E0R632_FASHE_Membrane-associated_progesterone_receptor_component_OS=Fasciola_hepatica_OX=6192_GN=D915_008398_PE=3_SV=1	1100.58	888.31	600.55	T0+T5+T10	0	0	0	ND.	-0.80981	-1.58077	-0.706778	--	--	--
maker-scaffold10x_632_pilon-snap-gene-0.49-mRNA-1	A0A2H1BXE5	A0A2H1BXE5|A0A2H1BXE5_FASHE_Synaptobrevin_OS=Fasciola_hepatica_OX=6192_GN=D915_009028_PE=4_SV=1	1030.93	890.02	796.46	T0+T5+T10	0	92.25	0	T5	-0.589848	-1.06059	--	--	--	--
maker-scaffold10x_73_pilon-pred_gff_StringTie-gene-0.94-mRNA-1	no hit	no hit	1015.06	819.89	835.04	T0+T5+T10	0	0	0	ND.	-0.770296	-0.940401	--	--	--	--
maker-scaffold10x_253_pilon-augustus-gene-0.22-mRNA-1	A0A4E0RFY2	A0A4E0RFY2|A0A4E0RFY2_FASHE_Calcium_load-activated_calcium_channel_OS=Fasciola_hepatica_OX=6192_GN=D915_003504_PE=3_SV=1	1003.95	796.04	647.33	T0+T5+T10	0	0	0	ND.	-0.675744	-1.232	--	--	--	--
maker-scaffold10x_1444_pilon-augustus-gene-0.5-mRNA-1	A0A4E0S3R9	A0A4E0S3R9|A0A4E0S3R9_FASHE_Long-chain-fatty-acid--CoA_ligase_OS=Fasciola_hepatica_OX=6192_GN=D915_001275_PE=4_SV=1	1003.59	893.36	556.82	T0+T5+T10	0	0	0	ND.	-0.608819	-1.42959	-0.75591	--	--	--
maker-scaffold10x_1986_pilon-snap-gene-0.0-mRNA-1	no hit	no hit	995.97	484.67	276.92	T0+T5+T10	0	0	0	ND.	-1.58447	-2.59784	-0.949825	--	--	--
maker-scaffold10x_599_pilon-snap-gene-0.8-mRNA-1	A0A4E0R4K8	A0A4E0R4K8|A0A4E0R4K8_FASHE_Tyrosine_phosphatase_type_IVA_OS=Fasciola_hepatica_OX=6192_GN=D915_008047_PE=4_SV=1	971.69	813.19	627.57	T0+T5+T10	0	0	0	ND.	-0.596574	-1.18592	--	--	--	--
maker-scaffold10x_1211_pilon-augustus-gene-0.53-mRNA-1	A0A4E0RLC9	A0A4E0RLC9|A0A4E0RLC9_FASHE_Multidrug_resistance_protein_1_OS=Fasciola_hepatica_OX=6192_GN=D915_007290_PE=4_SV=1	954.75	739.53	444.61	T0+T5+T10	0	0	0	ND.	-0.794327	-1.73146	-0.872986	--	--	--
maker-scaffold10x_325_pilon-snap-gene-0.60-mRNA-1	A0A4E0RAI9	A0A4E0RAI9|A0A4E0RAI9_FASHE_Abhydrolase_domain-containing_protein_12_OS=Fasciola_hepatica_OX=6192_GN=D915_005502_PE=4_SV=1	931.29	741.52	418.64	T0+T5+T10	0	0	0	ND.	-0.815464	-1.77306	-0.894331	--	--	--
maker-scaffold10x_246_pilon-snap-gene-0.22-mRNA-1	A0A2H1CKL6	A0A2H1CKL6|A0A2H1CKL6_FASHE_AN1-like_Zinc_finger_OS=Fasciola_hepatica_OX=6192_GN=D915_002975_PE=4_SV=1	920.81	957.81	889.85	T0+T5+T10	0	0	0	ND.	-0.332956	-0.753534	--	--	--	--
maker-scaffold10x_724_pilon-snap-gene-0.113-mRNA-1	A0A074ZC16	A0A074ZC16|A0A074ZC16_9TREM_VHS_domain-containing_protein_OS=Opisthorchis_viverrini_OX=6198_GN=T265_07711_PE=4_SV=1	915.76	838.48	650.12	T0+T5+T10	0	0	0	ND.	-0.502912	-1.12905	-0.561868	--	--	--
maker-scaffold10x_143_pilon-snap-gene-0.4-mRNA-1	A0A4E0R391	A0A4E0R391|A0A4E0R391_FASHE_Large_subunit_ribosomal_protein_L34e_OS=Fasciola_hepatica_OX=6192_GN=D915_007713_PE=4_SV=1	912.18	1267.78	2148.72	T0+T5+T10	0	0	0	ND.	--	0.64679	0.615146	--	--	--
maker-scaffold10x_973_pilon-snap-gene-0.67-mRNA-1	A0A4E0QZB0	A0A4E0QZB0|A0A4E0QZB0_FASHE_Transcription_factor_BTF3_OS=Fasciola_hepatica_OX=6192_GN=D915_010663_PE=3_SV=1	900.89	1408.38	2041.43	T0+T5+T10	0	205.84	0	T5	--	0.394663	--	--	--	--
maker-scaffold10x_930_pilon-augustus-gene-0.15-mRNA-1	no hit	no hit	892.97	788.59	753.09	T0+T5+T10	0	0	0	ND.	-0.696712	-0.923442	--	--	--	--
maker-scaffold10x_935_pilon-snap-gene-0.40-mRNA-1	A0A4E0REN4	A0A4E0REN4|A0A4E0REN4_FASHE_Iron-sulfur_cluster_assembly_enzyme_ISCU_mitochondrial_OS=Fasciola_hepatica_OX=6192_GN=D915_009141_PE=3_SV=1	889.1	878.68	1067.61	T0+T5+T10	0	0	0	ND.	-0.461514	-0.581185	--	--	--	--
maker-scaffold10x_331_pilon-snap-gene-0.52-mRNA-1	A0A2H1CDK3	A0A2H1CDK3|A0A2H1CDK3_FASHE_Interferon_developmental_regulator_OS=Fasciola_hepatica_OX=6192_GN=D915_004635_PE=4_SV=1	872.35	785.17	519.31	T0+T5+T10	0	27.73	0	T5	-0.625731	-1.43208	-0.741157	--	--	--
maker-scaffold10x_314_pilon-snap-gene-0.11-mRNA-1	A0A4E0QZJ4	A0A4E0QZJ4|A0A4E0QZJ4_FASHE_Oligosaccharyltransferase_complex_subunit_OS=Fasciola_hepatica_OX=6192_GN=D915_010424_PE=3_SV=1	863.71	665.34	593.71	T0+T5+T10	0	0	0	ND.	-0.798499	-1.27597	--	--	--	--
maker-scaffold10x_166_pilon-snap-gene-0.46-mRNA-1	A0A2H1BUD2	A0A2H1BUD2|A0A2H1BUD2_FASHE_V-type_proton_ATPase_proteolipid_subunit_OS=Fasciola_hepatica_OX=6192_GN=D915_14427_PE=3_SV=1	848.4	893.28	804.47	T0+T5+T10	0	0	0	ND.	-0.377916	-0.707091	--	--	--	--
maker-scaffold10x_1104_pilon-augustus-gene-0.5-mRNA-1	A0A4E0RZN6	A0A4E0RZN6|A0A4E0RZN6_FASHE_Cation_efflux_protein:_zinc_transporter_OS=Fasciola_hepatica_OX=6192_GN=D915_000910_PE=4_SV=1	829.01	465.57	328.07	T0+T5+T10	0	0	0	ND.	-1.32541	-2.03357	-0.645282	--	--	--
maker-scaffold10x_721_pilon-snap-gene-0.0-mRNA-1	A0A4E0RRA0	A0A4E0RRA0|A0A4E0RRA0_FASHE_Transcription_initiation_factor_TFIIA_small_subunit_OS=Fasciola_hepatica_OX=6192_GN=D915_006098_PE=4_SV=1	824.87	704.41	540.43	T0+T5+T10	0	0	0	ND.	-0.692957	-1.30006	--	--	--	--
maker-scaffold10x_1427_pilon-snap-gene-0.9-mRNA-1	A0A4E0R8D3	A0A4E0R8D3|A0A4E0R8D3_FASHE_Phosphatase_inhibitor_OS=Fasciola_hepatica_OX=6192_GN=D915_006495_PE=4_SV=1	822.23	640.12	684.31	T0+T5+T10	0	0	0	ND.	-0.886281	-1.094	--	--	--	--
maker-scaffold10x_15_pilon-snap-gene-0.28-mRNA-1	A0A4E0QY38	A0A4E0QY38|A0A4E0QY38_FASHE_Ribosomal_protein_L36_OS=Fasciola_hepatica_OX=6192_GN=D915_010970_PE=4_SV=1	814.08	1054.61	1646.11	T0+T5+T10	0	0	0	ND.	--	--	--	--	--	--
maker-scaffold10x_4_pilon-snap-gene-0.87-mRNA-1	A0A4E0RAQ0	A0A4E0RAQ0|A0A4E0RAQ0_FASHE_Pterin-4-alpha-carbinolamine_dehydratase_OS=Fasciola_hepatica_OX=6192_GN=D915_006208_PE=3_SV=1	810.15	826.28	594.93	T0+T5+T10	0	439.31	0	T5	--	-1.03121	--	--	--	-5.25928
maker-scaffold10x_297_pilon-snap-gene-0.21-mRNA-1	A0A2H1C6N3	A0A2H1C6N3|A0A2H1C6N3_FASHE_Ubiquitin--protein_ligase_OS=Fasciola_hepatica_OX=6192_GN=D915_006224_PE=3_SV=1	806.34	633.36	724.67	T0+T5+T10	0	0	0	ND.	-0.708061	-0.815832	--	--	--	--
maker-scaffold10x_599_pilon-augustus-gene-0.16-mRNA-1	A0A4E0RR74	A0A4E0RR74|A0A4E0RR74_FASHE_Calcineurin_B_subunit_OS=Fasciola_hepatica_OX=6192_GN=D915_005684_PE=4_SV=1	803.07	725.57	525.75	T0+T5+T10	0	0	0	ND.	-0.615021	-1.30029	-0.619866	--	--	--
maker-scaffold10x_770_pilon-snap-gene-0.25-mRNA-1	A0A4E0RAH1	A0A4E0RAH1|A0A4E0RAH1_FASHE_Small_nuclear_ribonucleoprotein_Sm_D3_OS=Fasciola_hepatica_OX=6192_GN=D915_010917_PE=3_SV=1	791.25	868.75	1107.41	T0+T5+T10	0	0	0	ND.	--	--	--	--	--	--
maker-scaffold10x_1561_pilon-snap-gene-0.22-mRNA-1	A0A2H1C069	A0A2H1C069|A0A2H1C069_FASHE_PX_domain-containing_protein_(Fragment)_OS=Fasciola_hepatica_OX=6192_GN=D915_12288_PE=4_SV=1	766.81	554.41	382.39	T0+T5+T10	0	0	0	ND.	-0.926771	-1.57748	--	--	--	--
maker-scaffold10x_200_pilon-snap-gene-0.132-mRNA-1	A0A074Z3A9	A0A074Z3A9|A0A074Z3A9_9TREM_UPAR/Ly6_domain-containing_protein_OS=Opisthorchis_viverrini_OX=6198_GN=T265_10188_PE=4_SV=1	766.19	621.04	598.39	T0+T5+T10	0	0	0	ND.	-0.704614	-1.12385	--	--	--	--
maker-scaffold10x_1007_pilon-augustus-gene-0.79-mRNA-1	A0A2H1CQQ2	A0A2H1CQQ2|A0A2H1CQQ2_FASHE_V-type_proton_ATPase_subunit_G_(Fragment)_OS=Fasciola_hepatica_OX=6192_GN=D915_02752_PE=3_SV=1	765.35	738.48	911.95	T0+T5+T10	0	54.71	0	T5	-0.44977	-0.56401	--	--	--	--
maker-scaffold10x_445_pilon-snap-gene-0.28-mRNA-1	A0A504YSB3	A0A504YSB3|A0A504YSB3_FASGI_Kinase_OS=Fasciola_gigantica_OX=46835_GN=FGIG_00210_PE=3_SV=1	744.67	522.39	343.15	T0+T5+T10	0	0	0	ND.	-0.853249	-1.51356	--	--	--	--
maker-scaffold10x_1191_pilon-augustus-gene-0.8-mRNA-1	A0A2H1CWL5	A0A2H1CWL5|A0A2H1CWL5_FASHE_Putative_adenine_phosphoribosyltransferase_OS=Fasciola_hepatica_OX=6192_GN=D915_01149_PE=3_SV=1	730.31	632.79	426.23	T0+T5+T10	0	0	0	ND.	-0.762485	-1.48386	-0.657991	--	--	--
maker-scaffold10x_820_pilon-augustus-gene-0.16-mRNA-1	A0A504YY43	A0A504YY43|A0A504YY43_FASGI_Mitochondrial_cytochrome_c_OS=Fasciola_gigantica_OX=46835_GN=FGIG_01141_PE=3_SV=1	730.22	1024.11	1307.05	T0+T5+T10	0	0	0	ND.	--	--	--	--	--	--
maker-scaffold10x_259_pilon-snap-gene-0.100-mRNA-1	A0A4E0S441	A0A4E0S441|A0A4E0S441_FASHE_Dynein_light_chain_roadblock_OS=Fasciola_hepatica_OX=6192_GN=D915_000584_PE=3_SV=1	719.81	637.05	563.36	T0+T5+T10	0	0	0	ND.	-0.520614	-1.00749	--	--	--	--
maker-scaffold10x_703_pilon-snap-gene-0.86-mRNA-1	A0A2H1CQ78	A0A2H1CQ78|A0A2H1CQ78_FASHE_DSS1/SEM1_family_protein_OS=Fasciola_hepatica_OX=6192_GN=D915_001656_PE=4_SV=1	700.68	510.47	637.63	T0+T5+T10	0	0	0	ND.	-0.865925	-0.787506	--	--	--	--
maker-scaffold10x_237_pilon-snap-gene-0.43-mRNA-1	A0A4E0R0V8	A0A4E0R0V8|A0A4E0R0V8_FASHE_Repressor_of_RNA_polymerase_III_transcription_OS=Fasciola_hepatica_OX=6192_GN=D915_009180_PE=4_SV=1	697.33	593.04	355.52	T0+T5+T10	0	30.2	0	T5	-0.690732	-1.62528	-0.871581	3.31666	--	--
maker-scaffold10x_531_pilon-snap-gene-0.29-mRNA-1	A0A4E0QVL8	A0A4E0QVL8|A0A4E0QVL8_FASHE_Proline_iminopeptidase_OS=Fasciola_hepatica_OX=6192_GN=D915_010535_PE=4_SV=1	692.37	664.73	742.03	T0+T5+T10	0	0	0	ND.	-0.478176	-0.618192	--	--	--	--
maker-scaffold10x_93_pilon-snap-gene-0.123-mRNA-1	A0A2H1C4H0	A0A2H1C4H0|A0A2H1C4H0_FASHE_Mitochondrial_pyruvate_carrier_OS=Fasciola_hepatica_OX=6192_GN=D915_007200_PE=3_SV=1	688.43	809.42	1540.88	T0+T5+T10	0	0	0	ND.	--	0.44702	0.698134	--	--	--
maker-scaffold10x_654_pilon-augustus-gene-0.41-mRNA-1	A0A4E0R4H1	A0A4E0R4H1|A0A4E0R4H1_FASHE_2-acylglycerol_O-acyltransferase_1_OS=Fasciola_hepatica_OX=6192_GN=D915_009083_PE=4_SV=1	679.54	594.16	369.53	T0+T5+T10	0	29.4	0	T5	-0.634946	-1.2557	--	--	--	-3.29161
maker-scaffold10x_275_pilon-snap-gene-0.18-mRNA-1	no hit	no hit	679.04	625.94	555.15	T0+T5+T10	0	0	0	ND.	-0.562389	-0.932494	--	--	--	--
maker-scaffold10x_143_pilon-snap-gene-0.12-mRNA-1	G7YXB4	G7YXB4|G7YXB4_CLOSI_Protein_NEF1_OS=Clonorchis_sinensis_OX=79923_GN=CLF_112943_PE=4_SV=1	667.97	755.23	1330.51	T0+T5+T10	0	0	0	ND.	--	--	0.578057	--	--	--
maker-scaffold10x_295_pilon-augustus-gene-0.24-mRNA-1	A0A2H1CUX9	A0A2H1CUX9|A0A2H1CUX9_FASHE_Putative_D-tyrosyl-tRNA(Tyr)_deacylase_OS=Fasciola_hepatica_OX=6192_GN=D915_01763_PE=4_SV=1	667.3	811.32	892.4	T0+T5+T10	0	0	0	ND.	--	--	--	--	--	--
maker-scaffold10x_581_pilon-augustus-gene-0.64-mRNA-1	A0A2H1CX40	A0A2H1CX40|A0A2H1CX40_FASHE_Cyclin_domain_protein_OS=Fasciola_hepatica_OX=6192_GN=D915_00283_PE=3_SV=1	663.26	346.41	223.07	T0+T5+T10	0	0	0	ND.	-1.36472	-2.16924	-0.74124	--	--	--
maker-scaffold10x_1272_pilon-snap-gene-0.1-mRNA-1	A0A4E0RRP2	A0A4E0RRP2|A0A4E0RRP2_FASHE_Phosphatidylinositol_4-kinase_type-ii_OS=Fasciola_hepatica_OX=6192_GN=D915_000421_PE=4_SV=1	651.41	549.59	372.83	T0+T5+T10	0	0	0	ND.	-0.662758	-1.42722	-0.700718	--	--	--
maker-scaffold10x_815_pilon-snap-gene-1.101-mRNA-1	A0A4E0S2R7	A0A4E0S2R7|A0A4E0S2R7_FASHE_Scavenger_receptor_class_B_member_1_OS=Fasciola_hepatica_OX=6192_GN=D915_001284_PE=3_SV=1	650.18	224.68	124.47	T0+T5+T10	0	0	0	ND.	-2.07488	-3.03237	-0.892656	--	--	--
maker-scaffold10x_1593_pilon-pred_gff_StringTie-gene-0.52-mRNA-1	no hit	no hit	649.62	677.61	872.41	T0+T5+T10	0	0	0	ND.	--	-0.375232	--	--	--	--
maker-scaffold10x_338_pilon-snap-gene-0.70-mRNA-1	A0A4E0RIY5	A0A4E0RIY5|A0A4E0RIY5_FASHE_Cytochrome_c_oxidase_subunit_OS=Fasciola_hepatica_OX=6192_GN=D915_001419_PE=4_SV=1	649.28	557.55	728.21	T0+T5+T10	0	0	0	ND.	-0.604715	-0.451876	--	--	--	--
maker-scaffold10x_72_pilon-snap-gene-0.8-mRNA-1	no hit	no hit	641.72	470.63	423.19	T0+T5+T10	0	0	0	ND.	-0.785119	-1.24915	--	--	--	--
maker-scaffold10x_13_pilon-snap-gene-1.65-mRNA-1	A0A2H1CJT1	A0A2H1CJT1|A0A2H1CJT1_FASHE_Small_ubiquitin-related_modifier_OS=Fasciola_hepatica_OX=6192_GN=D915_003085_PE=3_SV=1	633.04	939.21	1663.52	T0+T5+T10	0	391.03	0	T5	--	0.783053	0.619738	--	--	0.693771
maker-scaffold10x_19_pilon-snap-gene-0.93-mRNA-1	A0A4E0RSS4	A0A4E0RSS4|A0A4E0RSS4_FASHE_Transmembrane_9_superfamily_protein_member_4_OS=Fasciola_hepatica_OX=6192_GN=D915_008785_PE=4_SV=1	623.75	747.53	805.13	T0+T5+T10	0	0	0	ND.	--	--	--	--	--	--
maker-scaffold10x_493_pilon-snap-gene-0.59-mRNA-1	A0A2H1CCM1	A0A2H1CCM1|A0A2H1CCM1_FASHE_Ubiquitin--protein_ligase_OS=Fasciola_hepatica_OX=6192_GN=D915_08324_PE=3_SV=1	623.21	958.8	1232.85	T0+T5+T10	0	0	0	ND.	--	--	--	--	--	--
maker-scaffold10x_2328_pilon-snap-gene-0.2-mRNA-1	A0A4E0S3H7	A0A4E0S3H7|A0A4E0S3H7_FASHE_NADH_dehydrogenase_ubiquinone_1_alpha_OS=Fasciola_hepatica_OX=6192_GN=D915_001669_PE=4_SV=1	599.11	680.97	963.1	T0+T5+T10	0	0	0	ND.	--	--	--	--	--	--
maker-scaffold10x_88_pilon-snap-gene-0.10-mRNA-1	A0A4E0R9Z5	A0A4E0R9Z5|A0A4E0R9Z5_FASHE_WD-repeat_protein_1_OS=Fasciola_hepatica_OX=6192_GN=D915_006073_PE=4_SV=1	576.25	965.82	1583.53	T0+T5+T10	0	0	0	ND.	0.395466	0.793221	--	--	--	--
maker-scaffold10x_531_pilon-snap-gene-0.32-mRNA-1	A0A2H1CDU3	A0A2H1CDU3|A0A2H1CDU3_FASHE_Mitochondrial_ATP_synthase_coupling_factor_6_OS=Fasciola_hepatica_OX=6192_GN=D915_004735_PE=4_SV=1	573.78	800.84	963.74	T0+T5+T10	0	0	0	ND.	--	--	--	--	--	--
maker-scaffold10x_312_pilon-snap-gene-0.9-mRNA-1	A0A504YPH7	A0A504YPH7|A0A504YPH7_FASGI_Adiponectin_receptor_OS=Fasciola_gigantica_OX=46835_GN=FGIG_08634_PE=4_SV=1	567.45	455.18	366.94	T0+T5+T10	0	0	0	ND.	-0.716921	-1.22581	--	--	--	--
maker-scaffold10x_436_pilon-snap-gene-0.37-mRNA-1	A0A2H1BTK4	A0A2H1BTK4|A0A2H1BTK4_FASHE_ATP_synthase_subunit_OS=Fasciola_hepatica_OX=6192_GN=D915_010253_PE=3_SV=1	562.05	658.97	1035.71	T0+T5+T10	0	0	0	ND.	--	--	--	--	--	--
maker-scaffold10x_617_pilon-pred_gff_StringTie-gene-0.75-mRNA-1	A0A4E0R985	A0A4E0R985|A0A4E0R985_FASHE_Signal_recognition_particle_9_kDa_protein_OS=Fasciola_hepatica_OX=6192_GN=D915_004993_PE=3_SV=1	561.12	910.45	1492.42	T0+T5+T10	0	271.81	0	T5	--	0.623309	--	--	--	--
maker-scaffold10x_712_pilon-snap-gene-0.16-mRNA-1	A0A4E0RAZ2	A0A4E0RAZ2|A0A4E0RAZ2_FASHE_NADH_dehydrogenase_(Ubiquinone)_18_kDa_subunit_OS=Fasciola_hepatica_OX=6192_GN=D915_004702_PE=4_SV=1	556.85	827.98	1056.32	T0+T5+T10	0	0	0	ND.	--	--	--	--	--	--
maker-scaffold10x_763_pilon-snap-gene-0.18-mRNA-1	A0A2H1C3M8	A0A2H1C3M8|A0A2H1C3M8_FASHE_Translocon-associated_complex_TRAP_gamma_subunit_OS=Fasciola_hepatica_OX=6192_GN=D915_006941_PE=4_SV=1	556.68	620.6	710.19	T0+T5+T10	0	0	0	ND.	--	-0.390711	--	--	--	--
maker-scaffold10x_360_pilon-snap-gene-0.18-mRNA-1	A0A4E0RHD5	A0A4E0RHD5|A0A4E0RHD5_FASHE_Protein_transport_protein_Sec61_subunit_beta_OS=Fasciola_hepatica_OX=6192_GN=D915_008486_PE=3_SV=1	556.31	409.04	398.31	T0+T5+T10	0	0	0	ND.	-0.967316	-1.21148	--	--	--	--
maker-scaffold10x_538_pilon-augustus-gene-0.91-mRNA-1	A0A504YL30	A0A504YL30|A0A504YL30_FASGI_Small_nuclear_ribonucleoprotein_E_OS=Fasciola_gigantica_OX=46835_GN=FGIG_01013_PE=3_SV=1	543.1	686.98	1131.4	T0+T5+T10	0	0	0	ND.	--	0.362006	0.47189	--	--	--
maker-scaffold10x_781_pilon-snap-gene-0.75-mRNA-1	no hit	no hit	542.79	448.92	335.96	T0+T5+T10	0	0	0	ND.	-0.617377	-1.38283	-0.701569	--	--	--
maker-scaffold10x_317_pilon-snap-gene-0.56-mRNA-1	A0A4E0RH20	A0A4E0RH20|A0A4E0RH20_FASHE_Mannose-6-phosphate_isomerase_OS=Fasciola_hepatica_OX=6192_GN=D915_002801_PE=3_SV=1	538.75	393.72	227.85	T0+T5+T10	0	0	0	ND.	-0.88492	-1.76803	-0.820526	--	--	--
maker-scaffold10x_419_pilon-snap-gene-0.59-mRNA-1	A0A4E0RM00	A0A4E0RM00|A0A4E0RM00_FASHE_Rab_protein_8_OS=Fasciola_hepatica_OX=6192_GN=D915_001410_PE=4_SV=1	536.79	365.17	243.17	T0+T5+T10	0	0	0	ND.	-0.9938	-1.74069	-0.683568	--	--	--
maker-scaffold10x_815_pilon-snap-gene-1.93-mRNA-1	A0A4E0R259	A0A4E0R259|A0A4E0R259_FASHE_Synapse-associated_protein_OS=Fasciola_hepatica_OX=6192_GN=D915_008799_PE=4_SV=1	532.69	550.85	453.04	T0+T5+T10	0	0	0	ND.	-0.495784	-1.01496	--	--	--	--
maker-scaffold10x_203_pilon-snap-gene-0.64-mRNA-1	A0A4E0RZZ3	A0A4E0RZZ3|A0A4E0RZZ3_FASHE_CBM21_domain-containing_protein_OS=Fasciola_hepatica_OX=6192_GN=D915_000654_PE=4_SV=1	531	456.96	279.73	T0+T5+T10	0	0	0	ND.	-0.741319	-1.67046	-0.866105	--	--	--
augustus_masked-scaffold10x_204_pilon-processed-gene-0.8-mRNA-1	no hit	no hit	530.34	563.76	436.66	T0+T5+T10	0	0	0	ND.	--	-0.656621	--	--	--	--
augustus_masked-scaffold10x_200_pilon-processed-gene-0.0-mRNA-1	no hit	no hit	528.4	412.1	318.64	T0+T5+T10	0	0	0	ND.	-0.773695	-1.35034	--	--	--	--
maker-scaffold10x_759_pilon-snap-gene-0.22-mRNA-1	A0A2H1CMI2	A0A2H1CMI2|A0A2H1CMI2_FASHE_Adenosine_kinase_A_OS=Fasciola_hepatica_OX=6192_GN=D915_002816_PE=4_SV=1	525.91	703.1	540.79	T0+T5+T10	0	0	0	ND.	--	-0.705526	-0.568799	--	--	--
maker-scaffold10x_139_pilon-snap-gene-0.7-mRNA-1	A0A2H1CJQ1	A0A2H1CJQ1|A0A2H1CJQ1_FASHE_Leucine_Rich_repeat-containing_domain_protein_(Fragment)_OS=Fasciola_hepatica_OX=6192_GN=D915_05589_PE=4_SV=1	524.95	568.91	525.02	T0+T5+T10	0	98.47	14.19	T5+T10	--	-0.717095	--	--	--	--
maker-scaffold10x_493_pilon-augustus-gene-1.176-mRNA-1	A0A4E0S0Q1	A0A4E0S0Q1|A0A4E0S0Q1_FASHE_Cytochrome-c_oxidase_OS=Fasciola_hepatica_OX=6192_GN=D915_000064_PE=4_SV=1	524.85	513.37	673.2	T0+T5+T10	0	0	0	ND.	-0.530542	-0.548959	--	--	--	--
maker-scaffold10x_93_pilon-snap-gene-0.126-mRNA-1	no hit	no hit	522.79	451.32	325	T0+T5+T10	0	0	0	ND.	-0.613445	-1.06299	--	--	--	--
maker-scaffold10x_2113_pilon-snap-gene-0.19-mRNA-1	A0A4E0QW90	A0A4E0QW90|A0A4E0QW90_FASHE_Endothelial_differentiation_factor_1_OS=Fasciola_hepatica_OX=6192_GN=D915_010126_PE=4_SV=1	522.53	686.75	750.15	T0+T5+T10	0	189.9	0	T5	--	--	--	--	--	--
maker-scaffold10x_896_pilon-pred_gff_StringTie-gene-0.19-mRNA-1	A0A4E0S3L5	A0A4E0S3L5|A0A4E0S3L5_FASHE_Neutral_sphingomyelinase_OS=Fasciola_hepatica_OX=6192_GN=D915_000077_PE=4_SV=1	521.29	511.44	474.36	T0+T5+T10	0	0	0	ND.	-0.440568	-0.804742	--	--	--	--
maker-scaffold10x_362_pilon-augustus-gene-0.50-mRNA-1	A0A4E0RS57	A0A4E0RS57|A0A4E0RS57_FASHE_Saposin_B-type_domain-containing_protein_OS=Fasciola_hepatica_OX=6192_GN=D915_005098_PE=4_SV=1	513.68	385.44	279.85	T0+T5+T10	0	0	0	ND.	-0.805757	-1.52505	-0.655122	--	--	--
maker-scaffold10x_1593_pilon-snap-gene-0.38-mRNA-1	A0A504Z193	A0A504Z193|A0A504Z193_FASGI_Pre_mRNA_splicing_factor_cwc_21_OS=Fasciola_gigantica_OX=46835_GN=FGIG_10907_PE=4_SV=1	511.51	644.16	607.67	T0+T5+T10	0	0	0	ND.	--	--	--	--	--	--
maker-scaffold10x_1358_pilon-pred_gff_StringTie-gene-0.22-mRNA-1	no hit	no hit	510.69	729.28	1041.33	T0+T5+T10	0	0	0	ND.	--	--	--	--	--	--
maker-scaffold10x_1366_pilon-snap-gene-0.31-mRNA-1	A0A504Z3X0	A0A504Z3X0|A0A504Z3X0_FASGI_2-methoxy-6-polyprenyl-1,4-benzoquinol_methylase,_mitochondrial_OS=Fasciola_gigantica_OX=46835_GN=FGIG_07449_PE=3_SV=1	509.62	778.58	1126.17	T0+T5+T10	0	0	0	ND.	--	--	--	--	--	--
maker-scaffold10x_223_pilon-snap-gene-0.2-mRNA-1	A0A2H1CJP6	A0A2H1CJP6|A0A2H1CJP6_FASHE_Phosphatidylinositol_transfer_protein_OS=Fasciola_hepatica_OX=6192_GN=D915_003241_PE=4_SV=1	506.03	411.11	348.45	T0+T5+T10	0	0	0	ND.	-0.573442	-1.02581	--	--	--	--
maker-scaffold10x_1017_pilon-snap-gene-0.20-mRNA-1	A0A504YVS5	A0A504YVS5|A0A504YVS5_FASGI_MORN_repeat-containing_protein_5_OS=Fasciola_gigantica_OX=46835_GN=FGIG_02892_PE=4_SV=1	505.95	555.84	821.19	T0+T5+T10	0	0	0	ND.	--	--	--	--	--	--
maker-scaffold10x_317_pilon-snap-gene-0.46-mRNA-1	A0A504Y508	A0A504Y508|A0A504Y508_FASGI_V-type_proton_ATPase_subunit_D_OS=Fasciola_gigantica_OX=46835_GN=FGIG_03516_PE=3_SV=1	500.27	587.83	560.8	T0+T5+T10	0	0	0	ND.	--	-0.558259	--	--	--	--
maker-scaffold10x_730_pilon-snap-gene-0.83-mRNA-1	A0A4E0R812	A0A4E0R812|A0A4E0R812_FASHE_Eukaryotic_translation_initiation_factor_4E-binding_protein_1_OS=Fasciola_hepatica_OX=6192_GN=D915_004914_PE=4_SV=1	488.39	878.97	903.13	T0+T5+T10	0	0	0	ND.	0.461733	--	--	--	--	--
maker-scaffold10x_721_pilon-snap-gene-0.6-mRNA-1	no hit	no hit	486.42	449.05	344.26	T0+T5+T10	0	0	0	ND.	-0.496416	-1.14436	-0.582398	--	--	--
maker-scaffold10x_1660_pilon-snap-gene-0.7-mRNA-1	A0A4E0RSQ6	A0A4E0RSQ6|A0A4E0RSQ6_FASHE_26S_proteasome_regulatory_subunit_OS=Fasciola_hepatica_OX=6192_GN=D915_005270_PE=3_SV=1	484.7	529.6	686.54	T0+T5+T10	0	42.02	0	T5	--	--	--	--	--	-4.09523
maker-scaffold10x_730_pilon-snap-gene-0.92-mRNA-1	A0A4E0RL70	A0A4E0RL70|A0A4E0RL70_FASHE_Hexosyltransferase_OS=Fasciola_hepatica_OX=6192_GN=D915_000553_PE=3_SV=1	482.94	495.21	294.68	T0+T5+T10	0	0	0	ND.	-0.459147	-1.20544	-0.684811	--	--	--
maker-scaffold10x_441_pilon-snap-gene-0.28-mRNA-1	A0A4E0R1Q2	A0A4E0R1Q2|A0A4E0R1Q2_FASHE_Beta_arrestin_1_OS=Fasciola_hepatica_OX=6192_GN=D915_008150_PE=4_SV=1	471.83	268.93	196.02	T0+T5+T10	0	0	0	ND.	-1.22656	-1.91022	-0.620295	--	--	--
maker-scaffold10x_902_pilon-snap-gene-0.67-mRNA-1	A0A4E0RD91	A0A4E0RD91|A0A4E0RD91_FASHE_Regulation_of_nuclear_pre-mRNA_domain-containing_protein_1A_OS=Fasciola_hepatica_OX=6192_GN=D915_003527_PE=4_SV=1	470.25	530.67	538.69	T0+T5+T10	0	0	0	ND.	--	-0.651661	--	--	--	--
maker-scaffold10x_1500_pilon-snap-gene-0.75-mRNA-1	A0A4E0RJL9	A0A4E0RJL9|A0A4E0RJL9_FASHE_Putative_Zinc_finger_protein_OS=Fasciola_hepatica_OX=6192_GN=D915_007725_PE=4_SV=1	469.1	452.8	394.67	T0+T5+T10	0	0	0	ND.	-0.464801	-0.959066	--	--	--	--
maker-scaffold10x_998_pilon-augustus-gene-0.71-mRNA-1	A0A4E0RYU0	A0A4E0RYU0|A0A4E0RYU0_FASHE_Glycolipid_transfer_protein_domain-containing_protein_1_OS=Fasciola_hepatica_OX=6192_GN=D915_007413_PE=4_SV=1	468.17	402.66	314.7	T0+T5+T10	0	0	0	ND.	-0.630665	-1.1517	--	--	--	--
maker-scaffold10x_2189_pilon-snap-gene-0.12-mRNA-1	A0A4E0R6P7	A0A4E0R6P7|A0A4E0R6P7_FASHE_Ribosomal_protein_L37_OS=Fasciola_hepatica_OX=6192_GN=D915_008094_PE=3_SV=1	467.35	706.35	1313.74	T0+T5+T10	0	0	0	ND.	--	0.897952	0.712897	--	--	--
maker-scaffold10x_22_pilon-snap-gene-0.116-mRNA-1	A0A2H1C1H1	A0A2H1C1H1|A0A2H1C1H1_FASHE_Serine/arginine-rich_splicing_factor_OS=Fasciola_hepatica_OX=6192_GN=D915_007541_PE=4_SV=1	466.45	1073.97	1884.84	T0+T5+T10	0	0	0	ND.	0.873317	1.20505	--	--	--	--
maker-scaffold10x_47_pilon-snap-gene-0.41-mRNA-1	A0A4E0QYJ7	A0A4E0QYJ7|A0A4E0QYJ7_FASHE_Glycosyltransferase_family_member_OS=Fasciola_hepatica_OX=6192_GN=D915_007967_PE=4_SV=1	466.3	402.37	241.74	T0+T5+T10	0	0	0	ND.	-0.679676	-1.55088	-0.808375	--	--	--
maker-scaffold10x_286_pilon-snap-gene-0.2-mRNA-1	A0A4E0R295	A0A4E0R295|A0A4E0R295_FASHE_Mitotic_spindle_assembly_checkpoint_protein_MAD2_OS=Fasciola_hepatica_OX=6192_GN=D915_008874_PE=4_SV=1	464.66	423.11	528.78	T0+T5+T10	0	0	0	ND.	-0.490098	-0.472795	--	--	--	--
maker-scaffold10x_217_pilon-snap-gene-1.133-mRNA-1	no hit	no hit	461.58	519.8	627.3	T0+T5+T10	0	0	0	ND.	--	-0.400912	--	--	--	--
maker-scaffold10x_546_pilon-snap-gene-0.9-mRNA-1	no hit	no hit	459.18	277.8	237.69	T0+T5+T10	0	0	0	ND.	-1.23924	-1.73944	--	--	--	--
maker-scaffold10x_256_pilon-snap-gene-0.11-mRNA-1	A0A4E0RFD3	A0A4E0RFD3|A0A4E0RFD3_FASHE_SCO_cytochrome_oxidase_deficient_protein_1_OS=Fasciola_hepatica_OX=6192_GN=D915_009340_PE=4_SV=1	452.07	391.27	605.15	T0+T5+T10	0	0	0	ND.	-0.665027	-0.495954	--	--	--	--
maker-scaffold10x_343_pilon-snap-gene-0.63-mRNA-1	A0A4E0S2K4	A0A4E0S2K4|A0A4E0S2K4_FASHE_Putative_helix-loop-helix_zipper_protein_OS=Fasciola_hepatica_OX=6192_GN=D915_001468_PE=4_SV=1	451.75	402.81	278.61	T0+T5+T10	0	0	0	ND.	-0.607307	-1.29716	-0.62521	--	--	--
maker-scaffold10x_213_pilon-snap-gene-0.59-mRNA-1	A0A4E0REB5	A0A4E0REB5|A0A4E0REB5_FASHE_Putative_chaperone_protein_DNAj_OS=Fasciola_hepatica_OX=6192_GN=D915_008342_PE=4_SV=1	448.26	481.04	451.84	T0+T5+T10	0	0	0	ND.	--	-0.663422	--	--	--	--
maker-scaffold10x_534_pilon-snap-gene-0.48-mRNA-1	A0A4E0QW77	A0A4E0QW77|A0A4E0QW77_FASHE_Charged_multivesicular_body_protein_5_OS=Fasciola_hepatica_OX=6192_GN=D915_010162_PE=4_SV=1	444.66	331.16	336	T0+T5+T10	0	0	0	ND.	-0.819673	-1.00851	--	--	--	--
maker-scaffold10x_805_pilon-snap-gene-0.21-mRNA-1	A0A4E0R6U6	A0A4E0R6U6|A0A4E0R6U6_FASHE_Programmed_cell_death_protein_6_OS=Fasciola_hepatica_OX=6192_GN=D915_006471_PE=4_SV=1	442.7	421.97	404.32	T0+T5+T10	0	61.92	0	T5	-0.444675	-0.830661	--	--	--	--
maker-scaffold10x_647_pilon-snap-gene-0.29-mRNA-1	A0A4E0RGS9	A0A4E0RGS9|A0A4E0RGS9_FASHE_F-actin-capping_protein_subunit_alpha_OS=Fasciola_hepatica_OX=6192_GN=D915_002183_PE=3_SV=1	442.1	672.59	759.95	T0+T5+T10	0	11.38	0	T5	--	--	--	--	--	--
maker-scaffold10x_313_pilon-augustus-gene-0.35-mRNA-1	no hit	no hit	433.53	512.29	768.33	T0+T5+T10	0	0	0	ND.	--	--	--	--	--	--
maker-scaffold10x_1820_pilon-pred_gff_StringTie-gene-0.11-mRNA-1	no hit	no hit	430.96	453.42	397.75	T0+T5+T10	0	0	0	ND.	--	-0.762187	--	--	--	--
maker-scaffold10x_1061_pilon-snap-gene-0.99-mRNA-1	A0A3R7CBS8	A0A3R7CBS8|A0A3R7CBS8_CLOSI_Reverse_transcriptase_domain-containing_protein_OS=Clonorchis_sinensis_OX=79923_GN=CSKR_5463s_PE=4_SV=1	430.6	238.71	166.44	T0+T5+T10	0	19.54	0	T5	-1.27601	-2.0389	-0.699494	--	--	-3.73129
snap_masked-scaffold10x_74_pilon-processed-gene-0.3-mRNA-1	A0A4S2LP16	A0A4S2LP16|A0A4S2LP16_OPIFE_HTH_La-type_RNA-binding_domain-containing_protein_OS=Opisthorchis_felineus_OX=147828_GN=CRM22_005865_PE=4_SV=1	429.48	456.35	525.08	T0+T5+T10	0	0	0	ND.	-0.377915	-0.544904	--	--	--	--
maker-scaffold10x_45_pilon-snap-gene-0.46-mRNA-1	A0A2H1C128	A0A2H1C128|A0A2H1C128_FASHE_PRKCSH_1_domain-containing_protein_(Fragment)_OS=Fasciola_hepatica_OX=6192_GN=D915_12635_PE=4_SV=1	428.57	460.62	447.62	T0+T5+T10	0	49.45	0	T5	--	-0.588566	--	--	--	-3.28961
maker-scaffold10x_306_pilon-snap-gene-0.17-mRNA-1	A0A4E0RVN7	A0A4E0RVN7|A0A4E0RVN7_FASHE_Fasting-inducible_integral_membrane_protein_tm6p1_OS=Fasciola_hepatica_OX=6192_GN=D915_002540_PE=4_SV=1	422.98	279.23	175.36	T0+T5+T10	0	0	0	ND.	-1.02302	-1.87109	-0.783116	--	--	--
maker-scaffold10x_1389_pilon-snap-gene-0.29-mRNA-1	no hit	no hit	422.9	393.75	642.36	T0+T5+T10	0	0	0	ND.	--	--	--	--	--	--
maker-scaffold10x_520_pilon-augustus-gene-0.85-mRNA-1	A0A504YTB9	A0A504YTB9|A0A504YTB9_FASGI_Ng-dimethylarginine_dimethylaminohydrolase_OS=Fasciola_gigantica_OX=46835_GN=FGIG_08186_PE=4_SV=1	421.23	665.98	612.54	T0+T5+T10	0	38.4	0	T5	--	--	--	3.38706	--	--
maker-scaffold10x_1597_pilon-snap-gene-0.12-mRNA-1	A0A4E0RH34	A0A4E0RH34|A0A4E0RH34_FASHE_PPPDE_peptidase_domain-containing_protein_1_OS=Fasciola_hepatica_OX=6192_GN=D915_002635_PE=4_SV=1	417.68	536.53	470.24	T0+T5+T10	0	0	0	ND.	--	-0.669082	--	--	--	--
maker-scaffold10x_1026_pilon-pred_gff_StringTie-gene-0.1-mRNA-1	A0A2H1CCN7	A0A2H1CCN7|A0A2H1CCN7_FASHE_ATP_synthase_subunit_C_OS=Fasciola_hepatica_OX=6192_GN=D915_004973_PE=3_SV=1	417.53	543.18	839.72	T0+T5+T10	0	0	0	ND.	--	--	--	--	--	--
maker-scaffold10x_1340_pilon-augustus-gene-0.23-mRNA-1	A0A4E0RTX9	A0A4E0RTX9|A0A4E0RTX9_FASHE_Tetraspanin-1_OS=Fasciola_hepatica_OX=6192_GN=D915_004124_PE=3_SV=1	417.46	350.34	336.05	T0+T5+T10	0	186.62	261.62	T5+T10	-0.702975	-1.02369	--	--	--	1.32253
maker-scaffold10x_1646_pilon-augustus-gene-0.0-mRNA-1	Q95VA9	Q95VA9|Q95VA9_SPIER_Cytoplasmic_antigen_1_(Fragment)_OS=Spirometra_erinaceieuropaei_OX=99802_PE=2_SV=1	411.94	279.44	230.76	T0+T5+T10	0	0	0	ND.	--	-1.22847	--	--	--	--
maker-scaffold10x_365_pilon-snap-gene-0.4-mRNA-1	A0A5J4NS02	A0A5J4NS02|A0A5J4NS02_9TREM_Zinc_finger_protein_830_OS=Paragonimus_westermani_OX=34504_GN=DEA37_0002743_PE=4_SV=1	411.47	356.85	217.88	T0+T5+T10	0	0	0	ND.	-0.709395	-1.65171	-0.879206	--	--	--
maker-scaffold10x_213_pilon-snap-gene-0.41-mRNA-1	A0A504YDP7	A0A504YDP7|A0A504YDP7_FASGI_Ribosomal_protein_L35_OS=Fasciola_gigantica_OX=46835_GN=FGIG_07507_PE=3_SV=1	410.24	994.18	1849.53	T0+T5+T10	0	0	0	ND.	0.881582	1.5926	0.774074	--	--	--
maker-scaffold10x_206_pilon-pred_gff_StringTie-gene-0.36-mRNA-1	A0A2H1BSD2	A0A2H1BSD2|A0A2H1BSD2_FASHE_Dolichyl-diphosphooligosaccharide--protein_glycosyltransferase_subunit_DAD1_(Fragment)_OS=Fasciola_hepatica_OX=6192_GN=D915_15448_PE=3_SV=1	405.19	362.53	474.88	T0+T5+T10	0	0	0	ND.	-0.640144	-0.471809	--	--	--	--
maker-scaffold10x_2319_pilon-snap-gene-0.22-mRNA-1	A0A2H1CEF2	A0A2H1CEF2|A0A2H1CEF2_FASHE_Reactive_oxygen_species_modulator_1_family_protein_OS=Fasciola_hepatica_OX=6192_GN=D915_06999_PE=4_SV=1	402.46	584.63	598.94	T0+T5+T10	0	0	0	ND.	--	--	--	--	--	--
maker-scaffold10x_493_pilon-snap-gene-1.32-mRNA-1	A0A2H1CGM4	A0A2H1CGM4|A0A2H1CGM4_FASHE_Ribosomal_protein_S4_OS=Fasciola_hepatica_OX=6192_GN=D915_004010_PE=3_SV=1	401.89	673.03	1355.99	T0+T5+T10	0	149.5	74.39	T5+T10	0.500053	1.2188	0.782049	--	--	--
maker-scaffold10x_926_pilon-snap-gene-0.134-mRNA-1	A0A5J4NS35	A0A5J4NS35|A0A5J4NS35_9TREM_Mitochondrial_pyruvate_carrier_OS=Paragonimus_westermani_OX=34504_GN=DEA37_0014710_PE=3_SV=1	400.6	478.71	675.87	T0+T5+T10	0	0	0	ND.	--	--	--	--	--	--
maker-scaffold10x_1662_pilon-pred_gff_StringTie-gene-0.42-mRNA-1	A0A2H1CS22	A0A2H1CS22|A0A2H1CS22_FASHE_Solute_carrier_family_22_member_1_OS=Fasciola_hepatica_OX=6192_GN=D915_001433_PE=4_SV=1	398.21	330.78	197.15	T0+T5+T10	0	0	0	ND.	-0.77866	-1.65515	-0.813748	--	--	--
maker-scaffold10x_637_pilon-snap-gene-0.160-mRNA-1	A0A4E0RX29	A0A4E0RX29|A0A4E0RX29_FASHE_ER_membrane_protein_complex_subunit_4_OS=Fasciola_hepatica_OX=6192_GN=D915_002946_PE=3_SV=1	397.1	300.24	332.68	T0+T5+T10	0	0	0	ND.	-0.896799	-1.00933	--	--	--	--
maker-scaffold10x_713_pilon-snap-gene-0.105-mRNA-1	A0A4E0RWK7	A0A4E0RWK7|A0A4E0RWK7_FASHE_Cytosolic_Cu-Zn_superoxide_dismutase_OS=Fasciola_hepatica_OX=6192_GN=D915_009739_PE=4_SV=1	393.66	254.82	213.89	T0+T5+T10	0	0	0	ND.	-0.897829	-1.35454	--	--	--	--
maker-scaffold10x_930_pilon-snap-gene-0.40-mRNA-1	A0A4E0RKC4	A0A4E0RKC4|A0A4E0RKC4_FASHE_M3K12_OS=Fasciola_hepatica_OX=6192_GN=D915_001387_PE=4_SV=1	389.23	342.52	223.76	T0+T5+T10	0	0	0	ND.	-0.696525	-1.38466	-0.625143	--	--	--
maker-scaffold10x_2518_pilon-augustus-gene-0.31-mRNA-1	A0A4E0RBC5	A0A4E0RBC5|A0A4E0RBC5_FASHE_Putative_rna_polymerase_ii_transcription_elongation_factor_elongin/siii_subunit_elongin_b_OS=Fasciola_hepatica_OX=6192_GN=D915_005616_PE=4_SV=1	385.79	434.25	568.38	T0+T5+T10	0	0	0	ND.	--	--	--	--	--	--
maker-scaffold10x_1500_pilon-snap-gene-0.74-mRNA-1	no hit	no hit	382.33	254.08	362.77	T0+T5+T10	0	0	0	ND.	-1.05704	-0.970112	--	--	--	--
maker-scaffold10x_549_pilon-snap-gene-0.16-mRNA-1	A0A183A8W1	A0A183A8W1|A0A183A8W1_9TREM_BHLH_domain-containing_protein_OS=Echinostoma_caproni_OX=27848_GN=ECPE_LOCUS3396_PE=4_SV=1	378.42	291.62	213.28	T0+T5+T10	0	0	0	ND.	-0.696397	-1.25347	--	--	--	--
maker-scaffold10x_626_pilon-augustus-gene-0.9-mRNA-1	A0A4E0RGJ1	A0A4E0RGJ1|A0A4E0RGJ1_FASHE_Translation_initiation_factor_4G_OS=Fasciola_hepatica_OX=6192_GN=D915_003006_PE=4_SV=1	374.64	351.18	287.49	T0+T5+T10	0	0	0	ND.	-0.456091	-1.09978	-0.577319	--	--	--
maker-scaffold10x_71_pilon-snap-gene-0.107-mRNA-1	A0A504YX32	A0A504YX32|A0A504YX32_FASGI_Septin_OS=Fasciola_gigantica_OX=46835_GN=FGIG_02326_PE=3_SV=1	373.88	319.72	322.94	T0+T5+T10	0	0	0	ND.	-0.654811	-1.03385	--	--	--	--
maker-scaffold10x_589_pilon-snap-gene-0.120-mRNA-1	A0A4E0S1N4	A0A4E0S1N4|A0A4E0S1N4_FASHE_Zinc_finger_homeobox_protein_1_OS=Fasciola_hepatica_OX=6192_GN=D915_002560_PE=4_SV=1	372.01	228.48	191.61	T0+T5+T10	0	0	0	ND.	-1.00809	-1.69738	--	--	--	--
maker-scaffold10x_22_pilon-snap-gene-0.120-mRNA-1	A0A2H1CB73	A0A2H1CB73|A0A2H1CB73_FASHE_Cytochrome_c_oxidase_polypeptide_OS=Fasciola_hepatica_OX=6192_GN=D915_005442_PE=4_SV=1	371.36	446.8	575.53	T0+T5+T10	0	0	0	ND.	--	--	--	--	--	--
snap_masked-scaffold10x_1842_pilon-processed-gene-0.29-mRNA-1	A0A4E0RBX9	A0A4E0RBX9|A0A4E0RBX9_FASHE_FUS-interacting_serine-arginine-rich_protein_1_OS=Fasciola_hepatica_OX=6192_GN=D915_009797_PE=4_SV=1	370.71	690.44	667.89	T0+T5+T10	0	0	0	ND.	0.431494	--	--	--	--	--
maker-scaffold10x_1084_pilon-snap-gene-0.127-mRNA-1	A0A4E0RCG2	A0A4E0RCG2|A0A4E0RCG2_FASHE_DnaJ_like_protein_subfamily_B_member_12_OS=Fasciola_hepatica_OX=6192_GN=D915_005311_PE=4_SV=1	369.94	314.21	305.29	T0+T5+T10	0	0	0	ND.	-0.695429	-1.05477	--	--	--	--
maker-scaffold10x_1410_pilon-snap-gene-0.24-mRNA-1	A0A4E0S107	A0A4E0S107|A0A4E0S107_FASHE_Prominin-1-A_OS=Fasciola_hepatica_OX=6192_GN=D915_005283_PE=4_SV=1	367.21	283.2	234.55	T0+T5+T10	0	0	0	ND.	-0.815856	-1.41034	-0.528067	--	--	--
maker-scaffold10x_217_pilon-augustus-gene-1.26-mRNA-1	A0A5J4NLY6	A0A5J4NLY6|A0A5J4NLY6_9TREM_Translation_initiation_factor_3_subunit_F_OS=Paragonimus_westermani_OX=34504_GN=DEA37_0001314_PE=3_SV=1	358.89	416.79	518.45	T0+T5+T10	0	21.51	0	T5	--	--	--	--	--	--
maker-scaffold10x_581_pilon-snap-gene-0.95-mRNA-1	A0A4E0RPL3	A0A4E0RPL3|A0A4E0RPL3_FASHE_Mannose-P-dolichol_utilization_defect_1_protein_homolog_OS=Fasciola_hepatica_OX=6192_GN=D915_000184_PE=3_SV=1	358.71	278.7	236.3	T0+T5+T10	0	0	0	ND.	-0.796294	-1.30943	--	--	--	--
maker-scaffold10x_1458_pilon-snap-gene-0.38-mRNA-1	A0A504YTL3	A0A504YTL3|A0A504YTL3_FASGI_Nonmuscle_myosin_essential_light_chain_OS=Fasciola_gigantica_OX=46835_GN=FGIG_00554_PE=4_SV=1	358.66	577.71	874.34	T0+T5+T10	0	0	0	ND.	--	0.539146	--	--	--	--
maker-scaffold10x_862_pilon-snap-gene-0.38-mRNA-1	A0A4E0RDR9	A0A4E0RDR9|A0A4E0RDR9_FASHE_Putative_nadh-ubiquinone_oxidoreductase_kDa_subunit_OS=Fasciola_hepatica_OX=6192_GN=D915_009030_PE=4_SV=1	357.27	438.68	656.68	T0+T5+T10	0	0	0	ND.	--	--	--	--	--	--
maker-scaffold10x_1499_pilon-pred_gff_StringTie-gene-0.39-mRNA-1	no hit	no hit	356.05	232.31	201.65	T0+T5+T10	0	0	0	ND.	-0.882619	-1.31464	--	--	--	--
maker-scaffold10x_52_pilon-snap-gene-0.42-mRNA-1	A0A504Y7R2	A0A504Y7R2|A0A504Y7R2_FASGI_Coatomer_subunit_epsilon_OS=Fasciola_gigantica_OX=46835_GN=FGIG_08297_PE=4_SV=1	354.63	297.95	339.98	T0+T5+T10	0	0	0	ND.	-0.754319	-0.976598	--	--	--	--
maker-scaffold10x_58_pilon-augustus-gene-0.67-mRNA-1	A0A4E0RXR5	A0A4E0RXR5|A0A4E0RXR5_FASHE_Cytosolic_Fe-S_cluster_assembly_factor_OS=Fasciola_hepatica_OX=6192_GN=D915_005909_PE=3_SV=1	349.4	492.22	677.96	T0+T5+T10	0	0	0	ND.	--	--	--	--	--	--
maker-scaffold10x_436_pilon-snap-gene-1.37-mRNA-1	A0A504Y8B8	A0A504Y8B8|A0A504Y8B8_FASGI_Zinc_finger_and_BTB_domain-containing_protein_OS=Fasciola_gigantica_OX=46835_GN=FGIG_00583_PE=4_SV=1	347.7	462.22	623.98	T0+T5+T10	0	0	0	ND.	--	--	--	--	--	--
maker-scaffold10x_638_pilon-pred_gff_StringTie-gene-0.36-mRNA-1	A0A504YJN1	A0A504YJN1|A0A504YJN1_FASGI_Guanine_nucleotide-binding_protein_subunit_gamma_OS=Fasciola_gigantica_OX=46835_GN=FGIG_02539_PE=4_SV=1	346.52	323.59	248.86	T0+T5+T10	0	0	0	ND.	-0.591496	-1.14077	--	--	--	--
maker-scaffold10x_53_pilon-snap-gene-0.56-mRNA-1	A0A4E0R7C7	A0A4E0R7C7|A0A4E0R7C7_FASHE_SprT_domain-containing_protein_Spartan_OS=Fasciola_hepatica_OX=6192_GN=D915_010702_PE=4_SV=1	344.6	293.21	466.93	T0+T5+T10	0	0	0	ND.	-0.718173	--	--	--	--	--
maker-scaffold10x_405_pilon-augustus-gene-0.31-mRNA-1	A0A4E0RWV8	A0A4E0RWV8|A0A4E0RWV8_FASHE_NADH-quinone_oxidoreductase_subunit_I_OS=Fasciola_hepatica_OX=6192_GN=D915_001663_PE=3_SV=1	344.42	453.2	666.02	T0+T5+T10	0	0	0	ND.	--	--	--	--	--	--
maker-scaffold10x_1847_pilon-snap-gene-0.20-mRNA-1	A0A4E0RV44	A0A4E0RV44|A0A4E0RV44_FASHE_Epididymal_secretory_protein_E1_OS=Fasciola_hepatica_OX=6192_GN=D915_009638_PE=4_SV=1	341.53	394.45	352.91	T0+T5+T10	0	0	0	ND.	--	-0.66741	--	--	--	--
maker-scaffold10x_441_pilon-snap-gene-0.26-mRNA-1	no hit	no hit	339.78	340.58	470.08	T0+T5+T10	0	0	0	ND.	--	--	--	--	--	--
maker-scaffold10x_2145_pilon-snap-gene-0.8-mRNA-1	A0A504YBE0	A0A504YBE0|A0A504YBE0_FASGI_Ribosomal_protein_L7Ae_OS=Fasciola_gigantica_OX=46835_GN=FGIG_06878_PE=4_SV=1	338.01	465.29	553.65	T0+T5+T10	0	0	0	ND.	--	--	--	--	--	--
maker-scaffold10x_841_pilon-snap-gene-0.63-mRNA-1	A0A4E0RHS7	A0A4E0RHS7|A0A4E0RHS7_FASHE_Calcyphosin_isoform_a_OS=Fasciola_hepatica_OX=6192_GN=D915_002453_PE=4_SV=1	337.06	290.35	246.14	T0+T5+T10	0	59.21	0	T5	-0.654665	-1.06392	--	3.82032	--	--
maker-scaffold10x_1420_pilon-snap-gene-0.43-mRNA-1	A0A4E0RX98	A0A4E0RX98|A0A4E0RX98_FASHE_Casein_kinase_II_subunit_beta_OS=Fasciola_hepatica_OX=6192_GN=D915_008883_PE=3_SV=1	336.69	490.51	660.53	T0+T5+T10	0	0	0	ND.	--	--	--	--	--	--
maker-scaffold10x_483_pilon-snap-gene-0.119-mRNA-1	A0A2H1C1G7	A0A2H1C1G7|A0A2H1C1G7_FASHE_Ankyrin_repeat_protein_OS=Fasciola_hepatica_OX=6192_GN=D915_12487_PE=4_SV=1	336.47	397.58	639.35	T0+T5+T10	0	0	0	ND.	--	--	--	--	--	--
maker-scaffold10x_977_pilon-snap-gene-0.81-mRNA-1	A0A2H1CGD7	A0A2H1CGD7|A0A2H1CGD7_FASHE_Mitochondrial_28S_ribosomal_protein_S6_OS=Fasciola_hepatica_OX=6192_GN=D915_004707_PE=4_SV=1	329.94	250.5	305.52	T0+T5+T10	0	0	0	ND.	-0.824876	-0.523341	--	--	--	--
maker-scaffold10x_297_pilon-snap-gene-0.17-mRNA-1	A0A4E0RL05	A0A4E0RL05|A0A4E0RL05_FASHE_SOCS_box_domain-containing_protein_OS=Fasciola_hepatica_OX=6192_GN=D915_000034_PE=4_SV=1	327.36	206.46	119.55	T0+T5+T10	0	0	0	ND.	-1.01209	-2.01132	-0.937222	--	--	--
maker-scaffold10x_7_pilon-snap-gene-1.88-mRNA-1	A0A2H1CB31	A0A2H1CB31|A0A2H1CB31_FASHE_Tetratricopeptide_repeat_protein_OS=Fasciola_hepatica_OX=6192_GN=D915_08201_PE=4_SV=1	322.53	534.66	578.74	T0+T5+T10	0	21.08	22.26	T5+T10	0.422422	--	--	--	--	--
maker-scaffold10x_453_pilon-snap-gene-0.4-mRNA-1	A0A4E0R9Y4	A0A4E0R9Y4|A0A4E0R9Y4_FASHE_Sphingolipid_delta-4_desaturase_OS=Fasciola_hepatica_OX=6192_GN=D915_005134_PE=4_SV=1	320.42	258.17	255.96	T0+T5+T10	0	46.81	0	T5	-0.566373	-1.10102	--	3.21596	--	-3.21596
maker-scaffold10x_2336_pilon-snap-gene-0.7-mRNA-1	A0A2H1BV38	A0A2H1BV38|A0A2H1BV38_FASHE_SNRNP27_domain-containing_protein_OS=Fasciola_hepatica_OX=6192_GN=D915_14174_PE=4_SV=1	314.99	351.18	515.76	T0+T5+T10	0	0	0	ND.	--	--	--	--	--	--
maker-scaffold10x_485_pilon-snap-gene-0.76-mRNA-1	A0A4E0RKS8	A0A4E0RKS8|A0A4E0RKS8_FASHE_Serine/threonine-protein_phosphatase_OS=Fasciola_hepatica_OX=6192_GN=D915_007527_PE=3_SV=1	313.94	349.3	449.54	T0+T5+T10	0	0	0	ND.	--	--	--	--	--	--
maker-scaffold10x_203_pilon-snap-gene-0.84-mRNA-1	A0A4E0RU00	A0A4E0RU00|A0A4E0RU00_FASHE_Na(+)/H(+)_exchange_regulatory_cofactor_NHE-RF_OS=Fasciola_hepatica_OX=6192_GN=D915_008605_PE=4_SV=1	311.8	253.97	179.26	T0+T5+T10	0	0	0	ND.	-0.763858	-1.54031	-0.71239	--	--	--
maker-scaffold10x_158_pilon-snap-gene-0.48-mRNA-1	no hit	no hit	309.91	333.56	248.19	T0+T5+T10	0	0	0	ND.	--	-0.898611	-0.562662	--	--	--
maker-scaffold10x_421_pilon-snap-gene-0.16-mRNA-1	A0A4E0RM70	A0A4E0RM70|A0A4E0RM70_FASHE_U1_small_nuclear_ribonucleoprotein_C_OS=Fasciola_hepatica_OX=6192_GN=D915_007318_PE=3_SV=1	309.86	207.92	264.2	T0+T5+T10	0	0	0	ND.	-0.991694	-0.88445	--	--	--	--
maker-scaffold10x_401_pilon-snap-gene-0.1-mRNA-1	A0A2H1C8A9	A0A2H1C8A9|A0A2H1C8A9_FASHE_Peptidyl-tRNA_hydrolase_PTH2_OS=Fasciola_hepatica_OX=6192_GN=D915_10070_PE=4_SV=1	308.79	523.86	736.46	T0+T5+T10	0	0	0	ND.	--	0.509264	--	--	--	--
maker-scaffold10x_281_pilon-pred_gff_StringTie-gene-0.150-mRNA-1	no hit	no hit	308.53	654.17	1426.8	T0+T5+T10	0	0	0	ND.	0.792678	1.56169	0.835811	--	--	--
maker-scaffold10x_313_pilon-snap-gene-0.86-mRNA-1	A0A4E0RK32	A0A4E0RK32|A0A4E0RK32_FASHE_NADH_dehydrogenase_OS=Fasciola_hepatica_OX=6192_GN=D915_002723_PE=4_SV=1	308.24	291.38	323.08	T0+T5+T10	0	0	0	ND.	-0.519663	-0.745965	--	--	--	--
maker-scaffold10x_471_pilon-snap-gene-0.94-mRNA-1	A0A5J4NZ86	A0A5J4NZ86|A0A5J4NZ86_9TREM_Ubiquinol-cytochrome_c_reductase_subunit_8_OS=Paragonimus_westermani_OX=34504_GN=DEA37_0004513_PE=4_SV=1	306.41	328.93	436.71	T0+T5+T10	0	0	0	ND.	--	--	--	--	--	--
maker-scaffold10x_1007_pilon-augustus-gene-0.81-mRNA-1	A0A4E0RYR2	A0A4E0RYR2|A0A4E0RYR2_FASHE_Putative_cytoplasmic_polyadenylation_element_binding_protein_(Cpeb)_OS=Fasciola_hepatica_OX=6192_GN=D915_007570_PE=4_SV=1	304.95	169.84	231.04	T0+T5+T10	0	0	0	ND.	-1.39711	-1.09815	--	--	--	--
maker-scaffold10x_229_pilon-snap-gene-0.14-mRNA-1	A0A419Q8V2	A0A419Q8V2|A0A419Q8V2_CLOSI_Protein_FAM91A1_OS=Clonorchis_sinensis_OX=79923_GN=FAM91A1_PE=4_SV=1	303.77	240.51	158.13	T0+T5+T10	0	0	0	ND.	-0.806142	-1.62466	-0.75429	--	--	--
snap_masked-scaffold10x_538_pilon-processed-gene-0.50-mRNA-1	A0A4E0RCM9	A0A4E0RCM9|A0A4E0RCM9_FASHE_Nad_dependent_epimerase_dehydratase_OS=Fasciola_hepatica_OX=6192_GN=D915_002649_PE=4_SV=1	303.33	279.9	203.92	T0+T5+T10	0	0	0	ND.	-0.471868	-1.13923	-0.601823	--	--	--
maker-scaffold10x_332_pilon-snap-gene-0.48-mRNA-1	A0A4E0RYG9	A0A4E0RYG9|A0A4E0RYG9_FASHE_Ankyrin_repeat_and_SOCS_box_protein_13_OS=Fasciola_hepatica_OX=6192_GN=D915_000227_PE=4_SV=1	297.22	266.92	214.8	T0+T5+T10	0	0	0	ND.	-0.560583	-1.11956	--	--	--	--
maker-scaffold10x_149_pilon-snap-gene-0.99-mRNA-1	A0A2H1BWL2	A0A2H1BWL2|A0A2H1BWL2_FASHE_ATP_synthase_subunit_d,_mitochondrial_OS=Fasciola_hepatica_OX=6192_GN=D915_009069_PE=3_SV=1	297.11	359.78	403.76	T0+T5+T10	0	0	0	ND.	--	--	--	--	--	--
maker-scaffold10x_330_pilon-augustus-gene-0.114-mRNA-1	A0A4E0RZJ6	A0A4E0RZJ6|A0A4E0RZJ6_FASHE_Mitochondrial_ATP_synthase_subunit_OSCP_subunit_OS=Fasciola_hepatica_OX=6192_GN=D915_006553_PE=3_SV=1	292.73	386.54	553.51	T0+T5+T10	0	0	0	ND.	--	--	--	--	--	--
maker-scaffold10x_1280_pilon-snap-gene-0.10-mRNA-1	A0A4E0RTJ8	A0A4E0RTJ8|A0A4E0RTJ8_FASHE_Inositol-1-monophosphatase_OS=Fasciola_hepatica_OX=6192_GN=D915_005199_PE=3_SV=1	292.23	260.11	229.41	T0+T5+T10	0	0	0	ND.	-0.588231	-0.935488	--	--	--	--
maker-scaffold10x_13_pilon-augustus-gene-2.165-mRNA-1	A0A2H1C2I5	A0A2H1C2I5|A0A2H1C2I5_FASHE_PurA_ssDNA_and_RNA-binding_protein_OS=Fasciola_hepatica_OX=6192_GN=D915_007786_PE=4_SV=1	290.85	243.69	478.47	T0+T5+T10	0	0	0	ND.	-0.54301	--	0.713904	--	--	--
maker-scaffold10x_267_pilon-snap-gene-0.49-mRNA-1	no hit	no hit	288.3	366.16	718.49	T0+T5+T10	0	0	0	ND.	--	0.570218	0.597831	--	--	--
maker-scaffold10x_381_pilon-augustus-gene-0.43-mRNA-1	no hit	no hit	288.03	202.2	149.88	T0+T5+T10	0	0	0	ND.	-0.915306	-1.64817	-0.666042	--	--	--
maker-scaffold10x_1678_pilon-snap-gene-0.3-mRNA-1	A0A4E0RV22	A0A4E0RV22|A0A4E0RV22_FASHE_HD_domain_containing_protein_2_OS=Fasciola_hepatica_OX=6192_GN=D915_003004_PE=4_SV=1	285.45	252.86	223.13	T0+T5+T10	0	0	0	ND.	-0.613175	-1.06195	--	--	--	--
maker-scaffold10x_322_pilon-snap-gene-0.9-mRNA-1	no hit	no hit	285.37	200.72	192.96	T0+T5+T10	0	0	0	ND.	-0.911383	-1.15301	--	--	--	--
maker-scaffold10x_1364_pilon-snap-gene-0.9-mRNA-1	A0A4V3SFS3	A0A4V3SFS3|A0A4V3SFS3_OPIFE_RRM_domain-containing_protein_OS=Opisthorchis_felineus_OX=147828_GN=CRM22_003683_PE=4_SV=1	283.58	384.96	619.07	T0+T5+T10	0	42.9	0	T5	--	--	--	--	--	--
maker-scaffold10x_1593_pilon-snap-gene-0.34-mRNA-1	A0A4E0RQM9	A0A4E0RQM9|A0A4E0RQM9_FASHE_Signal_peptidase_complex_subunit_3_OS=Fasciola_hepatica_OX=6192_GN=D915_010040_PE=3_SV=1	282.04	232.22	202.13	T0+T5+T10	0	0	0	ND.	-0.685094	-1.15371	--	--	--	--
maker-scaffold10x_31_pilon-snap-gene-0.13-mRNA-1	A0A4E0QUZ9	A0A4E0QUZ9|A0A4E0QUZ9_FASHE_Cytoplasmic_dynein_light_chain_OS=Fasciola_hepatica_OX=6192_GN=D915_010203_PE=4_SV=1	281.07	335.72	347.82	T0+T5+T10	0	0	0	ND.	--	--	--	--	--	--
maker-scaffold10x_102_pilon-snap-gene-0.23-mRNA-1	A0A5J4NAN6	A0A5J4NAN6|A0A5J4NAN6_9TREM_Seipin_OS=Paragonimus_westermani_OX=34504_GN=DEA37_0014964_PE=4_SV=1	278.29	289.52	345.16	T0+T5+T10	0	0	0	ND.	--	--	--	--	--	--
maker-scaffold10x_617_pilon-snap-gene-0.42-mRNA-1	no hit	no hit	276.77	226.4	189.07	T0+T5+T10	0	0	0	ND.	-0.713966	--	--	--	--	--
maker-scaffold10x_331_pilon-augustus-gene-0.86-mRNA-1	A0A2H1CKL7	A0A2H1CKL7|A0A2H1CKL7_FASHE_Ubiquitin_domain-containing_protein_2_OS=Fasciola_hepatica_OX=6192_GN=D915_003366_PE=4_SV=1	276.18	220.11	144.68	T0+T5+T10	0	0	0	ND.	-0.619546	-1.32174	--	--	--	--
maker-scaffold10x_671_pilon-snap-gene-0.2-mRNA-1	A0A2H1BS99	A0A2H1BS99|A0A2H1BS99_FASHE_AD_domain-containing_protein_OS=Fasciola_hepatica_OX=6192_GN=D915_15532_PE=4_SV=1	274.69	411.93	662.56	T0+T5+T10	0	0	0	ND.	--	0.59418	--	--	--	--
maker-scaffold10x_314_pilon-snap-gene-0.1-mRNA-1	A0A2H1BTB9	A0A2H1BTB9|A0A2H1BTB9_FASHE_SAM-dependent_MTase_TRM10-type_domain-containing_protein_OS=Fasciola_hepatica_OX=6192_GN=D915_14898_PE=4_SV=1	273.39	414.81	513.65	T0+T5+T10	0	0	0	ND.	--	--	--	--	--	--
maker-scaffold10x_251_pilon-snap-gene-0.13-mRNA-1	A0A2H1C8B0	A0A2H1C8B0|A0A2H1C8B0_FASHE_Zinc_finger,_C3HC4_type_OS=Fasciola_hepatica_OX=6192_GN=D915_005861_PE=4_SV=1	272.04	277.23	261.19	T0+T5+T10	0	0	0	ND.	--	-0.687207	--	--	--	--
maker-scaffold10x_64_pilon-snap-gene-0.69-mRNA-1	G7YNK7	G7YNK7|G7YNK7_CLOSI_MOB_kinase_activator_1B_OS=Clonorchis_sinensis_OX=79923_GN=Mob1b_PE=4_SV=1	271.92	321.34	236.64	T0+T5+T10	0	0	0	ND.	--	-1.01034	-0.766921	--	--	--
maker-scaffold10x_1178_pilon-pred_gff_StringTie-gene-0.16-mRNA-1	no hit	no hit	271.32	500.03	842.72	T0+T5+T10	0	0	0	ND.	--	1.09291	0.709092	--	--	--
maker-scaffold10x_483_pilon-snap-gene-0.113-mRNA-1	A0A504ZC20	A0A504ZC20|A0A504ZC20_FASGI_Cell_division_control_protein_A_OS=Fasciola_gigantica_OX=46835_GN=FGIG_05126_PE=3_SV=1	270.57	452.08	633.68	T0+T5+T10	0	0	0	ND.	--	0.541185	--	--	--	--
maker-scaffold10x_281_pilon-snap-gene-0.176-mRNA-1	A0A4E0R923	A0A4E0R923|A0A4E0R923_FASHE_BPTI/Kunitz_inhibitor_domain-containing_protein_OS=Fasciola_hepatica_OX=6192_GN=D915_010620_PE=4_SV=1	268.59	200.48	123.88	T0+T5+T10	0	0	0	ND.	-0.740306	-1.75156	-0.947867	--	--	--
maker-scaffold10x_1674_pilon-snap-gene-0.0-mRNA-1	A0A4E0R3A4	A0A4E0R3A4|A0A4E0R3A4_FASHE_Cytochrome_c_oxidase_subunit_IV_OS=Fasciola_hepatica_OX=6192_GN=D915_006969_PE=4_SV=1	267.7	269.18	322.95	T0+T5+T10	0	0	0	ND.	-0.396914	--	--	--	--	--
maker-scaffold10x_291_pilon-snap-gene-0.76-mRNA-1	A0A4E0REI3	A0A4E0REI3|A0A4E0REI3_FASHE_Coiled-coil_domain-containing_protein_58_OS=Fasciola_hepatica_OX=6192_GN=D915_009592_PE=4_SV=1	267.24	428.9	468.99	T0+T5+T10	0	49.17	0	T5	--	--	--	3.00422	--	-3.00422
maker-scaffold10x_238_pilon-snap-gene-0.94-mRNA-1	Q5BYR1	Q5BYR1|Q5BYR1_SCHJA_SJCHGC08006_protein_(Fragment)_OS=Schistosoma_japonicum_OX=6182_PE=2_SV=2	266.98	241.5	210.69	T0+T5+T10	0	0	0	ND.	-0.605804	-1.05502	--	--	--	--
maker-scaffold10x_1568_pilon-snap-gene-0.1-mRNA-1	A0A4E0RDV7	A0A4E0RDV7|A0A4E0RDV7_FASHE_Vesicle-associated_membrane_protein_7_OS=Fasciola_hepatica_OX=6192_GN=D915_002216_PE=4_SV=1	265.81	231.01	200.81	T0+T5+T10	0	0	0	ND.	-0.609216	-1.03659	--	--	--	--
maker-scaffold10x_298_pilon-snap-gene-0.28-mRNA-1	A0A4E0S129	A0A4E0S129|A0A4E0S129_FASHE_Furin_protease_1_isoform_1-CRR_OS=Fasciola_hepatica_OX=6192_GN=D915_004933_PE=3_SV=1	265.74	232.23	137.6	T0+T5+T10	0	0	0	ND.	-0.621988	-1.59167	-0.906031	--	--	--
maker-scaffold10x_111_pilon-snap-gene-0.76-mRNA-1	A0A4E0RDD3	A0A4E0RDD3|A0A4E0RDD3_FASHE_SH3_domain-binding_glutamic_acid-rich_protein_OS=Fasciola_hepatica_OX=6192_GN=D915_004601_PE=4_SV=1	262.31	305.25	272.05	T0+T5+T10	0	0	0	ND.	--	-0.647198	--	--	--	--
maker-scaffold10x_1425_pilon-snap-gene-0.15-mRNA-1	A0A504YJP1	A0A504YJP1|A0A504YJP1_FASGI_Microtubule-associated_protein_futsch_OS=Fasciola_gigantica_OX=46835_GN=FGIG_00043_PE=4_SV=1	261.84	335.25	268.61	T0+T5+T10	0	0	0	ND.	--	-0.60365	--	--	--	--
maker-scaffold10x_119_pilon-snap-gene-0.0-mRNA-1	A0A2H1CW05	A0A2H1CW05|A0A2H1CW05_FASHE_Leptin_receptor_overlapping_transcript_OS=Fasciola_hepatica_OX=6192_GN=D915_000492_PE=4_SV=1	256.99	254.23	234.77	T0+T5+T10	0	0	0	ND.	--	-0.766833	--	--	--	--
maker-scaffold10x_61_pilon-snap-gene-0.37-mRNA-1	A0A4E0RPM7	A0A4E0RPM7|A0A4E0RPM7_FASHE_Lipid_phosphate_phosphatase_OS=Fasciola_hepatica_OX=6192_GN=D915_006692_PE=4_SV=1	255.45	276.14	237.71	T0+T5+T10	0	0	0	ND.	--	-0.781528	--	--	--	--
maker-scaffold10x_944_pilon-snap-gene-0.47-mRNA-1	A0A4E0R1K6	A0A4E0R1K6|A0A4E0R1K6_FASHE_Putative_signal_peptide_peptidase_2A_OS=Fasciola_hepatica_OX=6192_GN=D915_007856_PE=4_SV=1	255.07	209.55	136.53	T0+T5+T10	0	0	0	ND.	-0.707361	-1.4232	-0.653028	--	--	--
maker-scaffold10x_2767_pilon-snap-gene-0.19-mRNA-1	A0A4E0R9B3	A0A4E0R9B3|A0A4E0R9B3_FASHE_Dynein_molecular_motor_protein_light_chain_OS=Fasciola_hepatica_OX=6192_GN=D915_005255_PE=4_SV=1	250.56	164.5	129.73	T0+T5+T10	0	0	0	ND.	-0.994949	-1.5351	--	--	--	--
maker-scaffold10x_342_pilon-snap-gene-0.37-mRNA-1	A0A419PED4	A0A419PED4|A0A419PED4_CLOSI_Protein_zyg-11-like_protein_B_OS=Clonorchis_sinensis_OX=79923_GN=Zyg11b_PE=4_SV=1	248.29	174.65	123.49	T0+T5+T10	0	0	0	ND.	-0.856838	-1.68104	-0.759349	--	--	--
maker-scaffold10x_926_pilon-augustus-gene-0.17-mRNA-1	A0A4E0S3H2	A0A4E0S3H2|A0A4E0S3H2_FASHE_RING_finger_protein_11_OS=Fasciola_hepatica_OX=6192_GN=D915_000203_PE=4_SV=1	246.88	224.13	145.79	T0+T5+T10	0	0	0	ND.	-0.497759	-1.16408	--	--	--	--
maker-scaffold10x_226_pilon-snap-gene-0.78-mRNA-1	A0A2H1CNC5	A0A2H1CNC5|A0A2H1CNC5_FASHE_Cyclin_domain_protein_OS=Fasciola_hepatica_OX=6192_GN=D915_03590_PE=3_SV=1	244.7	301.95	314.72	T0+T5+T10	0	0	0	ND.	--	-0.420959	--	--	--	--
maker-scaffold10x_1024_pilon-augustus-gene-0.0-mRNA-1	A0A4E0QUG1	A0A4E0QUG1|A0A4E0QUG1_FASHE_Mitochondrial_cytochrome_c_OS=Fasciola_hepatica_OX=6192_GN=D915_009744_PE=3_SV=1	243.95	315.06	473.38	T0+T5+T10	0	0	0	ND.	--	--	--	--	--	--
maker-scaffold10x_25_pilon-snap-gene-0.26-mRNA-1	A0A2H1CPI9	A0A2H1CPI9|A0A2H1CPI9_FASHE_Clathrin_light_chain_OS=Fasciola_hepatica_OX=6192_GN=D915_03782_PE=3_SV=1	243.87	216.45	218.21	T0+T5+T10	0	0	0	ND.	-0.577871	-0.850317	--	--	--	--
maker-scaffold10x_405_pilon-pred_gff_StringTie-gene-0.35-mRNA-1	G7YKT7	G7YKT7|G7YKT7_CLOSI_Protein_FAM32A_OS=Clonorchis_sinensis_OX=79923_GN=CLF_110519_PE=4_SV=1	240.22	456.71	533.74	T0+T5+T10	0	0	0	ND.	0.508944	0.556612	--	--	--	--
maker-scaffold10x_464_pilon-augustus-gene-0.111-mRNA-1	A0A504YS14	A0A504YS14|A0A504YS14_FASGI_Mitochondrial_39S_ribosomal_protein_L27_L27mt_OS=Fasciola_gigantica_OX=46835_GN=FGIG_04593_PE=4_SV=1	239.38	237.31	362.66	T0+T5+T10	0	0	0	ND.	-0.485101	--	--	--	--	--
maker-scaffold10x_381_pilon-snap-gene-0.23-mRNA-1	A0A4E0RMC6	A0A4E0RMC6|A0A4E0RMC6_FASHE_UPF0183_protein_C16orf70_OS=Fasciola_hepatica_OX=6192_GN=D915_000457_PE=4_SV=1	237.68	214.68	233.76	T0+T5+T10	0	0	0	ND.	-0.62674	-0.865046	--	--	--	--
maker-scaffold10x_360_pilon-snap-gene-0.22-mRNA-1	A0A4E0R8A4	A0A4E0R8A4|A0A4E0R8A4_FASHE_Arginine_methyltransferase_1_OS=Fasciola_hepatica_OX=6192_GN=D915_007414_PE=3_SV=1	236.21	266.58	447.05	T0+T5+T10	0	0	0	ND.	--	--	0.481635	--	--	--
maker-scaffold10x_781_pilon-snap-gene-0.72-mRNA-1	A0A504YLG2	A0A504YLG2|A0A504YLG2_FASGI_Prenylcysteine_oxidase_OS=Fasciola_gigantica_OX=46835_GN=FGIG_00317_PE=4_SV=1	235.94	239.58	206	T0+T5+T10	0	0	0	ND.	--	-0.820504	--	--	--	--
maker-scaffold10x_1428_pilon-augustus-gene-0.20-mRNA-1	A0A2H1BZC5	A0A2H1BZC5|A0A2H1BZC5_FASHE_Apoptosis_regulator_protein,_Bcl-2_family_(Fragment)_OS=Fasciola_hepatica_OX=6192_GN=D915_12598_PE=4_SV=1	234.86	241.77	154.67	T0+T5+T10	0	37.81	0	T5	--	-1.1289	-0.742284	--	--	-3.52895
maker-scaffold10x_297_pilon-snap-gene-0.0-mRNA-1	A0A504YKN3	A0A504YKN3|A0A504YKN3_FASGI_Reticulon-like_protein_OS=Fasciola_gigantica_OX=46835_GN=FGIG_00120_PE=4_SV=1	234.19	217.36	194.81	T0+T5+T10	0	0	0	ND.	--	-0.930188	--	--	--	--
maker-scaffold10x_926_pilon-snap-gene-0.125-mRNA-1	A0A4E0RRY8	A0A4E0RRY8|A0A4E0RRY8_FASHE_Solute_carrier_family_13_member_2_OS=Fasciola_hepatica_OX=6192_GN=D915_000205_PE=4_SV=1	234.14	249.92	181.64	T0+T5+T10	0	0	0	ND.	--	-1.00636	--	--	--	--
maker-scaffold10x_2228_pilon-snap-gene-0.11-mRNA-1	A0A4E0RV39	A0A4E0RV39|A0A4E0RV39_FASHE_Eukaryotic_initiation_factor_OS=Fasciola_hepatica_OX=6192_GN=D915_007619_PE=3_SV=1	234.04	472.02	729.35	T0+T5+T10	0	0	0	ND.	0.624396	1.06285	0.503703	--	--	--
maker-scaffold10x_500_pilon-snap-gene-0.51-mRNA-1	no hit	no hit	233.1	273.91	261.47	T0+T5+T10	0	0	0	ND.	--	-0.409708	--	--	--	--
maker-scaffold10x_30_pilon-snap-gene-0.11-mRNA-1	A0A5J4N7A3	A0A5J4N7A3|A0A5J4N7A3_9TREM_Large_subunit_ribosomal_protein_L42_(Fragment)_OS=Paragonimus_westermani_OX=34504_GN=DEA37_0008820_PE=4_SV=1	233.09	288.84	342.3	T0+T5+T10	0	0	0	ND.	--	--	--	--	--	--
maker-scaffold10x_293_pilon-pred_gff_StringTie-gene-0.54-mRNA-1	A0A2H1CES5	A0A2H1CES5|A0A2H1CES5_FASHE_Frataxin_OS=Fasciola_hepatica_OX=6192_GN=D915_004277_PE=4_SV=1	233.01	222.22	220.56	T0+T5+T10	0	0	0	ND.	-0.562769	-0.858403	--	--	--	--
maker-scaffold10x_145_pilon-snap-gene-2.167-mRNA-1	A0A4E0QZ35	A0A4E0QZ35|A0A4E0QZ35_FASHE_PHD_finger_domain-containing_protein_5A_OS=Fasciola_hepatica_OX=6192_GN=D915_010677_PE=4_SV=1	232.34	207.45	302.73	T0+T5+T10	0	0	0	ND.	--	--	--	--	--	--
maker-scaffold10x_678_pilon-augustus-gene-0.59-mRNA-1	A0A5J4P2W5	A0A5J4P2W5|A0A5J4P2W5_9TREM_Small_subunit_ribosomal_protein_S21_OS=Paragonimus_westermani_OX=34504_GN=DEA37_0014101_PE=4_SV=1	231.1	348.65	590.28	T0+T5+T10	0	0	0	ND.	--	0.660161	0.632996	--	--	--
maker-scaffold10x_713_pilon-snap-gene-0.122-mRNA-1	A0A4E0RKR8	A0A4E0RKR8|A0A4E0RKR8_FASHE_Ubiquinone_biosynthesis_O-methyltransferase,_mitochondrial_OS=Fasciola_hepatica_OX=6192_GN=D915_000717_PE=3_SV=1	230.1	173.52	161.82	T0+T5+T10	0	0	0	ND.	-0.869196	-1.10358	--	--	--	--
maker-scaffold10x_342_pilon-snap-gene-0.50-mRNA-1	A0A4E0RB54	A0A4E0RB54|A0A4E0RB54_FASHE_Solute_carrier_family_35_(UDP-N-acetylglucosamine_(UDP-GlcNAc)_transporter)_member_3_OS=Fasciola_hepatica_OX=6192_GN=D915_005639_PE=4_SV=1	230.05	285.78	293.43	T0+T5+T10	0	0	0	ND.	--	-0.481463	--	--	--	--
maker-scaffold10x_99_pilon-snap-gene-0.90-mRNA-1	A0A2H1CBX0	A0A2H1CBX0|A0A2H1CBX0_FASHE_HIT_zinc_finger_OS=Fasciola_hepatica_OX=6192_GN=D915_005267_PE=4_SV=1	229.09	222.34	367.01	T0+T5+T10	0	0	0	ND.	--	--	--	--	--	--
maker-scaffold10x_962_pilon-pred_gff_StringTie-gene-0.14-mRNA-1	G7Y3P8	G7Y3P8|G7Y3P8_CLOSI_F-type_H+-transporting_ATPase_subunit_f_OS=Clonorchis_sinensis_OX=79923_GN=CLF_100546_PE=4_SV=1	229.02	310.66	476.75	T0+T5+T10	0	0	0	ND.	--	--	--	--	--	--
maker-scaffold10x_71_pilon-snap-gene-0.100-mRNA-1	A0A2H1BWH6	A0A2H1BWH6|A0A2H1BWH6_FASHE_Rhodanese-like_protein_OS=Fasciola_hepatica_OX=6192_GN=D915_13697_PE=4_SV=1	227.86	309.75	419.53	T0+T5+T10	0	0	0	ND.	--	--	--	--	--	--
maker-scaffold10x_463_pilon-augustus-gene-0.1-mRNA-1	A0A4E0RLI7	A0A4E0RLI7|A0A4E0RLI7_FASHE_Cercarial_protease_OS=Fasciola_hepatica_OX=6192_GN=D915_007230_PE=3_SV=1	227.85	148.62	93.25	T0+T5+T10	0	0	0	ND.	-0.993702	-1.8682	-0.811619	--	--	--
maker-scaffold10x_383_pilon-augustus-gene-1.39-mRNA-1	A0A504Z126	A0A504Z126|A0A504Z126_FASGI_Zinc_finger_A20_and_AN1_domain-containing_stress-associated_protein_8_OS=Fasciola_gigantica_OX=46835_GN=FGIG_08459_PE=4_SV=1	227.77	144.69	119.94	T0+T5+T10	0	0	0	ND.	-1.03407	-1.58901	--	--	--	--
maker-scaffold10x_380_pilon-augustus-gene-0.6-mRNA-1	A0A504YD14	A0A504YD14|A0A504YD14_FASGI_Tetraspanin_OS=Fasciola_gigantica_OX=46835_GN=FGIG_06071_PE=3_SV=1	227.64	228.3	355.04	T0+T5+T10	0	0	0	ND.	-0.480874	--	--	--	--	--
maker-scaffold10x_612_pilon-snap-gene-0.3-mRNA-1	A0A2H1C3S3	A0A2H1C3S3|A0A2H1C3S3_FASHE_H/ACA_ribonucleo_protein_complex_subunit_2_OS=Fasciola_hepatica_OX=6192_GN=D915_007268_PE=4_SV=1	226.28	389.71	467.5	T0+T5+T10	0	0	0	ND.	--	--	--	--	--	--
maker-scaffold10x_1058_pilon-snap-gene-0.8-mRNA-1	A0A4E0RAG3	A0A4E0RAG3|A0A4E0RAG3_FASHE_Polypeptide_N-acetylgalactosaminyltransferase_OS=Fasciola_hepatica_OX=6192_GN=D915_006370_PE=3_SV=1	225.54	185.51	114.17	T0+T5+T10	0	0	0	ND.	-0.731183	-1.47649	-0.683654	--	--	--
maker-scaffold10x_58_pilon-snap-gene-0.135-mRNA-1	A0A4E0QUS1	A0A4E0QUS1|A0A4E0QUS1_FASHE_Glutathione_peroxidase_OS=Fasciola_hepatica_OX=6192_GN=D915_011167_PE=4_SV=1	224.38	173.08	128.85	T0+T5+T10	0	0	0	ND.	-0.765077	-1.42573	-0.596808	--	--	--
maker-scaffold10x_2525_pilon-snap-gene-0.6-mRNA-1	A0A2H1BUN9	A0A2H1BUN9|A0A2H1BUN9_FASHE_Krueppel_factor_1_OS=Fasciola_hepatica_OX=6192_GN=D915_009765_PE=4_SV=1	224.2	278.44	216.15	T0+T5+T10	0	0	0	ND.	--	-0.63416	--	--	--	--
maker-scaffold10x_4_pilon-snap-gene-0.71-mRNA-1	A0A4E0RAV7	A0A4E0RAV7|A0A4E0RAV7_FASHE_NADH_dehydrogenase_ubiquinone_1_beta_OS=Fasciola_hepatica_OX=6192_GN=D915_005687_PE=4_SV=1	223.88	326.71	505.35	T0+T5+T10	0	0	0	ND.	--	0.47073	--	--	--	--
maker-scaffold10x_566_pilon-snap-gene-0.9-mRNA-1	A0A4E0REH2	A0A4E0REH2|A0A4E0REH2_FASHE_Glycogen_synthase_kinase_OS=Fasciola_hepatica_OX=6192_GN=D915_003190_PE=3_SV=1	223.48	161.5	116.85	T0+T5+T10	0	0	0	ND.	-0.911537	-1.6205	-0.644089	--	--	--
snap_masked-scaffold10x_764_pilon-processed-gene-0.54-mRNA-1	A0A183K5U5	A0A183K5U5|A0A183K5U5_9TREM_Sm_domain-containing_protein_OS=Schistosoma_curassoni_OX=6186_GN=SCUD_LOCUS10370_PE=4_SV=1	222.15	240.65	463.09	T0+T5+T10	0	69.76	0	T5	--	--	--	--	--	--
maker-scaffold10x_147_pilon-augustus-gene-0.67-mRNA-1	A0A504YSS1	A0A504YSS1|A0A504YSS1_FASGI_Ribonuclease_kappa-A_OS=Fasciola_gigantica_OX=46835_GN=FGIG_06463_PE=4_SV=1	221.6	545.81	816.37	T0+T5+T10	0	0	0	ND.	0.883092	1.02969	--	--	--	--
maker-scaffold10x_13_pilon-snap-gene-1.74-mRNA-1	A0A4E0S0U9	A0A4E0S0U9|A0A4E0S0U9_FASHE_UDP-glucose_ceramide_glucosyltransferase_OS=Fasciola_hepatica_OX=6192_GN=D915_005138_PE=4_SV=1	221.15	241.78	129.22	T0+T5+T10	0	0	0	ND.	--	-1.34993	-1.00822	--	--	--
maker-scaffold10x_293_pilon-snap-gene-0.159-mRNA-1	A0A4E0RU87	A0A4E0RU87|A0A4E0RU87_FASHE_Putative_Growth_hormone-inducible_transmembrane_protein_OS=Fasciola_hepatica_OX=6192_GN=D915_004874_PE=4_SV=1	219.63	321.91	300.5	T0+T5+T10	0	0	0	ND.	--	--	--	--	--	--
maker-scaffold10x_1189_pilon-snap-gene-0.116-mRNA-1	no hit	no hit	219.57	189.36	107.52	T0+T5+T10	0	0	0	ND.	-0.544412	-1.28468	--	--	--	--
maker-scaffold10x_263_pilon-augustus-gene-0.159-mRNA-1	no hit	no hit	219.37	241.62	258.96	T0+T5+T10	0	0	0	ND.	--	-0.499752	--	--	--	--
maker-scaffold10x_125_pilon-augustus-gene-0.76-mRNA-1	A0A4E0RRE9	A0A4E0RRE9|A0A4E0RRE9_FASHE_Synaptic_glycoprotein_SC2_OS=Fasciola_hepatica_OX=6192_GN=D915_005715_PE=4_SV=1	217.06	207.9	227.94	T0+T5+T10	0	115.31	0	T5	-0.539376	-0.582527	--	--	--	--
maker-scaffold10x_157_pilon-snap-gene-0.210-mRNA-1	A0A4E0RZ23	A0A4E0RZ23|A0A4E0RZ23_FASHE_Putative_glycosyltransferase_28_domain_containing_1_OS=Fasciola_hepatica_OX=6192_GN=D915_007075_PE=4_SV=1	216.39	217.48	253.82	T0+T5+T10	0	0	0	ND.	-0.503354	-0.580826	--	--	--	--
maker-scaffold10x_1599_pilon-snap-gene-0.1-mRNA-1	A0A4E0RUE6	A0A4E0RUE6|A0A4E0RUE6_FASHE_Inorganic_pyrophosphatase_OS=Fasciola_hepatica_OX=6192_GN=D915_004133_PE=4_SV=1	216.22	257.36	353.65	T0+T5+T10	0	0	0	ND.	--	--	--	--	--	--
maker-scaffold10x_93_pilon-snap-gene-0.124-mRNA-1	A0A2H1BUT1	A0A2H1BUT1|A0A2H1BUT1_FASHE_Transformer-2_protein_like_protein_alpha_OS=Fasciola_hepatica_OX=6192_GN=D915_010730_PE=4_SV=1	215.18	396.53	682.71	T0+T5+T10	0	45.4	0	T5	0.612499	0.851789	--	3.62712	--	-3.62712
maker-scaffold10x_1911_pilon-snap-gene-0.6-mRNA-1	no hit	no hit	214.38	197.82	177.12	T0+T5+T10	0	0	0	ND.	-0.57852	-0.98836	--	--	--	--
maker-scaffold10x_209_pilon-snap-gene-0.50-mRNA-1	A0A4E0RGD2	A0A4E0RGD2|A0A4E0RGD2_FASHE_Growth_hormone_regulated_TBC_protein_1_A_OS=Fasciola_hepatica_OX=6192_GN=D915_004045_PE=4_SV=1	214.32	166.29	149.22	T0+T5+T10	0	0	0	ND.	-0.836536	-1.25625	--	--	--	--
maker-scaffold10x_377_pilon-pred_gff_StringTie-gene-0.88-mRNA-1	A0A2H1CS47	A0A2H1CS47|A0A2H1CS47_FASHE_LSM_domain_protein_OS=Fasciola_hepatica_OX=6192_GN=D915_001849_PE=4_SV=1	214.14	265.69	353.96	T0+T5+T10	0	0	0	ND.	--	--	--	--	--	--
maker-scaffold10x_1600_pilon-snap-gene-0.3-mRNA-1	A0A4E0R3N3	A0A4E0R3N3|A0A4E0R3N3_FASHE_Peptidase_S1_domain-containing_protein_OS=Fasciola_hepatica_OX=6192_GN=D915_006593_PE=3_SV=1	213.41	160.22	74.64	T0+T5+T10	0	0	0	ND.	-0.710769	-1.81925	-1.04695	--	--	--
maker-scaffold10x_926_pilon-snap-gene-0.149-mRNA-1	A0A504YMI3	A0A504YMI3|A0A504YMI3_FASGI_Phosphatidylinositol-4,5-bisphosphate_4-phosphatase_OS=Fasciola_gigantica_OX=46835_GN=FGIG_07827_PE=4_SV=1	210.93	233.51	248.79	T0+T5+T10	0	0	0	ND.	--	-0.507822	--	--	--	--
maker-scaffold10x_647_pilon-augustus-gene-0.122-mRNA-1	A0A4E0RV51	A0A4E0RV51|A0A4E0RV51_FASHE_ER_membrane_protein_complex_subunit_3_OS=Fasciola_hepatica_OX=6192_GN=D915_003009_PE=3_SV=1	210.09	228.57	272.52	T0+T5+T10	0	0	0	ND.	--	-0.466996	--	--	--	--
maker-scaffold10x_311_pilon-snap-gene-0.41-mRNA-1	no hit	no hit	210.08	248.58	247.45	T0+T5+T10	0	0	0	ND.	--	--	--	--	--	--
maker-scaffold10x_236_pilon-snap-gene-0.83-mRNA-1	A0A4E0R115	A0A4E0R115|A0A4E0R115_FASHE_NADH_dehydrogenase_ubiquinone_1_beta_OS=Fasciola_hepatica_OX=6192_GN=D915_008961_PE=4_SV=1	209.95	289.62	479.18	T0+T5+T10	0	0	0	ND.	--	0.440221	--	--	--	--
maker-scaffold10x_145_pilon-augustus-gene-0.103-mRNA-1	A0A4E0RJ05	A0A4E0RJ05|A0A4E0RJ05_FASHE_Calcium-binding_mitochondrial_carrier_protein_SCaMC-1_OS=Fasciola_hepatica_OX=6192_GN=D915_007806_PE=3_SV=1	209.25	287.5	234.41	T0+T5+T10	0	0	0	ND.	--	-0.55138	--	--	--	--
maker-scaffold10x_280_pilon-snap-gene-0.111-mRNA-1	A0A4E0REA9	A0A4E0REA9|A0A4E0REA9_FASHE_Putative_leucine_rich_repeat-containing_OS=Fasciola_hepatica_OX=6192_GN=D915_003153_PE=4_SV=1	207.97	213.49	179.38	T0+T5+T10	0	0	0	ND.	--	-0.740613	--	--	--	--
maker-scaffold10x_932_pilon-augustus-gene-0.61-mRNA-1	A0A5J4NTM9	A0A5J4NTM9|A0A5J4NTM9_9TREM_Charged_multivesicular_body_protein_2B_OS=Paragonimus_westermani_OX=34504_GN=DEA37_0005371_PE=4_SV=1	207.05	203	185.05	T0+T5+T10	0	0	0	ND.	--	-0.809154	--	--	--	--
maker-scaffold10x_22_pilon-snap-gene-0.129-mRNA-1	A0A504YPI1	A0A504YPI1|A0A504YPI1_FASGI_Acyl-CoA_synthetase_short-chain_family_member_2_OS=Fasciola_gigantica_OX=46835_GN=FGIG_02927_PE=4_SV=1	206.07	186.32	120.6	T0+T5+T10	0	0	0	ND.	-0.560842	-1.37193	-0.745703	--	--	--
maker-scaffold10x_23_pilon-snap-gene-0.79-mRNA-1	A0A4E0R1E7	A0A4E0R1E7|A0A4E0R1E7_FASHE_C2H2-type_domain-containing_protein_OS=Fasciola_hepatica_OX=6192_GN=D915_008006_PE=4_SV=1	205.8	323.27	502.62	T0+T5+T10	0	0	0	ND.	--	--	--	--	--	--
maker-scaffold10x_2148_pilon-snap-gene-0.4-mRNA-1	A0A4E0RTL0	A0A4E0RTL0|A0A4E0RTL0_FASHE_5'-AMP-activated_protein_kinase_regulatory_beta_subunit_OS=Fasciola_hepatica_OX=6192_GN=D915_004484_PE=4_SV=1	204.64	203.89	155.18	T0+T5+T10	0	0	0	ND.	-0.519992	-1.05324	--	--	--	--
maker-scaffold10x_14_pilon-snap-gene-0.125-mRNA-1	A0A2H1CK95	A0A2H1CK95|A0A2H1CK95_FASHE_CRAL-TRIO_domain-containing_protein_OS=Fasciola_hepatica_OX=6192_GN=D915_04740_PE=4_SV=1	202.62	132.99	69	T0+T5+T10	0	0	0	ND.	-1.03911	-2.14093	-1.04097	--	--	--
maker-scaffold10x_1137_pilon-snap-gene-0.95-mRNA-1	A0A5B8ZUB3	A0A5B8ZUB3|A0A5B8ZUB3_FASGI_Cathepsin_B_OS=Fasciola_gigantica_OX=46835_GN=CatB_PE=2_SV=1	202.27	585.06	438.6	T0+T5+T10	0	0	0	ND.	1.14603	--	-0.788562	--	--	--
maker-scaffold10x_75_pilon-snap-gene-0.122-mRNA-1	A0A504Z3G9	A0A504Z3G9|A0A504Z3G9_FASGI_Ubiquitin-like_domain-containing_protein_OS=Fasciola_gigantica_OX=46835_GN=FGIG_04497_PE=4_SV=1	202.22	229.18	353.12	T0+T5+T10	0	0	0	ND.	--	--	--	--	--	--
maker-scaffold10x_349_pilon-augustus-gene-0.9-mRNA-1	A0A504Z1L8	A0A504Z1L8|A0A504Z1L8_FASGI_Sugar_nucleotide_epimerase_OS=Fasciola_gigantica_OX=46835_GN=FGIG_08578_PE=4_SV=1	202.08	239.26	279.96	T0+T5+T10	0	0	0	ND.	--	--	--	--	--	--
maker-scaffold10x_23_pilon-snap-gene-0.90-mRNA-1	A0A4E0RRE8	A0A4E0RRE8|A0A4E0RRE8_FASHE_Zinc_finger_protein_1_OS=Fasciola_hepatica_OX=6192_GN=D915_000640_PE=4_SV=1	201.28	194.25	165.37	T0+T5+T10	0	0	0	ND.	-0.495101	-0.891676	--	--	--	--
maker-scaffold10x_1014_pilon-snap-gene-0.18-mRNA-1	no hit	no hit	200.6	144.25	223.82	T0+T5+T10	0	0	0	ND.	-1.04101	-0.6851	--	--	--	--
maker-scaffold10x_360_pilon-snap-gene-0.29-mRNA-1	A0A4E0S2R9	A0A4E0S2R9|A0A4E0S2R9_FASHE_DNA-directed_RNA_polymerase_II_subunit_J_OS=Fasciola_hepatica_OX=6192_GN=D915_002773_PE=4_SV=1	200.29	343.15	464.94	T0+T5+T10	0	0	0	ND.	--	0.471882	--	--	--	--
maker-scaffold10x_209_pilon-snap-gene-0.37-mRNA-1	A0A4E0RB45	A0A4E0RB45|A0A4E0RB45_FASHE_Eukaryotic_translation_initiation_factor_4E_OS=Fasciola_hepatica_OX=6192_GN=D915_004798_PE=3_SV=1	199.65	328.15	481.5	T0+T5+T10	0	0	0	ND.	--	0.540727	--	--	--	--
maker-scaffold10x_114_pilon-augustus-gene-0.75-mRNA-1	A0A504Z020	A0A504Z020|A0A504Z020_FASGI_Post-GPI_attachment_to_proteins_factor_2_OS=Fasciola_gigantica_OX=46835_GN=FGIG_00127_PE=4_SV=1	199.6	237.27	338.16	T0+T5+T10	0	0	0	ND.	--	--	--	--	--	--
maker-scaffold10x_349_pilon-snap-gene-0.86-mRNA-1	A0A4E0QYR9	A0A4E0QYR9|A0A4E0QYR9_FASHE_Endoplasmic_reticulum_membrane_protein_OS=Fasciola_hepatica_OX=6192_GN=D915_011092_PE=4_SV=1	197.61	283.14	371.95	T0+T5+T10	0	0	0	ND.	--	--	--	--	--	--
maker-scaffold10x_2101_pilon-snap-gene-0.5-mRNA-1	A0A504YAM7	A0A504YAM7|A0A504YAM7_FASGI_Non-specific_serine/threonine_protein_kinase_OS=Fasciola_gigantica_OX=46835_GN=FGIG_02197_PE=4_SV=1	197.36	167.47	98.31	T0+T5+T10	0	0	0	ND.	-0.754119	-1.69468	-0.876503	--	--	--
maker-scaffold10x_481_pilon-augustus-gene-0.50-mRNA-1	A0A4E0RY83	A0A4E0RY83|A0A4E0RY83_FASHE_LIM_and_SH3_domain_protein_1_OS=Fasciola_hepatica_OX=6192_GN=D915_005375_PE=4_SV=1	196.21	174.34	179.68	T0+T5+T10	0	0	0	ND.	-0.577925	-0.757655	--	--	--	--
maker-scaffold10x_559_pilon-snap-gene-0.28-mRNA-1	A0A4E0R9E7	A0A4E0R9E7|A0A4E0R9E7_FASHE_Cleft_lip_and_palate_transmembrane_protein_1_(Fragment)_OS=Fasciola_hepatica_OX=6192_GN=D915_006362_PE=4_SV=1	196.08	227.2	267.86	T0+T5+T10	0	0	0	ND.	--	--	--	--	--	--
maker-scaffold10x_1374_pilon-snap-gene-0.4-mRNA-1	A0A504ZF27	A0A504ZF27|A0A504ZF27_FASGI_RNA-binding_protein_NOB1_OS=Fasciola_gigantica_OX=46835_GN=FGIG_01230_PE=3_SV=1	196.01	276.54	380.51	T0+T5+T10	0	0	0	ND.	--	--	--	--	--	--
maker-scaffold10x_923_pilon-snap-gene-0.9-mRNA-1	A0A4E0RXD5	A0A4E0RXD5|A0A4E0RXD5_FASHE_Dual_specificity_protein_phosphatase_10_OS=Fasciola_hepatica_OX=6192_GN=D915_001236_PE=4_SV=1	193.91	117.37	85.07	T0+T5+T10	0	0	0	ND.	-1.06195	-1.86699	-0.740224	--	--	--
maker-scaffold10x_663_pilon-snap-gene-0.21-mRNA-1	A0A4E0QTS3	A0A4E0QTS3|A0A4E0QTS3_FASHE_Ubiquitin_conjugating_enzyme_protein_26_OS=Fasciola_hepatica_OX=6192_GN=D915_010643_PE=4_SV=1	192.52	190.32	230.04	T0+T5+T10	0	0	0	ND.	--	-0.495228	--	--	--	--
maker-scaffold10x_486_pilon-augustus-gene-0.29-mRNA-1	A0A4E0R4R5	A0A4E0R4R5|A0A4E0R4R5_FASHE_Armadillo_repeat-containing_protein_1_OS=Fasciola_hepatica_OX=6192_GN=D915_005972_PE=4_SV=1	192.47	301.78	517.34	T0+T5+T10	0	0	0	ND.	--	0.472869	--	--	--	--
maker-scaffold10x_1459_pilon-augustus-gene-0.117-mRNA-1	no hit	no hit	192.4	233.08	187.36	T0+T5+T10	0	0	0	ND.	--	-0.598731	--	--	--	--
maker-scaffold10x_345_pilon-snap-gene-1.94-mRNA-1	no hit	no hit	192.31	238.45	455.59	T0+T5+T10	0	0	0	ND.	--	0.450392	--	--	--	--
maker-scaffold10x_1198_pilon-augustus-gene-0.7-mRNA-1	A0A504YSW6	A0A504YSW6|A0A504YSW6_FASGI_YTH_domain-containing_protein_OS=Fasciola_gigantica_OX=46835_GN=FGIG_02953_PE=4_SV=1	191.86	166.28	90.44	T0+T5+T10	0	0	0	ND.	-0.61159	-1.68608	-1.01136	--	--	--
maker-scaffold10x_1331_pilon-snap-gene-0.17-mRNA-1	A0A5J4NMV3	A0A5J4NMV3|A0A5J4NMV3_9TREM_Protein_kinase_A_OS=Paragonimus_westermani_OX=34504_GN=DEA37_0002990_PE=3_SV=1	191.37	184.67	143.54	T0+T5+T10	0	0	0	ND.	-0.395479	-0.934577	--	--	--	--
maker-scaffold10x_2255_pilon-snap-gene-0.13-mRNA-1	A0A4E0R4A0	A0A4E0R4A0|A0A4E0R4A0_FASHE_SH3_and_multiple_ankyrin_repeat_domains_protein_3_OS=Fasciola_hepatica_OX=6192_GN=D915_008134_PE=4_SV=1	190.47	147.73	109.24	T0+T5+T10	0	0	0	ND.	-0.814573	-1.44459	--	--	--	--
maker-scaffold10x_1007_pilon-snap-gene-0.16-mRNA-1	A0A4E0RZF5	A0A4E0RZF5|A0A4E0RZF5_FASHE_Solute_carrier_family_27_(Fatty_acid_transporter)_member_1/4_OS=Fasciola_hepatica_OX=6192_GN=D915_006414_PE=4_SV=1	190.23	126.62	106.79	T0+T5+T10	0	0	0	ND.	-0.964527	-1.54685	--	--	--	--
maker-scaffold10x_1231_pilon-snap-gene-0.6-mRNA-1	A0A504YDQ7	A0A504YDQ7|A0A504YDQ7_FASGI_Helicase_ARIP4_OS=Fasciola_gigantica_OX=46835_GN=FGIG_05655_PE=4_SV=1	189.43	178.33	163.92	T0+T5+T10	0	0	0	ND.	-0.488032	-0.899419	--	--	--	--
maker-scaffold10x_457_pilon-snap-gene-0.56-mRNA-1	A0A504YBN2	A0A504YBN2|A0A504YBN2_FASGI_Protein_vprbp_OS=Fasciola_gigantica_OX=46835_GN=FGIG_10216_PE=4_SV=1	189.08	161.22	85.04	T0+T5+T10	0	0	0	ND.	-0.718502	-1.76424	-0.981	--	--	--
maker-scaffold10x_1493_pilon-pred_gff_StringTie-gene-0.11-mRNA-1	no hit	no hit	188.54	900.42	1036.2	T0+T5+T10	0	0	0	ND.	1.92002	1.5536	--	--	--	--
maker-scaffold10x_520_pilon-augustus-gene-2.106-mRNA-1	A0A504Z4N5	A0A504Z4N5|A0A504Z4N5_FASGI_F-box/LRR-repeat_protein_4_OS=Fasciola_gigantica_OX=46835_GN=FGIG_07704_PE=4_SV=1	187.35	82.03	63.92	T0+T5+T10	0	0	0	ND.	-1.23322	-2.06452	-0.766559	--	--	--
maker-scaffold10x_88_pilon-snap-gene-0.4-mRNA-1	A0A4E0RZ15	A0A4E0RZ15|A0A4E0RZ15_FASHE_Phosphatidate_cytidylyltransferase_OS=Fasciola_hepatica_OX=6192_GN=D915_007094_PE=3_SV=1	186.82	161.57	183.46	T0+T5+T10	0	0	0	ND.	-0.560958	-0.661528	--	--	--	--
maker-scaffold10x_330_pilon-augustus-gene-0.113-mRNA-1	A0A4E0RC02	A0A4E0RC02|A0A4E0RC02_FASHE_Pre-rRNA-processing_protein_PNO1_OS=Fasciola_hepatica_OX=6192_GN=D915_010073_PE=4_SV=1	186.18	173.27	191.18	T0+T5+T10	0	0	0	ND.	-0.490201	-0.557596	--	--	--	--
maker-scaffold10x_922_pilon-augustus-gene-0.26-mRNA-1	A0A504YJL7	A0A504YJL7|A0A504YJL7_FASGI_Translation_initiation_factor_eIF-2B_subunit_alpha_OS=Fasciola_gigantica_OX=46835_GN=FGIG_00631_PE=3_SV=1	186.14	167.11	122.82	T0+T5+T10	0	63.74	0	T5	-0.61454	-1.2214	--	--	--	--
maker-scaffold10x_798_pilon-snap-gene-0.23-mRNA-1	A0A2H1CM23	A0A2H1CM23|A0A2H1CM23_FASHE_Surfactant_protein_B_OS=Fasciola_hepatica_OX=6192_GN=D915_04718_PE=4_SV=1	185.57	182.12	722.72	T0+T5+T10	0	0	0	ND.	--	1.03233	--	--	--	--
snap_masked-scaffold10x_732_pilon-processed-gene-0.55-mRNA-1	A0A4E0RDY4	A0A4E0RDY4|A0A4E0RDY4_FASHE_NADPH:adrenodoxin_oxidoreductase,_mitochondrial_OS=Fasciola_hepatica_OX=6192_GN=D915_009652_PE=3_SV=1	185.26	158.4	107.84	T0+T5+T10	0	0	0	ND.	-0.512875	-1.42917	-0.854535	--	--	--
maker-scaffold10x_1332_pilon-augustus-gene-0.19-mRNA-1	A0A4E0RAI7	A0A4E0RAI7|A0A4E0RAI7_FASHE_GTP:AMP_phosphotransferase_mitochondrial_OS=Fasciola_hepatica_OX=6192_GN=D915_003511_PE=3_SV=1	184.25	192.79	174.35	T0+T5+T10	0	0	0	ND.	--	-0.736445	--	--	--	--
maker-scaffold10x_237_pilon-snap-gene-0.48-mRNA-1	no hit	no hit	182.85	194.09	195.34	T0+T5+T10	0	0	0	ND.	--	-0.550967	--	--	--	--
maker-scaffold10x_113_pilon-snap-gene-0.190-mRNA-1	A0A504YAN2	A0A504YAN2|A0A504YAN2_FASGI_Striatin-interacting_protein_2_OS=Fasciola_gigantica_OX=46835_GN=FGIG_02625_PE=4_SV=1	182.55	164.09	85.15	T0+T5+T10	0	0	0	ND.	-0.557682	-1.67958	-1.05341	--	--	--
maker-scaffold10x_13_pilon-snap-gene-2.132-mRNA-1	A0A4E0RJA7	A0A4E0RJA7|A0A4E0RJA7_FASHE_DNA_repair_protein_RAD51_like_protein_3_OS=Fasciola_hepatica_OX=6192_GN=D915_002132_PE=4_SV=1	182.34	120.86	75.85	T0+T5+T10	0	0	0	ND.	-0.868869	-1.62427	--	--	--	--
maker-scaffold10x_1149_pilon-snap-gene-0.11-mRNA-1	A0A2H1BT13	A0A2H1BT13|A0A2H1BT13_FASHE_Sulfhydryl_oxidase_OS=Fasciola_hepatica_OX=6192_GN=D915_010582_PE=4_SV=1	180.02	174.58	279.21	T0+T5+T10	0	0	0	ND.	--	--	--	--	--	--
maker-scaffold10x_749_pilon-snap-gene-0.139-mRNA-1	A0A2H1CVE2	A0A2H1CVE2|A0A2H1CVE2_FASHE_Survival_of_motor_neuron_splicing_factor_OS=Fasciola_hepatica_OX=6192_GN=D915_000625_PE=4_SV=1	177.99	151.63	269.97	T0+T5+T10	0	0	0	ND.	-0.639474	--	--	--	--	--
maker-scaffold10x_263_pilon-snap-gene-0.28-mRNA-1	A0A2H1CWM3	A0A2H1CWM3|A0A2H1CWM3_FASHE_Tubulin_beta_chain_OS=Fasciola_hepatica_OX=6192_GN=D915_000946_PE=3_SV=1	177.83	94.05	118.28	T0+T5+T10	0	116.55	0	T5	-1.27709	-1.24841	--	--	--	--
maker-scaffold10x_1111_pilon-snap-gene-0.9-mRNA-1	A0A2H1C2M0	A0A2H1C2M0|A0A2H1C2M0_FASHE_BolA-like_protein_OS=Fasciola_hepatica_OX=6192_GN=D915_007461_PE=3_SV=1	177.71	170.66	285.21	T0+T5+T10	0	0	0	ND.	--	--	0.688908	--	--	--
maker-scaffold10x_1019_pilon-augustus-gene-0.42-mRNA-1	no hit	no hit	177.3	136.59	150.06	T0+T5+T10	0	0	0	ND.	-0.840037	-1.02539	--	--	--	--
maker-scaffold10x_77_pilon-augustus-gene-0.28-mRNA-1	A0A504YZ49	A0A504YZ49|A0A504YZ49_FASGI_Decaprenyl-diphosphate_synthase_subunit_2_OS=Fasciola_gigantica_OX=46835_GN=FGIG_03159_PE=4_SV=1	176.37	223.71	245.45	T0+T5+T10	0	0	0	ND.	--	--	--	--	--	--
maker-scaffold10x_730_pilon-snap-gene-0.91-mRNA-1	A0A183A6R9	A0A183A6R9|A0A183A6R9_9TREM_Hexosyltransferase_OS=Echinostoma_caproni_OX=27848_GN=ECPE_LOCUS2654_PE=3_SV=1	176.35	115.89	91.69	T0+T5+T10	0	107.38	0	T5	-1.07373	-1.67645	--	--	--	--
maker-scaffold10x_908_pilon-snap-gene-1.158-mRNA-1	A0A4E0RS25	A0A4E0RS25|A0A4E0RS25_FASHE_Neuronal_acetylcholine_receptor_subunit_alpha-7_OS=Fasciola_hepatica_OX=6192_GN=D915_005546_PE=3_SV=1	176.16	156.91	172.2	T0+T5+T10	0	0	0	ND.	-0.587871	-1.03699	--	--	--	--
maker-scaffold10x_353_pilon-snap-gene-0.48-mRNA-1	no hit	no hit	176	1508.25	4549.01	T0+T5+T10	0	0	0	ND.	2.55686	3.86376	--	--	--	--
maker-scaffold10x_13_pilon-augustus-gene-2.161-mRNA-1	A0A4E0S1K6	A0A4E0S1K6|A0A4E0S1K6_FASHE_DH_domain-containing_protein_OS=Fasciola_hepatica_OX=6192_GN=D915_002133_PE=4_SV=1	175.81	135.62	83.56	T0+T5+T10	0	0	0	ND.	-0.803178	-1.61865	-0.7527	--	--	--
maker-scaffold10x_394_pilon-snap-gene-0.4-mRNA-1	A0A4E0R3J9	A0A4E0R3J9|A0A4E0R3J9_FASHE_Mitotic_checkpoint_protein_BUB3_OS=Fasciola_hepatica_OX=6192_GN=D915_008346_PE=4_SV=1	175.49	265.92	385.13	T0+T5+T10	0	0	0	ND.	--	--	--	--	--	--
maker-scaffold10x_125_pilon-snap-gene-0.22-mRNA-1	H2KP49	H2KP49|H2KP49_CLOSI_Dual_specificity_protein_phosphatase_15_OS=Clonorchis_sinensis_OX=79923_GN=CLF_101340_PE=4_SV=1	175.34	159.49	136.82	T0+T5+T10	0	0	0	ND.	-0.524907	-0.936892	--	--	--	--
maker-scaffold10x_746_pilon-snap-gene-0.43-mRNA-1	A0A4E0REL7	A0A4E0REL7|A0A4E0REL7_FASHE_Toll-interacting_protein_B_OS=Fasciola_hepatica_OX=6192_GN=D915_001936_PE=4_SV=1	175.23	143.07	117.29	T0+T5+T10	0	0	0	ND.	-0.743405	-1.29556	--	--	--	--
maker-scaffold10x_936_pilon-augustus-gene-0.94-mRNA-1	A0A2H1CSG2	A0A2H1CSG2|A0A2H1CSG2_FASHE_ADP,ATP_carrier_protein_1_OS=Fasciola_hepatica_OX=6192_GN=D915_001296_PE=3_SV=1	175.22	141.75	218.58	T0+T5+T10	0	94.91	0	T5	-0.643589	-0.498802	--	--	--	--
maker-scaffold10x_37_pilon-snap-gene-0.16-mRNA-1	A0A2H1BTH2	A0A2H1BTH2|A0A2H1BTH2_FASHE_Helix-loop-helix_DNA-binding_domain_protein_OS=Fasciola_hepatica_OX=6192_GN=D915_010297_PE=4_SV=1	173.59	87.57	64.17	T0+T5+T10	0	0	0	ND.	-1.46451	-2.10065	--	--	--	--
maker-scaffold10x_314_pilon-snap-gene-0.2-mRNA-1	A0A4E0RIL9	A0A4E0RIL9|A0A4E0RIL9_FASHE_Alpha-adducin_OS=Fasciola_hepatica_OX=6192_GN=D915_003334_PE=4_SV=1	173.51	223.88	201.01	T0+T5+T10	0	0	0	ND.	--	-0.595801	-0.425385	--	--	--
maker-scaffold10x_617_pilon-augustus-gene-0.182-mRNA-1	A0A4E0R5Y6	A0A4E0R5Y6|A0A4E0R5Y6_FASHE_MAGUK_p55_subfamily_member_5_OS=Fasciola_hepatica_OX=6192_GN=D915_006748_PE=4_SV=1	173.39	156.38	104.3	T0+T5+T10	0	0	0	ND.	-0.593869	-1.36316	-0.705422	--	--	--
maker-scaffold10x_1237_pilon-augustus-gene-0.35-mRNA-1	A0A504YV89	A0A504YV89|A0A504YV89_FASGI_Serine_palmitoyl_transferase_LCB2_subunit_OS=Fasciola_gigantica_OX=46835_GN=FGIG_02926_PE=3_SV=1	173.14	155.07	114.72	T0+T5+T10	0	0	0	ND.	-0.589495	-1.26161	-0.608094	--	--	--
maker-scaffold10x_962_pilon-snap-gene-0.13-mRNA-1	A0A4E0RMK3	A0A4E0RMK3|A0A4E0RMK3_FASHE_Alpha-adducin_OS=Fasciola_hepatica_OX=6192_GN=D915_010797_PE=4_SV=1	172.82	190.38	142.5	T0+T5+T10	0	26.84	0	T5	--	-0.892118	-0.592313	--	--	--
maker-scaffold10x_13_pilon-snap-gene-2.133-mRNA-1	A0A4E0RP27	A0A4E0RP27|A0A4E0RP27_FASHE_3-hydroxyisobutyryl-CoA_hydrolase,_mitochondrial_OS=Fasciola_hepatica_OX=6192_GN=D915_000386_PE=3_SV=1	172.81	181.36	107.93	T0+T5+T10	0	0	0	ND.	-0.455333	-1.08866	--	--	--	--
maker-scaffold10x_800_pilon-snap-gene-0.2-mRNA-1	no hit	no hit	172.47	416.72	418.1	T0+T5+T10	0	0	0	ND.	0.804543	0.546604	--	--	--	--
maker-scaffold10x_535_pilon-snap-gene-0.59-mRNA-1	A0A4E0RYP6	A0A4E0RYP6|A0A4E0RYP6_FASHE_Ribosome_binding_protein_1_OS=Fasciola_hepatica_OX=6192_GN=D915_007409_PE=4_SV=1	172.4	279.76	352.51	T0+T5+T10	0	0	0	ND.	--	--	--	--	--	--
snap_masked-scaffold10x_375_pilon-processed-gene-0.12-mRNA-1	no hit	no hit	172.31	259.87	283.12	T0+T5+T10	0	0	0	ND.	--	--	--	--	--	--
snap_masked-scaffold10x_203_pilon-processed-gene-0.18-mRNA-1	A0A4E0R588	A0A4E0R588|A0A4E0R588_FASHE_Talin-1_OS=Fasciola_hepatica_OX=6192_GN=D915_005548_PE=4_SV=1	172.16	129.58	105.71	T0+T5+T10	0	0	0	ND.	-0.773279	-1.37689	--	--	--	--
maker-scaffold10x_2132_pilon-snap-gene-0.8-mRNA-1	A0A2H1C2R8	A0A2H1C2R8|A0A2H1C2R8_FASHE_Protein_kinase_domain-containing_protein_OS=Fasciola_hepatica_OX=6192_GN=D915_11318_PE=4_SV=1	170.31	144.19	104.61	T0+T5+T10	0	0	0	ND.	-0.65085	-1.39936	--	--	--	--
maker-scaffold10x_157_pilon-augustus-gene-0.97-mRNA-1	A0A2H1CRI9	A0A2H1CRI9|A0A2H1CRI9_FASHE_FAD_dependent_oxidoreductase_OS=Fasciola_hepatica_OX=6192_GN=D915_02382_PE=4_SV=1	169.97	141.06	96.4	T0+T5+T10	0	0	0	ND.	-0.719693	-1.3824	-0.599366	--	--	--
maker-scaffold10x_111_pilon-snap-gene-0.86-mRNA-1	A0A504YZC1	A0A504YZC1|A0A504YZC1_FASGI_Voltage-dependent_anion-selective_channel_protein_2_OS=Fasciola_gigantica_OX=46835_GN=FGIG_02916_PE=4_SV=1	168.94	235.01	317.57	T0+T5+T10	0	0	0	ND.	--	--	--	--	--	--
maker-scaffold10x_854_pilon-snap-gene-0.1-mRNA-1	A0A4E0R4F6	A0A4E0R4F6|A0A4E0R4F6_FASHE_Ubiquitin_thioesterase_OS=Fasciola_hepatica_OX=6192_GN=D915_007709_PE=3_SV=1	168.88	141.56	120.03	T0+T5+T10	0	0	0	ND.	-0.740779	-1.15737	--	--	--	--
maker-scaffold10x_1854_pilon-snap-gene-0.7-mRNA-1	no hit	no hit	168.87	250.78	409.55	T0+T5+T10	0	0	0	ND.	--	0.572953	--	--	--	--
maker-scaffold10x_179_pilon-snap-gene-0.12-mRNA-1	A0A4E0R590	A0A4E0R590|A0A4E0R590_FASHE_Nuclear_pore_complex_protein_Nup53_OS=Fasciola_hepatica_OX=6192_GN=D915_007393_PE=4_SV=1	168.17	174.97	305.5	T0+T5+T10	0	0	0	ND.	--	--	--	--	--	--
maker-scaffold10x_54_pilon-augustus-gene-0.0-mRNA-1	no hit	no hit	167.97	163.44	116.3	T0+T5+T10	0	0	0	ND.	-0.394914	-1.21564	-0.756839	--	--	--
maker-scaffold10x_666_pilon-augustus-gene-0.9-mRNA-1	A0A4E0RGG4	A0A4E0RGG4|A0A4E0RGG4_FASHE_Serine/threonine-protein_phosphatase_OS=Fasciola_hepatica_OX=6192_GN=D915_003395_PE=3_SV=1	167.72	111.04	67.07	T0+T5+T10	0	0	0	ND.	-1.02979	-1.89951	-0.806501	--	--	--
maker-scaffold10x_21_pilon-snap-gene-0.46-mRNA-1	A0A4E0R980	A0A4E0R980|A0A4E0R980_FASHE_Ubiquitin-conjugating_enzyme_OS=Fasciola_hepatica_OX=6192_GN=D915_006504_PE=3_SV=1	166.95	190.84	303.59	T0+T5+T10	0	0	0	ND.	--	--	--	--	--	--
maker-scaffold10x_617_pilon-snap-gene-0.24-mRNA-1	A0A4E0RYH4	A0A4E0RYH4|A0A4E0RYH4_FASHE_Nuclease-sensitive_element-binding_protein_1_OS=Fasciola_hepatica_OX=6192_GN=D915_005330_PE=4_SV=1	166.44	232.35	225.33	T0+T5+T10	0	0	0	ND.	--	-0.367423	--	--	--	--
maker-scaffold10x_485_pilon-snap-gene-0.81-mRNA-1	A0A4E0RDF3	A0A4E0RDF3|A0A4E0RDF3_FASHE_NADH-ubiquinone_oxidoreductase_20_kDa_subunit_OS=Fasciola_hepatica_OX=6192_GN=D915_009923_PE=3_SV=1	166.32	154.15	255.79	T0+T5+T10	0	0	0	ND.	--	--	0.534546	--	--	--
maker-scaffold10x_13_pilon-augustus-gene-2.152-mRNA-1	A0A4E0R989	A0A4E0R989|A0A4E0R989_FASHE_Tyrosine-protein_kinase_OS=Fasciola_hepatica_OX=6192_GN=D915_005671_PE=3_SV=1	165.07	153.32	118.4	T0+T5+T10	0	0	0	ND.	-0.44513	-1.08469	-0.575236	--	--	--
maker-scaffold10x_1637_pilon-snap-gene-0.21-mRNA-1	no hit	no hit	164.87	102.76	59.23	T0+T5+T10	0	0	0	ND.	-1.16135	-2.12972	-0.904973	--	--	--
maker-scaffold10x_773_pilon-snap-gene-0.72-mRNA-1	A0A2H1BU46	A0A2H1BU46|A0A2H1BU46_FASHE_Synaptobrevin_(Fragment)_OS=Fasciola_hepatica_OX=6192_GN=D915_14646_PE=4_SV=1	164.85	164.19	120.75	T0+T5+T10	0	0	0	ND.	-0.44758	-1.06695	-0.554747	--	--	--
maker-scaffold10x_209_pilon-snap-gene-0.34-mRNA-1	A0A4E0RTC2	A0A4E0RTC2|A0A4E0RTC2_FASHE_Dolichyl-phosphate_beta-D-mannosyltransferase_OS=Fasciola_hepatica_OX=6192_GN=D915_005405_PE=4_SV=1	164.45	192.67	164.04	T0+T5+T10	0	0	0	ND.	--	-0.465402	--	--	--	--
maker-scaffold10x_917_pilon-snap-gene-0.43-mRNA-1	A0A4E0S188	A0A4E0S188|A0A4E0S188_FASHE_Cyclin-T2_OS=Fasciola_hepatica_OX=6192_GN=D915_004889_PE=3_SV=1	163.98	307.07	307.97	T0+T5+T10	0	0	0	ND.	0.475407	--	--	--	--	--
maker-scaffold10x_418_pilon-augustus-gene-0.121-mRNA-1	A0A4E0RT21	A0A4E0RT21|A0A4E0RT21_FASHE_14_kDa_subunit_splicing_factor_3b_OS=Fasciola_hepatica_OX=6192_GN=D915_004826_PE=4_SV=1	163.97	170.95	199.73	T0+T5+T10	0	0	0	ND.	-0.426539	-0.444089	--	--	--	--
maker-scaffold10x_360_pilon-snap-gene-0.23-mRNA-1	A0A4E0RBQ8	A0A4E0RBQ8|A0A4E0RBQ8_FASHE_Septin-2_OS=Fasciola_hepatica_OX=6192_GN=D915_005619_PE=3_SV=1	163.86	222.06	228.09	T0+T5+T10	0	0	0	ND.	--	--	--	--	--	--
maker-scaffold10x_213_pilon-snap-gene-0.49-mRNA-1	A0A4E0RF99	A0A4E0RF99|A0A4E0RF99_FASHE_MSP_domain-containing_protein_OS=Fasciola_hepatica_OX=6192_GN=D915_004114_PE=4_SV=1	163.03	142.9	122.27	T0+T5+T10	0	0	0	ND.	-0.552509	-1.04264	--	--	--	--
maker-scaffold10x_7_pilon-augustus-gene-1.2-mRNA-1	A0A4E0R9P4	A0A4E0R9P4|A0A4E0R9P4_FASHE_DNA-(apurinic_or_apyrimidinic_site)_lyase_OS=Fasciola_hepatica_OX=6192_GN=D915_006560_PE=3_SV=1	162.05	349.79	489.03	T0+T5+T10	0	0	0	ND.	0.600991	0.477583	--	--	--	--
maker-scaffold10x_436_pilon-augustus-gene-1.55-mRNA-1	A0A4E0RMP6	A0A4E0RMP6|A0A4E0RMP6_FASHE_High_affinity_copper_uptake_protein_1_OS=Fasciola_hepatica_OX=6192_GN=D915_007369_PE=4_SV=1	161.88	135.48	99.61	T0+T5+T10	0	0	0	ND.	-0.616342	-1.20715	--	--	--	--
maker-scaffold10x_1404_pilon-snap-gene-0.14-mRNA-1	A0A4E0RUC9	A0A4E0RUC9|A0A4E0RUC9_FASHE_Arginine:serine_rich_splicing_factor_OS=Fasciola_hepatica_OX=6192_GN=D915_008524_PE=4_SV=1	161.46	359.29	610.34	T0+T5+T10	0	46.42	0	T5	0.812651	1.13146	--	--	--	-3.62456
maker-scaffold10x_71_pilon-augustus-gene-0.129-mRNA-1	A0A4E0R015	A0A4E0R015|A0A4E0R015_FASHE_Pre-mRNA-processing_factor_19_OS=Fasciola_hepatica_OX=6192_GN=D915_008535_PE=4_SV=1	161.43	181.26	254.03	T0+T5+T10	0	0	0	ND.	--	--	--	--	--	--
maker-scaffold10x_2547_pilon-snap-gene-0.13-mRNA-1	A0A4E0R8A6	A0A4E0R8A6|A0A4E0R8A6_FASHE_Omega-amidase_NIT2-A_OS=Fasciola_hepatica_OX=6192_GN=D915_005275_PE=4_SV=1	161.23	189.85	220.09	T0+T5+T10	0	0	0	ND.	--	--	--	--	--	--
maker-scaffold10x_637_pilon-augustus-gene-0.41-mRNA-1	A0A5J4NKN5	A0A5J4NKN5|A0A5J4NKN5_9TREM_Nucleotide_exchange_factor_SIL1_(Fragment)_OS=Paragonimus_westermani_OX=34504_GN=DEA37_0009409_PE=4_SV=1	160.69	134.05	127.54	T0+T5+T10	0	0	0	ND.	-0.682133	-0.946853	--	--	--	--
maker-scaffold10x_1084_pilon-pred_gff_StringTie-gene-0.31-mRNA-1	A0A3R7CIV6	A0A3R7CIV6|A0A3R7CIV6_CLOSI_Cysteine-rich_PDZ-binding_protein_OS=Clonorchis_sinensis_OX=79923_GN=Cript_PE=4_SV=1	160.47	244.6	390.46	T0+T5+T10	0	0	0	ND.	--	0.569594	--	--	--	--
maker-scaffold10x_1366_pilon-snap-gene-0.20-mRNA-1	A0A4E0RB70	A0A4E0RB70|A0A4E0RB70_FASHE_Charged_multivesicular_body_protein_2a_OS=Fasciola_hepatica_OX=6192_GN=D915_004510_PE=4_SV=1	160.06	150.99	158.33	T0+T5+T10	0	84.31	0	T5	-0.506324	-0.679181	--	--	--	--
snap_masked-scaffold10x_1437_pilon-processed-gene-0.45-mRNA-1	G7YKD0	G7YKD0|G7YKD0_CLOSI_UPF0466_protein_AGAP011291_mitochondrial_OS=Clonorchis_sinensis_OX=79923_GN=CLF_110161_PE=4_SV=1	159.9	176.03	252.31	T0+T5+T10	0	0	0	ND.	--	--	--	--	--	--
maker-scaffold10x_1842_pilon-snap-gene-0.17-mRNA-1	A0A4E0S1N1	A0A4E0S1N1|A0A4E0S1N1_FASHE_DNA_replication_licensing_factor_MCM7_OS=Fasciola_hepatica_OX=6192_GN=MCM7_PE=3_SV=1	159.27	533.32	689.33	T0+T5+T10	0	0	0	ND.	1.31778	1.17694	--	--	--	--
maker-scaffold10x_720_pilon-snap-gene-0.16-mRNA-1	A0A2H1CB60	A0A2H1CB60|A0A2H1CB60_FASHE_Histone_deacetylase_OS=Fasciola_hepatica_OX=6192_GN=D915_08882_PE=3_SV=1	159.14	340.09	517.92	T0+T5+T10	0	0	0	ND.	0.788168	0.930574	--	--	--	--
maker-scaffold10x_1814_pilon-snap-gene-0.18-mRNA-1	A0A4E0R9L0	A0A4E0R9L0|A0A4E0R9L0_FASHE_Hedgehog_protein_(Fragment)_OS=Fasciola_hepatica_OX=6192_GN=D915_005123_PE=4_SV=1	158.94	258.11	425.44	T0+T5+T10	0	0	0	ND.	0.350786	0.792879	0.506621	--	--	--
maker-scaffold10x_653_pilon-augustus-gene-0.28-mRNA-1	A0A4E0R3I4	A0A4E0R3I4|A0A4E0R3I4_FASHE_Nucleosome_assembly_factor_involved_in_chromatin_assembly_and_disassembly_OS=Fasciola_hepatica_OX=6192_GN=D915_008031_PE=4_SV=1	158.92	288.76	416.65	T0+T5+T10	0	0	0	ND.	0.58084	0.592785	--	--	--	--
maker-scaffold10x_145_pilon-snap-gene-2.181-mRNA-1	A0A4E0R2X6	A0A4E0R2X6|A0A4E0R2X6_FASHE_Nuclear_transport_factor_2_OS=Fasciola_hepatica_OX=6192_GN=D915_007444_PE=4_SV=1	158.06	165.67	214.05	T0+T5+T10	0	0	0	ND.	--	--	--	--	--	--
maker-scaffold10x_37_pilon-snap-gene-0.13-mRNA-1	A0A4E0QY49	A0A4E0QY49|A0A4E0QY49_FASHE_Eukaryotic_translation_initiation_factor_3_subunit_M_OS=Fasciola_hepatica_OX=6192_GN=D915_008846_PE=3_SV=1	157.17	184.59	325.86	T0+T5+T10	0	56.46	0	T5	--	--	0.559296	--	--	--
maker-scaffold10x_469_pilon-pred_gff_StringTie-gene-0.61-mRNA-1	A0A0R3SV28	A0A0R3SV28|A0A0R3SV28_HYMDI_Histone_H3_OS=Hymenolepis_diminuta_OX=6216_GN=HDID_LOCUS9396_PE=3_SV=1	157.16	188.71	233.87	T0+T5+T10	0	0	0	ND.	--	--	--	--	--	--
maker-scaffold10x_1445_pilon-augustus-gene-0.4-mRNA-1	A0A4E0R737	A0A4E0R737|A0A4E0R737_FASHE_V-type_proton_ATPase_subunit_OS=Fasciola_hepatica_OX=6192_GN=D915_006459_PE=3_SV=1	156.75	193.05	221.83	T0+T5+T10	0	20.34	0	T5	--	--	--	--	--	--
maker-scaffold10x_1695_pilon-snap-gene-0.5-mRNA-1	A0A4E0RPW0	A0A4E0RPW0|A0A4E0RPW0_FASHE_Transmembrane_protein_41B_variant_OS=Fasciola_hepatica_OX=6192_GN=D915_006427_PE=4_SV=1	155.78	150.14	107.33	T0+T5+T10	0	0	0	ND.	-0.509597	-1.1827	-0.608082	--	--	--
maker-scaffold10x_303_pilon-snap-gene-0.26-mRNA-1	A0A504YKI0	A0A504YKI0|A0A504YKI0_FASGI_Upstream_activation_factor_subunit_UAF30_OS=Fasciola_gigantica_OX=46835_GN=FGIG_01010_PE=4_SV=1	154.59	315.22	509.24	T0+T5+T10	0	64.7	0	T5	0.629252	0.871935	--	--	--	--
maker-scaffold10x_770_pilon-augustus-gene-0.8-mRNA-1	no hit	no hit	154.33	122.68	120.37	T0+T5+T10	0	0	0	ND.	-0.775	-1.10063	--	--	--	--
maker-scaffold10x_102_pilon-snap-gene-0.24-mRNA-1	A0A4E0QX64	A0A4E0QX64|A0A4E0QX64_FASHE_Protein_phosphatase_OS=Fasciola_hepatica_OX=6192_GN=D915_009411_PE=3_SV=1	154.3	191.39	298.08	T0+T5+T10	0	0	0	ND.	--	--	--	--	--	--
maker-scaffold10x_355_pilon-snap-gene-0.11-mRNA-1	A0A4S2M686	A0A4S2M686|A0A4S2M686_OPIFE_Cytochrome_b5_heme-binding_domain-containing_protein_OS=Opisthorchis_felineus_OX=147828_GN=CRM22_003419_PE=4_SV=1	153.63	169.05	163.94	T0+T5+T10	0	0	0	ND.	--	-0.638104	--	--	--	--
maker-scaffold10x_725_pilon-snap-gene-0.12-mRNA-1	A0A4E0S3G4	A0A4E0S3G4|A0A4E0S3G4_FASHE_Ubiquitin-conjugating_enzyme_OS=Fasciola_hepatica_OX=6192_GN=D915_000300_PE=3_SV=1	152.74	147.1	155.49	T0+T5+T10	0	0	0	ND.	-0.442326	-0.703381	--	--	--	--
maker-scaffold10x_356_pilon-snap-gene-0.1-mRNA-1	A0A4S2M1T8	A0A4S2M1T8|A0A4S2M1T8_OPIFE_Actin-related_protein_2/3_complex_subunit_OS=Opisthorchis_felineus_OX=147828_GN=CRM22_003326_PE=3_SV=1	151.85	190.52	172.3	T0+T5+T10	0	0	0	ND.	--	-0.41185	--	--	--	--
maker-scaffold10x_1279_pilon-snap-gene-0.60-mRNA-1	A0A504YIJ5	A0A504YIJ5|A0A504YIJ5_FASGI_Transmembrane_protein_87A_OS=Fasciola_gigantica_OX=46835_GN=FGIG_07098_PE=4_SV=1	151.66	101.66	119.22	T0+T5+T10	0	0	0	ND.	-0.902613	-1.02007	--	--	--	--
maker-scaffold10x_408_pilon-snap-gene-0.68-mRNA-1	A0A4E0R889	A0A4E0R889|A0A4E0R889_FASHE_F-box_and_WD-40_domain_protein_1/11_OS=Fasciola_hepatica_OX=6192_GN=D915_006713_PE=4_SV=1	151.37	171.85	139.46	T0+T5+T10	0	0	0	ND.	--	-0.560045	--	--	--	--
maker-scaffold10x_208_pilon-snap-gene-0.23-mRNA-1	A0A4E0REK9	A0A4E0REK9|A0A4E0REK9_FASHE_Sphingolipid_delta-4_desaturase_OS=Fasciola_hepatica_OX=6192_GN=D915_003283_PE=3_SV=1	150.98	128.85	80.6	T0+T5+T10	0	0	0	ND.	-0.605304	-1.16221	--	--	--	--
maker-scaffold10x_926_pilon-snap-gene-0.139-mRNA-1	no hit	no hit	149.81	137.92	97.84	T0+T5+T10	0	0	0	ND.	--	-0.948524	--	--	--	--
maker-scaffold10x_459_pilon-snap-gene-0.73-mRNA-1	G7YD41	G7YD41|G7YD41_CLOSI_FAS-associated_factor_1_OS=Clonorchis_sinensis_OX=79923_GN=CLF_105166_PE=4_SV=1	149.59	137.29	105.36	T0+T5+T10	0	0	0	ND.	--	-1.11614	-0.673163	--	--	--
maker-scaffold10x_602_pilon-snap-gene-0.44-mRNA-1	A0A094ZL57	A0A094ZL57|A0A094ZL57_SCHHA_RING-box_protein_1A_OS=Schistosoma_haematobium_OX=6185_GN=MS3_02947_PE=4_SV=1	149.31	173.05	250.34	T0+T5+T10	0	0	0	ND.	--	--	--	--	--	--
maker-scaffold10x_1239_pilon-snap-gene-0.17-mRNA-1	A0A4E0RMY1	A0A4E0RMY1|A0A4E0RMY1_FASHE_Replication_protein_A_subunit_OS=Fasciola_hepatica_OX=6192_GN=D915_007076_PE=4_SV=1	148.79	435.91	780.62	T0+T5+T10	0	0	0	ND.	1.31128	1.59449	--	--	--	--
maker-scaffold10x_58_pilon-snap-gene-0.133-mRNA-1	A0A4E0R7V6	A0A4E0R7V6|A0A4E0R7V6_FASHE_Putative_mitochondrial_electron_transport_nadh_to_ubiquinone_OS=Fasciola_hepatica_OX=6192_GN=D915_006010_PE=3_SV=1	148.29	213.47	323.79	T0+T5+T10	0	0	0	ND.	--	--	--	--	--	--
maker-scaffold10x_147_pilon-snap-gene-0.14-mRNA-1	A0A1S8X6I6	A0A1S8X6I6|A0A1S8X6I6_9TREM_FEZ-like_protein_OS=Opisthorchis_viverrini_OX=6198_GN=X801_01761_PE=4_SV=1	148.08	76.83	48.77	T0+T5+T10	0	0	0	ND.	-1.41851	-2.24551	-0.762512	--	--	--
maker-scaffold10x_414_pilon-snap-gene-0.57-mRNA-1	A0A4E0R4C9	A0A4E0R4C9|A0A4E0R4C9_FASHE_39S_ribosomal_protein_L28_mitochondrial_OS=Fasciola_hepatica_OX=6192_GN=D915_006468_PE=4_SV=1	147.45	115.56	132.54	T0+T5+T10	0	0	0	ND.	-0.773189	-0.986018	--	--	--	--
snap_masked-scaffold10x_33_pilon-processed-gene-0.0-mRNA-1	A0A4E0RRS0	A0A4E0RRS0|A0A4E0RRS0_FASHE_Acid_sphingomyelinase_phosphodiesterase_3b_OS=Fasciola_hepatica_OX=6192_GN=D915_000387_PE=4_SV=1	146.77	91.92	58.49	T0+T5+T10	0	0	0	ND.	-1.04208	-1.87945	-0.774142	--	--	--
maker-scaffold10x_453_pilon-snap-gene-0.2-mRNA-1	A0A4E0RTG5	A0A4E0RTG5|A0A4E0RTG5_FASHE_Septin-5_OS=Fasciola_hepatica_OX=6192_GN=D915_009058_PE=3_SV=1	146.55	225.75	247.98	T0+T5+T10	0	0	0	ND.	--	--	--	--	--	--
maker-scaffold10x_432_pilon-snap-gene-0.108-mRNA-1	A0A5J4NJA4	A0A5J4NJA4|A0A5J4NJA4_9TREM_NADH_dehydrogenase_(Ubiquinone)_1_alpha_subcomplex_subunit_1_OS=Paragonimus_westermani_OX=34504_GN=DEA37_0000035_PE=4_SV=1	146.44	111.65	129.69	T0+T5+T10	0	0	0	ND.	-0.791453	-0.760002	--	--	--	--
maker-scaffold10x_206_pilon-snap-gene-0.65-mRNA-1	A0A504YS84	A0A504YS84|A0A504YS84_FASGI_F-type_H+-transporting_ATPase_subunit_b_OS=Fasciola_gigantica_OX=46835_GN=FGIG_08662_PE=4_SV=1	145.81	178.01	283.32	T0+T5+T10	0	30.97	0	T5	--	--	--	--	--	--
maker-scaffold10x_942_pilon-snap-gene-0.50-mRNA-1	A0A2H1C3L0	A0A2H1C3L0|A0A2H1C3L0_FASHE_Histidine_triad_domain_protein_OS=Fasciola_hepatica_OX=6192_GN=D915_007711_PE=4_SV=1	145.79	171.11	212.38	T0+T5+T10	0	0	0	ND.	--	--	--	--	--	--
maker-scaffold10x_2761_pilon-snap-gene-0.1-mRNA-1	A0A2H1BWZ8	A0A2H1BWZ8|A0A2H1BWZ8_FASHE_Deltameth_res_domain-containing_protein_OS=Fasciola_hepatica_OX=6192_GN=D915_13497_PE=4_SV=1	145.38	174.54	292.98	T0+T5+T10	0	0	0	ND.	--	--	--	--	--	--
maker-scaffold10x_56_pilon-snap-gene-0.34-mRNA-1	G4VLB3	G4VLB3|G4VLB3_SCHMA_Putative_retinoblastoma-binding_protein_4_(Rbbp4)_OS=Schistosoma_mansoni_OX=6183_GN=Smp_212260_PE=4_SV=1	145.32	309.19	503.71	T0+T5+T10	0	0	0	ND.	0.663173	0.886414	--	--	--	--
maker-scaffold10x_122_pilon-pred_gff_StringTie-gene-0.3-mRNA-1	no hit	no hit	145.13	141.15	60.94	T0+T5+T10	0	0	0	ND.	-0.469522	-1.66135	-1.13109	--	--	--
maker-scaffold10x_13_pilon-snap-gene-0.69-mRNA-1	A0A2H1CWC9	A0A2H1CWC9|A0A2H1CWC9_FASHE_Acetyltransferase,_GNAT_family_OS=Fasciola_hepatica_OX=6192_GN=D915_00593_PE=4_SV=1	144.83	157.81	186.7	T0+T5+T10	0	0	0	ND.	--	--	--	--	--	--
maker-scaffold10x_1674_pilon-augustus-gene-0.25-mRNA-1	A0A504Z934	A0A504Z934|A0A504Z934_FASGI_Ubiquinone_biosynthesis_protein_(Fragment)_OS=Fasciola_gigantica_OX=46835_GN=FGIG_03903_PE=3_SV=1	144.71	105.96	132.2	T0+T5+T10	0	0	0	ND.	-0.782578	-0.851204	--	--	--	--
maker-scaffold10x_120_pilon-snap-gene-0.17-mRNA-1	no hit	no hit	144.55	176.4	102.71	T0+T5+T10	0	0	0	ND.	--	-1.13049	-0.851097	--	--	--
maker-scaffold10x_419_pilon-snap-gene-0.73-mRNA-1	A0A4E0R785	A0A4E0R785|A0A4E0R785_FASHE_Equilibrative_nucleoside_transporter_1_OS=Fasciola_hepatica_OX=6192_GN=D915_004838_PE=4_SV=1	144.48	87.76	65.52	T0+T5+T10	0	0	0	ND.	-1.04642	-1.87434	-0.76366	--	--	--
maker-scaffold10x_1137_pilon-snap-gene-0.107-mRNA-1	A0A504YYZ3	A0A504YYZ3|A0A504YYZ3_FASGI_Elongation_of_very_long_chain_fatty_acids_protein_OS=Fasciola_gigantica_OX=46835_GN=FGIG_07714_PE=3_SV=1	143.86	144.17	184.17	T0+T5+T10	0	0	0	ND.	--	--	--	--	--	--
maker-scaffold10x_938_pilon-augustus-gene-0.31-mRNA-1	A0A4E0QUM9	A0A4E0QUM9|A0A4E0QUM9_FASHE_Polymerase_delta-interacting_protein_3_OS=Fasciola_hepatica_OX=6192_GN=D915_010301_PE=4_SV=1	142.95	339.05	306.14	T0+T5+T10	0	0	0	ND.	0.612612	--	--	--	--	--
maker-scaffold10x_476_pilon-augustus-gene-0.50-mRNA-1	A0A4E0RTV4	A0A4E0RTV4|A0A4E0RTV4_FASHE_ATPase_inhibitor_mitochondrial_OS=Fasciola_hepatica_OX=6192_GN=D915_004561_PE=4_SV=1	142.63	208.96	159.81	T0+T5+T10	0	0	0	ND.	--	--	--	--	--	--
maker-scaffold10x_405_pilon-snap-gene-0.15-mRNA-1	no hit	no hit	142.04	131.03	97.42	T0+T5+T10	0	0	0	ND.	-0.450684	-1.12685	-0.611572	--	--	--
maker-scaffold10x_617_pilon-snap-gene-0.32-mRNA-1	A0A4E0R100	A0A4E0R100|A0A4E0R100_FASHE_Mediator_of_RNA_polymerase_II_transcription_subunit_31_OS=Fasciola_hepatica_OX=6192_GN=D915_009190_PE=3_SV=1	141.87	192.79	231.08	T0+T5+T10	0	0	0	ND.	--	--	--	--	--	--
maker-scaffold10x_2199_pilon-snap-gene-0.16-mRNA-1	A0A4E0R541	A0A4E0R541|A0A4E0R541_FASHE_N_acetyltransferase_ESCO1_OS=Fasciola_hepatica_OX=6192_GN=D915_008593_PE=4_SV=1	141.68	72.55	104.83	T0+T5+T10	0	0	0	ND.	-1.32706	-1.22683	--	--	--	--
maker-scaffold10x_908_pilon-snap-gene-1.149-mRNA-1	A0A4E0R7R4	A0A4E0R7R4|A0A4E0R7R4_FASHE_Myotubularin_protein_14_OS=Fasciola_hepatica_OX=6192_GN=D915_007627_PE=4_SV=1	141.56	126.89	103.43	T0+T5+T10	0	0	0	ND.	-0.611694	-1.1463	--	--	--	--
maker-scaffold10x_800_pilon-snap-gene-0.6-mRNA-1	A0A4E0R9W5	A0A4E0R9W5|A0A4E0R9W5_FASHE_SWI:SNF_matrix_associated_OS=Fasciola_hepatica_OX=6192_GN=D915_005460_PE=4_SV=1	141.44	353.79	586.31	T0+T5+T10	0	0	0	ND.	1.02425	1.13351	--	--	--	--
maker-scaffold10x_211_pilon-snap-gene-0.28-mRNA-1	A0A2H1BVV2	A0A2H1BVV2|A0A2H1BVV2_FASHE_Mob1/phocein_family_protein_OS=Fasciola_hepatica_OX=6192_GN=D915_13912_PE=4_SV=1	141.08	188.66	200.56	T0+T5+T10	0	0	0	ND.	--	--	--	--	--	--
maker-scaffold10x_534_pilon-snap-gene-0.47-mRNA-1	no hit	no hit	139.67	88.4	75.2	T0+T5+T10	0	0	0	ND.	-1.03707	-1.51202	--	--	--	--
maker-scaffold10x_824_pilon-augustus-gene-0.22-mRNA-1	A0A4E0S1V2	A0A4E0S1V2|A0A4E0S1V2_FASHE_Proteasome_subunit_beta_OS=Fasciola_hepatica_OX=6192_GN=D915_003989_PE=3_SV=1	139.67	185.43	290.2	T0+T5+T10	0	0	0	ND.	--	--	--	--	--	--
maker-scaffold10x_1176_pilon-snap-gene-0.16-mRNA-1	A0A4E0RFF0	A0A4E0RFF0|A0A4E0RFF0_FASHE_Phosducin_protein_3_OS=Fasciola_hepatica_OX=6192_GN=D915_002790_PE=4_SV=1	139.38	111.53	108.84	T0+T5+T10	0	0	0	ND.	-0.741274	-1.12895	--	--	--	--
maker-scaffold10x_1364_pilon-snap-gene-0.10-mRNA-1	no hit	no hit	139.3	146.73	108.99	T0+T5+T10	0	0	0	ND.	--	-1.10227	--	--	--	--
maker-scaffold10x_113_pilon-pred_gff_StringTie-gene-0.150-mRNA-1	A0A183AEN9	A0A183AEN9|A0A183AEN9_9TREM_UBIQUITIN_CONJUGAT_2_domain-containing_protein_OS=Echinostoma_caproni_OX=27848_GN=ECPE_LOCUS5424_PE=3_SV=1	138.14	129.53	114.46	T0+T5+T10	0	0	0	ND.	-0.470977	-0.977636	--	--	--	--
maker-scaffold10x_296_pilon-snap-gene-0.33-mRNA-1	A0A074ZAP3	A0A074ZAP3|A0A074ZAP3_9TREM_Dipeptidyl_peptidase_3_OS=Opisthorchis_viverrini_OX=6198_GN=T265_09337_PE=3_SV=1	137.19	109	123.63	T0+T5+T10	0	0	0	ND.	-0.778089	-0.996572	--	--	--	--
maker-scaffold10x_7_pilon-augustus-gene-0.5-mRNA-1	A0A4E0RT62	A0A4E0RT62|A0A4E0RT62_FASHE_26S_proteasome_non-ATPase_regulatory_subunit_OS=Fasciola_hepatica_OX=6192_GN=D915_005366_PE=4_SV=1	137.17	142.12	205.15	T0+T5+T10	0	0	0	ND.	--	--	--	--	--	--
maker-scaffold10x_253_pilon-augustus-gene-0.26-mRNA-1	A0A4E0RZW8	A0A4E0RZW8|A0A4E0RZW8_FASHE_Biogenesis_of_lysosome_organelles_complex_1_subunit_1_OS=Fasciola_hepatica_OX=6192_GN=D915_000791_PE=4_SV=1	136.85	98.69	86.09	T0+T5+T10	0	0	0	ND.	-0.87417	-1.24276	--	--	--	--
maker-scaffold10x_563_pilon-snap-gene-0.106-mRNA-1	A0A4E0QWN6	A0A4E0QWN6|A0A4E0QWN6_FASHE_Alpha_1_3-glucosidase_OS=Fasciola_hepatica_OX=6192_GN=D915_010449_PE=4_SV=1	136.5	113.03	143.8	T0+T5+T10	0	0	0	ND.	-0.645542	-0.644795	--	--	--	--
maker-scaffold10x_589_pilon-snap-gene-0.137-mRNA-1	A0A4E0S2Z9	A0A4E0S2Z9|A0A4E0S2Z9_FASHE_Purine_nucleoside_phosphorylase_OS=Fasciola_hepatica_OX=6192_GN=D915_002558_PE=3_SV=1	136.49	95.56	47.73	T0+T5+T10	0	0	0	ND.	-0.921115	-2.16488	-1.17962	--	--	--
maker-scaffold10x_199_pilon-snap-gene-0.42-mRNA-1	no hit	no hit	136.19	211.49	226.18	T0+T5+T10	0	0	0	ND.	--	--	--	--	--	--
maker-scaffold10x_908_pilon-snap-gene-1.165-mRNA-1	A0A4E0R3D5	A0A4E0R3D5|A0A4E0R3D5_FASHE_Exosome_component_4_OS=Fasciola_hepatica_OX=6192_GN=D915_007218_PE=4_SV=1	135.98	315.91	493.02	T0+T5+T10	0	0	0	ND.	0.846824	1.15373	--	--	--	--
maker-scaffold10x_13_pilon-augustus-gene-1.104-mRNA-1	A0A4E0RYE1	A0A4E0RYE1|A0A4E0RYE1_FASHE_Solute_carrier_family_25_member_OS=Fasciola_hepatica_OX=6192_GN=D915_007857_PE=3_SV=1	135.88	233.47	280.7	T0+T5+T10	0	0	0	ND.	--	--	--	--	--	--
maker-scaffold10x_45_pilon-snap-gene-0.41-mRNA-1	no hit	no hit	135.5	179.78	365.93	T0+T5+T10	0	0	0	ND.	--	0.809638	--	--	--	--
maker-scaffold10x_269_pilon-augustus-gene-0.87-mRNA-1	A0A4E0RUW2	A0A4E0RUW2|A0A4E0RUW2_FASHE_Uracil_phosphoribosyltransferase_OS=Fasciola_hepatica_OX=6192_GN=D915_003101_PE=4_SV=1	135.4	77.74	84.14	T0+T5+T10	0	0	0	ND.	-1.1824	-1.20302	--	--	--	--
snap_masked-scaffold10x_273_pilon-processed-gene-0.19-mRNA-1	A0A1S8X6L8	A0A1S8X6L8|A0A1S8X6L8_9TREM_Ubiquitin--protein_ligase_OS=Opisthorchis_viverrini_OX=6198_GN=X801_01710_PE=3_SV=1	135.2	114.14	140.57	T0+T5+T10	0	0	0	ND.	-0.689696	-0.668116	--	--	--	--
maker-scaffold10x_313_pilon-snap-gene-0.70-mRNA-1	A0A4E0QZ50	A0A4E0QZ50|A0A4E0QZ50_FASHE_GRAM_domain-containing_protein_1A_OS=Fasciola_hepatica_OX=6192_GN=D915_008752_PE=4_SV=1	134.67	146.17	97.94	T0+T5+T10	0	0	0	ND.	--	-1.05503	-0.660764	--	--	--
maker-scaffold10x_894_pilon-augustus-gene-0.81-mRNA-1	A0A504YKW7	A0A504YKW7|A0A504YKW7_FASGI_WD_repeat_and_SOCS_box-containing_protein_1_OS=Fasciola_gigantica_OX=46835_GN=FGIG_08971_PE=4_SV=1	134.48	136.26	91.33	T0+T5+T10	0	0	0	ND.	-0.609511	-1.2225	--	--	--	--
maker-scaffold10x_1149_pilon-snap-gene-0.0-mRNA-1	A0A4E0RZZ6	A0A4E0RZZ6|A0A4E0RZZ6_FASHE_U3_small_nucleolar_RNA-associated_protein_11_OS=Fasciola_hepatica_OX=6192_GN=D915_004175_PE=3_SV=1	134.29	193.88	214.18	T0+T5+T10	0	0	0	ND.	--	--	--	--	--	--
maker-scaffold10x_81_pilon-snap-gene-0.152-mRNA-1	A0A4E0S0E2	A0A4E0S0E2|A0A4E0S0E2_FASHE_Sulfotransferase_family_OS=Fasciola_hepatica_OX=6192_GN=D915_000307_PE=4_SV=1	134.13	148.93	130.63	T0+T5+T10	0	0	0	ND.	--	-0.623345	--	--	--	--
maker-scaffold10x_113_pilon-snap-gene-0.212-mRNA-1	A0A4E0RUH0	A0A4E0RUH0|A0A4E0RUH0_FASHE_Protein_phosphatase_methylesterase_1_OS=Fasciola_hepatica_OX=6192_GN=D915_004648_PE=4_SV=1	134.03	109.26	114.21	T0+T5+T10	0	22.17	0	T5	-0.722869	-1.10171	--	--	--	--
maker-scaffold10x_1084_pilon-snap-gene-0.146-mRNA-1	A0A183AY58	A0A183AY58|A0A183AY58_9TREM_Protein_YIPF_OS=Echinostoma_caproni_OX=27848_GN=ECPE_LOCUS11893_PE=3_SV=1	134	154.03	116.6	T0+T5+T10	0	0	0	ND.	--	-0.935111	--	--	--	--
maker-scaffold10x_677_pilon-augustus-gene-0.100-mRNA-1	no hit	no hit	133.02	174.47	280.41	T0+T5+T10	0	0	0	ND.	--	--	--	--	--	--
maker-scaffold10x_2189_pilon-augustus-gene-0.0-mRNA-1	A0A504YR17	A0A504YR17|A0A504YR17_FASGI_S-adenosylmethionine_synthase_OS=Fasciola_gigantica_OX=46835_GN=FGIG_02125_PE=3_SV=1	132.61	189.3	300.9	T0+T5+T10	0	0	0	ND.	--	0.550321	--	--	--	--
maker-scaffold10x_703_pilon-snap-gene-0.98-mRNA-1	A0A2H1C1D3	A0A2H1C1D3|A0A2H1C1D3_FASHE_ZZ-type_domain-containing_protein_OS=Fasciola_hepatica_OX=6192_GN=D915_12526_PE=4_SV=1	132.09	109.62	101.46	T0+T5+T10	0	0	0	ND.	-0.63699	-1.05698	--	--	--	--
maker-scaffold10x_186_pilon-snap-gene-0.91-mRNA-1	A0A4E0RX61	A0A4E0RX61|A0A4E0RX61_FASHE_PWI_domain-containing_protein_OS=Fasciola_hepatica_OX=6192_GN=D915_008941_PE=4_SV=1	132.01	177.94	226.83	T0+T5+T10	0	0	0	ND.	--	--	--	--	--	--
maker-scaffold10x_61_pilon-augustus-gene-0.138-mRNA-1	A0A4E0S3B3	A0A4E0S3B3|A0A4E0S3B3_FASHE_U6_snRNA-associated_Sm-like_protein_LSm4_OS=Fasciola_hepatica_OX=6192_GN=LSM4_PE=3_SV=1	131.51	321.33	417.29	T0+T5+T10	0	0	0	ND.	0.75938	0.791585	--	--	--	--
maker-scaffold10x_209_pilon-snap-gene-0.44-mRNA-1	A0A4E0QV28	A0A4E0QV28|A0A4E0QV28_FASHE_Non-specific_serine/threonine_protein_kinase_OS=Fasciola_hepatica_OX=6192_GN=D915_009964_PE=4_SV=1	131.41	114.68	78.77	T0+T5+T10	0	0	0	ND.	-0.549423	-1.12751	--	--	--	--
maker-scaffold10x_1500_pilon-augustus-gene-0.6-mRNA-1	A0A2H1CBA7	A0A2H1CBA7|A0A2H1CBA7_FASHE_Serine/threonine-protein_phosphatase_OS=Fasciola_hepatica_OX=6192_GN=D915_005130_PE=3_SV=1	130.53	158.85	167.92	T0+T5+T10	0	0	0	ND.	--	--	--	--	--	--
maker-scaffold10x_318_pilon-augustus-gene-0.17-mRNA-1	A0A4E0RY98	A0A4E0RY98|A0A4E0RY98_FASHE_DNA-directed_RNA_polymerase_III_subunit_RPC9_OS=Fasciola_hepatica_OX=6192_GN=D915_007795_PE=4_SV=1	129.79	117.56	173.84	T0+T5+T10	0	0	0	ND.	-0.622114	-0.423578	--	--	--	--
maker-scaffold10x_392_pilon-augustus-gene-0.44-mRNA-1	A0A4E0QWY9	A0A4E0QWY9|A0A4E0QWY9_FASHE_Mitochondrial_ribosomal_protein_l11_OS=Fasciola_hepatica_OX=6192_GN=D915_009401_PE=3_SV=1	129.14	162.4	266.53	T0+T5+T10	0	0	0	ND.	--	--	--	--	--	--
maker-scaffold10x_80_pilon-snap-gene-0.171-mRNA-1	A0A4E0R463	A0A4E0R463|A0A4E0R463_FASHE_Glycogen_synthase_kinase-3_beta_OS=Fasciola_hepatica_OX=6192_GN=D915_006277_PE=4_SV=1	128.78	120.16	102.29	T0+T5+T10	0	0	0	ND.	-0.483495	-0.932702	--	--	--	--
maker-scaffold10x_1017_pilon-snap-gene-0.22-mRNA-1	A0A4E0RAQ8	A0A4E0RAQ8|A0A4E0RAQ8_FASHE_Acyl-CoA_dehydrogenase_family_member_9_mitochondrial_OS=Fasciola_hepatica_OX=6192_GN=D915_005334_PE=4_SV=1	128.75	143.52	218.44	T0+T5+T10	0	0	0	ND.	--	--	--	--	--	--
maker-scaffold10x_1073_pilon-snap-gene-0.0-mRNA-1	A0A4E0R2G4	A0A4E0R2G4|A0A4E0R2G4_FASHE_Platelet-activating_factor_acetylhydrolase_IB_subunit_gamma_OS=Fasciola_hepatica_OX=6192_GN=D915_009565_PE=4_SV=1	128.48	214.15	254.89	T0+T5+T10	0	44.08	0	T5	--	--	--	--	--	--
maker-scaffold10x_254_pilon-augustus-gene-0.17-mRNA-1	A0A4E0QYS7	A0A4E0QYS7|A0A4E0QYS7_FASHE_Alba_domain-containing_protein_OS=Fasciola_hepatica_OX=6192_GN=D915_008725_PE=4_SV=1	128.3	239.37	314.8	T0+T5+T10	0	0	0	ND.	--	0.572658	--	--	--	--
maker-scaffold10x_4_pilon-snap-gene-0.79-mRNA-1	A0A4E0RSY0	A0A4E0RSY0|A0A4E0RSY0_FASHE_TAR_DNA-binding_protein_43_OS=Fasciola_hepatica_OX=6192_GN=D915_009315_PE=4_SV=1	128.29	160.43	250.52	T0+T5+T10	0	30.98	0	T5	--	--	--	--	--	--
maker-scaffold10x_656_pilon-augustus-gene-0.4-mRNA-1	A0A4E0RQN4	A0A4E0RQN4|A0A4E0RQN4_FASHE_Histone_deacetylase_complex_subunit_SAP18_OS=Fasciola_hepatica_OX=6192_GN=D915_001023_PE=4_SV=1	128.13	260.18	344.46	T0+T5+T10	0	0	0	ND.	0.624949	0.67181	--	--	--	--
maker-scaffold10x_1056_pilon-pred_gff_StringTie-gene-0.13-mRNA-1	A0A075A4Y5	A0A075A4Y5|A0A075A4Y5_9TREM_Integrase_catalytic_domain-containing_protein_OS=Opisthorchis_viverrini_OX=6198_GN=T265_09435_PE=4_SV=1	127.98	184.89	329.8	T0+T5+T10	0	0	0	ND.	--	--	--	--	--	--
maker-scaffold10x_1189_pilon-snap-gene-0.90-mRNA-1	A0A183AWH2	A0A183AWH2|A0A183AWH2_9TREM_KH_domain-containing_protein_OS=Echinostoma_caproni_OX=27848_GN=ECPE_LOCUS11307_PE=4_SV=1	127.98	119.75	79.91	T0+T5+T10	0	0	0	ND.	-0.588396	-1.34404	-0.690772	--	--	--
maker-scaffold10x_1175_pilon-snap-gene-0.27-mRNA-1	no hit	no hit	127.76	94.99	65.28	T0+T5+T10	0	0	0	ND.	-0.945123	-1.52531	--	--	--	--
maker-scaffold10x_412_pilon-snap-gene-0.23-mRNA-1	A0A2H1C6E6	A0A2H1C6E6|A0A2H1C6E6_FASHE_CAF1_family_ribonuclease_OS=Fasciola_hepatica_OX=6192_GN=D915_10677_PE=4_SV=1	127.62	152.63	117.71	T0+T5+T10	0	0	0	ND.	--	-0.832045	-0.493659	--	--	--
maker-scaffold10x_1035_pilon-snap-gene-0.13-mRNA-1	A0A2H1BV20	A0A2H1BV20|A0A2H1BV20_FASHE_Proteasome_subunit_beta_OS=Fasciola_hepatica_OX=6192_GN=D915_14164_PE=3_SV=1	127.35	166.07	216.17	T0+T5+T10	0	0	0	ND.	--	--	--	--	--	--
maker-scaffold10x_52_pilon-snap-gene-0.44-mRNA-1	A0A4E0R2Y8	A0A4E0R2Y8|A0A4E0R2Y8_FASHE_Protein_soc-2_OS=Fasciola_hepatica_OX=6192_GN=D915_008473_PE=4_SV=1	127.2	111.26	82.77	T0+T5+T10	0	0	0	ND.	-0.550575	-1.22493	-0.609742	--	--	--
maker-scaffold10x_120_pilon-snap-gene-0.25-mRNA-1	A0A504Y7U5	A0A504Y7U5|A0A504Y7U5_FASGI_Rhodanese_domain-containing_protein_OS=Fasciola_gigantica_OX=46835_GN=FGIG_03898_PE=4_SV=1	127.11	72.86	49.58	T0+T5+T10	0	0	0	ND.	-1.14955	-1.97041	-0.757414	--	--	--
maker-scaffold10x_938_pilon-snap-gene-0.52-mRNA-1	A0A410SPA4	A0A410SPA4|A0A410SPA4_FASHE_Glutathione_S-transferase_omega_class_2_OS=Fasciola_hepatica_OX=6192_PE=2_SV=1	126.7	189.72	246.98	T0+T5+T10	0	55.05	0	T5	--	--	--	--	--	--
maker-scaffold10x_2520_pilon-snap-gene-0.0-mRNA-1	A0A183BEM0	A0A183BEM0|A0A183BEM0_9TREM_CCHC-type_domain-containing_protein_OS=Echinostoma_caproni_OX=27848_GN=ECPE_LOCUS17655_PE=4_SV=1	126.46	249.72	372.92	T0+T5+T10	0	0	0	ND.	0.600621	0.884811	--	--	--	--
maker-scaffold10x_685_pilon-snap-gene-0.24-mRNA-1	A0A4E0RER9	A0A4E0RER9|A0A4E0RER9_FASHE_Transmembrane_protein_OS=Fasciola_hepatica_OX=6192_GN=D915_009186_PE=4_SV=1	125.86	94.68	97.52	T0+T5+T10	0	0	0	ND.	-0.756728	-1.11193	--	--	--	--
maker-scaffold10x_14_pilon-snap-gene-0.115-mRNA-1	A0A504Y8G6	A0A504Y8G6|A0A504Y8G6_FASGI_Multiple_inositol_polyphosphate_phosphatase_OS=Fasciola_gigantica_OX=46835_GN=FGIG_09825_PE=3_SV=1	125.71	105.35	73.05	T0+T5+T10	0	0	0	ND.	-0.557785	-1.37067	-0.746879	--	--	--
maker-scaffold10x_444_pilon-snap-gene-0.3-mRNA-1	H2KVD6	H2KVD6|H2KVD6_CLOSI_Zinc_finger_protein_(Fragment)_OS=Clonorchis_sinensis_OX=79923_GN=CLF_112003_PE=4_SV=1	125.68	142.95	118.34	T0+T5+T10	0	0	0	ND.	--	-0.69349	--	--	--	--
maker-scaffold10x_464_pilon-snap-gene-0.20-mRNA-1	A0A4E0REY8	A0A4E0REY8|A0A4E0REY8_FASHE_Abhydrolase_domain-containing_protein_4_OS=Fasciola_hepatica_OX=6192_GN=D915_003993_PE=4_SV=1	125.41	149.19	121.64	T0+T5+T10	0	0	0	ND.	--	-0.723379	--	--	--	--
maker-scaffold10x_66_pilon-augustus-gene-0.74-mRNA-1	A0A4E0QXP2	A0A4E0QXP2|A0A4E0QXP2_FASHE_Ubiquitin_carboxyl-terminal_hydrolase_MINDY-3_OS=Fasciola_hepatica_OX=6192_GN=D915_009279_PE=4_SV=1	125.29	146.33	181.45	T0+T5+T10	0	0	0	ND.	--	--	--	--	--	--
maker-scaffold10x_1804_pilon-snap-gene-0.25-mRNA-1	A0A4E0QWA4	A0A4E0QWA4|A0A4E0QWA4_FASHE_Serine/threonine-protein_phosphatase_OS=Fasciola_hepatica_OX=6192_GN=D915_009421_PE=4_SV=1	125	208.54	255.68	T0+T5+T10	0	0	0	ND.	--	--	--	--	--	--
maker-scaffold10x_2482_pilon-snap-gene-0.1-mRNA-1	A0A504Y4R5	A0A504Y4R5|A0A504Y4R5_FASGI_AP-3_complex_subunit_sigma_OS=Fasciola_gigantica_OX=46835_GN=FGIG_07058_PE=4_SV=1	124.97	161.02	248.84	T0+T5+T10	0	0	0	ND.	--	--	--	--	--	--
maker-scaffold10x_80_pilon-augustus-gene-0.112-mRNA-1	A0A4E0RXY3	A0A4E0RXY3|A0A4E0RXY3_FASHE_Golgi_antiapoptotic_protein_OS=Fasciola_hepatica_OX=6192_GN=D915_008065_PE=3_SV=1	124.88	163.3	192.09	T0+T5+T10	0	0	0	ND.	--	--	--	--	--	--
maker-scaffold10x_1464_pilon-snap-gene-0.31-mRNA-1	A0A2H1CCZ3	A0A2H1CCZ3|A0A2H1CCZ3_FASHE_Diacylglycerol_acyltransferase_OS=Fasciola_hepatica_OX=6192_GN=D915_07543_PE=4_SV=1	124.61	117.62	74.65	T0+T5+T10	0	0	0	ND.	-0.510361	-1.03483	--	--	--	--
maker-scaffold10x_1619_pilon-snap-gene-0.20-mRNA-1	A0A504YHP9	A0A504YHP9|A0A504YHP9_FASGI_XYLT1_OS=Fasciola_gigantica_OX=46835_GN=FGIG_04930_PE=4_SV=1	124.57	83.81	55.43	T0+T5+T10	0	0	0	ND.	-0.944692	-1.78068	-0.77161	--	--	--
maker-scaffold10x_62_pilon-snap-gene-0.28-mRNA-1	C1LFS2	C1LFS2|C1LFS2_SCHJA_ER_membrane_protein_complex_subunit_10_isoform_1_OS=Schistosoma_japonicum_OX=6182_GN=EWB00_006255_PE=2_SV=1	123.88	87.73	95.09	T0+T5+T10	0	0	0	ND.	-0.927377	-1.04442	--	--	--	--
maker-scaffold10x_744_pilon-snap-gene-0.83-mRNA-1	no hit	no hit	122.94	106.64	125.41	T0+T5+T10	0	0	0	ND.	-0.482772	-0.763036	--	--	--	--
maker-scaffold10x_628_pilon-snap-gene-0.29-mRNA-1	A0A4E0RK81	A0A4E0RK81|A0A4E0RK81_FASHE_NADH:ubiquinone_oxidoreductase_NDUFS5-15kDa_OS=Fasciola_hepatica_OX=6192_GN=D915_007592_PE=4_SV=1	122.81	119.23	185.88	T0+T5+T10	0	13.46	0	T5	--	--	--	2.21639	--	-2.21639
maker-scaffold10x_1257_pilon-snap-gene-0.61-mRNA-1	A0A4E0R9R1	A0A4E0R9R1|A0A4E0R9R1_FASHE_SH3_domain-containing_protein_OS=Fasciola_hepatica_OX=6192_GN=D915_006527_PE=4_SV=1	122.6	106.58	49.14	T0+T5+T10	0	0	0	ND.	-0.772654	-1.74838	-0.914732	--	--	--
maker-scaffold10x_1759_pilon-snap-gene-0.1-mRNA-1	A0A4E0RIH4	A0A4E0RIH4|A0A4E0RIH4_FASHE_Cytochrome_b561_domain-containing_protein_OS=Fasciola_hepatica_OX=6192_GN=D915_001879_PE=4_SV=1	122.47	108.84	54	T0+T5+T10	0	0	0	ND.	-0.572086	-1.61023	-0.976845	--	--	--
maker-scaffold10x_199_pilon-snap-gene-0.32-mRNA-1	A0A4E0QUM0	A0A4E0QUM0|A0A4E0QUM0_FASHE_Alpha-tocopherol_transfer_protein_OS=Fasciola_hepatica_OX=6192_GN=D915_009222_PE=4_SV=1	121.54	63.15	48.95	T0+T5+T10	0	0	0	ND.	-1.29721	-1.76349	--	--	--	--
snap_masked-scaffold10x_1599_pilon-processed-gene-0.12-mRNA-1	A0A4E0RAG8	A0A4E0RAG8|A0A4E0RAG8_FASHE_Beta-ketoadipyl_CoA_thiolase_OS=Fasciola_hepatica_OX=6192_GN=D915_005357_PE=3_SV=1	121.45	114.49	109.77	T0+T5+T10	0	0	0	ND.	--	-0.865047	--	--	--	--
maker-scaffold10x_2101_pilon-snap-gene-0.4-mRNA-1	A0A4E0R6P1	A0A4E0R6P1|A0A4E0R6P1_FASHE_TNase-like_domain-containing_protein_OS=Fasciola_hepatica_OX=6192_GN=D915_004551_PE=4_SV=1	121.18	188.47	349.59	T0+T5+T10	0	0	0	ND.	--	0.830535	0.644106	--	--	--
maker-scaffold10x_885_pilon-snap-gene-0.41-mRNA-1	no hit	no hit	121.08	119.37	171.23	T0+T5+T10	0	0	0	ND.	-0.595364	--	--	--	--	--
maker-scaffold10x_1198_pilon-snap-gene-0.56-mRNA-1	A0A504YRM7	A0A504YRM7|A0A504YRM7_FASGI_Putative_Ankyrin_repeat-containing_OS=Fasciola_gigantica_OX=46835_GN=FGIG_02952_PE=4_SV=1	120.85	149.85	126.43	T0+T5+T10	0	23.49	0	T5	--	-0.533804	--	--	--	--
maker-scaffold10x_345_pilon-snap-gene-1.90-mRNA-1	A0A4V3SFB9	A0A4V3SFB9|A0A4V3SFB9_OPIFE_Serine/threonine-protein_phosphatase_OS=Opisthorchis_felineus_OX=147828_GN=CRM22_004584_PE=3_SV=1	120.83	134.01	102.22	T0+T5+T10	0	12.25	0	T5	--	-0.915708	--	2.41816	--	--
maker-scaffold10x_1404_pilon-snap-gene-0.13-mRNA-1	A0A4E0RFJ3	A0A4E0RFJ3|A0A4E0RFJ3_FASHE_Vacuolar-sorting_protein_SNF8_OS=Fasciola_hepatica_OX=6192_GN=D915_002910_PE=3_SV=1	120.8	88.25	88.38	T0+T5+T10	0	0	0	ND.	-0.904331	-0.867058	--	--	--	--
maker-scaffold10x_2220_pilon-augustus-gene-0.2-mRNA-1	A0A4E0RSR6	A0A4E0RSR6|A0A4E0RSR6_FASHE_RING_finger_protein_11_OS=Fasciola_hepatica_OX=6192_GN=D915_004643_PE=4_SV=1	120.8	135.62	109.89	T0+T5+T10	0	0	0	ND.	--	-0.95969	-0.625193	--	--	--
maker-scaffold10x_92_pilon-snap-gene-0.38-mRNA-1	A0A183AIA2	A0A183AIA2|A0A183AIA2_9TREM_E3_ubiquitin-protein_ligase_OS=Echinostoma_caproni_OX=27848_GN=ECPE_LOCUS6687_PE=3_SV=1	120.76	131.87	147.48	T0+T5+T10	0	0	0	ND.	--	--	--	--	--	--
snap_masked-scaffold10x_2474_pilon-processed-gene-0.0-mRNA-1	A0A504YZQ3	A0A504YZQ3|A0A504YZQ3_FASGI_PH_domain-containing_protein_OS=Fasciola_gigantica_OX=46835_GN=FGIG_09231_PE=4_SV=1	120.54	85.19	52.74	T0+T5+T10	0	0	0	ND.	-0.792522	-1.95559	-1.10007	--	--	--
maker-scaffold10x_238_pilon-snap-gene-0.100-mRNA-1	A0A4E0QY37	A0A4E0QY37|A0A4E0QY37_FASHE_Intersectin-1_OS=Fasciola_hepatica_OX=6192_GN=D915_009099_PE=4_SV=1	119.8	111.35	92.74	T0+T5+T10	0	0	0	ND.	-0.538855	-0.98068	--	--	--	--
maker-scaffold10x_581_pilon-snap-gene-0.80-mRNA-1	A0A4E0QV07	A0A4E0QV07|A0A4E0QV07_FASHE_PRA1_family_protein_OS=Fasciola_hepatica_OX=6192_GN=D915_009868_PE=3_SV=1	119.15	72.42	51.63	T0+T5+T10	0	0	0	ND.	-1.0969	-1.86991	--	--	--	--
maker-scaffold10x_495_pilon-snap-gene-0.103-mRNA-1	A0A4E0RWI8	A0A4E0RWI8|A0A4E0RWI8_FASHE_Lamino-associated_polypeptide_2/emerin_domain-containing_protein_OS=Fasciola_hepatica_OX=6192_GN=D915_009793_PE=4_SV=1	118.53	168.74	290.14	T0+T5+T10	0	37.85	0	T5	--	--	--	--	--	--
maker-scaffold10x_22_pilon-augustus-gene-0.138-mRNA-1	no hit	no hit	118.52	100	105.7	T0+T5+T10	0	0	0	ND.	--	-0.900019	--	--	--	--
maker-scaffold10x_596_pilon-snap-gene-0.37-mRNA-1	A0A1S8WGM7	A0A1S8WGM7|A0A1S8WGM7_9TREM_Ctf8_OS=Opisthorchis_viverrini_OX=6198_GN=X801_10627_PE=4_SV=1	118.38	167.23	289.03	T0+T5+T10	0	0	0	ND.	--	0.508485	--	--	--	--
maker-scaffold10x_647_pilon-snap-gene-0.38-mRNA-1	A0A5J4NZZ9	A0A5J4NZZ9|A0A5J4NZZ9_9TREM_TBC1_domain_family_member_2_OS=Paragonimus_westermani_OX=34504_GN=DEA37_0014235_PE=4_SV=1	118.35	157.25	128.46	T0+T5+T10	0	0	0	ND.	--	-0.516151	--	--	--	--
maker-scaffold10x_80_pilon-snap-gene-0.192-mRNA-1	A0A4E0RGA5	A0A4E0RGA5|A0A4E0RGA5_FASHE_Calcium-dependent_secretion_activator_1_OS=Fasciola_hepatica_OX=6192_GN=D915_003880_PE=4_SV=1	117.96	108.34	59.04	T0+T5+T10	0	0	0	ND.	-0.448138	-1.32143	-0.812359	--	--	--
maker-scaffold10x_71_pilon-snap-gene-0.88-mRNA-1	A0A4E0RNR7	A0A4E0RNR7|A0A4E0RNR7_FASHE_Cell_division_cycle_20_cofactor_of_APC_complex_OS=Fasciola_hepatica_OX=6192_GN=D915_006257_PE=4_SV=1	117.78	250.09	352.58	T0+T5+T10	0	0	0	ND.	0.722612	0.638149	--	--	--	--
maker-scaffold10x_251_pilon-snap-gene-0.12-mRNA-1	A0A4E0S201	A0A4E0S201|A0A4E0S201_FASHE_GTP-binding_regulatory_protein_Gs_alpha-S_chain_OS=Fasciola_hepatica_OX=6192_GN=D915_002095_PE=4_SV=1	117.54	66.99	45.85	T0+T5+T10	0	0	0	ND.	-1.23725	-1.82165	--	--	--	--
maker-scaffold10x_90_pilon-snap-gene-0.110-mRNA-1	A0A4E0QZ32	A0A4E0QZ32|A0A4E0QZ32_FASHE_C2H2-type_domain-containing_protein_OS=Fasciola_hepatica_OX=6192_GN=D915_009741_PE=4_SV=1	117.27	112.49	113.07	T0+T5+T10	0	0	0	ND.	--	-0.643188	--	--	--	--
maker-scaffold10x_147_pilon-augustus-gene-0.78-mRNA-1	A0A2H1CKI7	A0A2H1CKI7|A0A2H1CKI7_FASHE_COP9_constitutive_photomorphogenic_subunit_2_OS=Fasciola_hepatica_OX=6192_GN=D915_002562_PE=4_SV=1	117.1	99.22	109.59	T0+T5+T10	0	0	0	ND.	-0.731393	-0.772922	--	--	--	--
maker-scaffold10x_211_pilon-augustus-gene-0.25-mRNA-1	A0A4E0RFS3	A0A4E0RFS3|A0A4E0RFS3_FASHE_Beta-adducin_OS=Fasciola_hepatica_OX=6192_GN=D915_003589_PE=4_SV=1	116.88	110.03	90.51	T0+T5+T10	0	0	0	ND.	-0.394232	-0.897116	--	--	--	--
maker-scaffold10x_143_pilon-snap-gene-0.15-mRNA-1	A0A4E0S0K1	A0A4E0S0K1|A0A4E0S0K1_FASHE_Tfiif_interacting_ctd_phosphat_OS=Fasciola_hepatica_OX=6192_GN=D915_005332_PE=4_SV=1	116.79	87.76	76.39	T0+T5+T10	0	0	0	ND.	-0.740321	-1.26625	--	--	--	--
maker-scaffold10x_538_pilon-pred_gff_StringTie-gene-0.25-mRNA-1	A0A4E0RFY7	A0A4E0RFY7|A0A4E0RFY7_FASHE_Cell_wall_integrity_and_stress_response_component_1_OS=Fasciola_hepatica_OX=6192_GN=D915_002646_PE=4_SV=1	116.33	80.61	54.94	T0+T5+T10	0	0	0	ND.	-0.990184	-1.68912	-0.635815	--	--	--
maker-scaffold10x_1453_pilon-augustus-gene-0.57-mRNA-1	A0A4E0RXQ6	A0A4E0RXQ6|A0A4E0RXQ6_FASHE_LAG1_longevity_assurance_1_OS=Fasciola_hepatica_OX=6192_GN=D915_000878_PE=4_SV=1	116.29	127.97	105.25	T0+T5+T10	0	0	0	ND.	--	-0.794444	--	--	--	--
maker-scaffold10x_1194_pilon-snap-gene-0.49-mRNA-1	A0A2H1CXH2	A0A2H1CXH2|A0A2H1CXH2_FASHE_Dorsal_switch_protein_1_OS=Fasciola_hepatica_OX=6192_GN=D915_000513_PE=4_SV=1	116.18	257.33	350.54	T0+T5+T10	0	0	0	ND.	0.744556	0.697212	--	--	--	--
maker-scaffold10x_563_pilon-snap-gene-0.101-mRNA-1	A0A4E0RDM6	A0A4E0RDM6|A0A4E0RDM6_FASHE_LIM_domain_transcription_factor_LMO4_OS=Fasciola_hepatica_OX=6192_GN=D915_003609_PE=4_SV=1	115.33	196.99	154.18	T0+T5+T10	0	0	0	ND.	--	--	-0.681014	--	--	--
maker-scaffold10x_1075_pilon-snap-gene-0.12-mRNA-1	A0A4E0R2Z1	A0A4E0R2Z1|A0A4E0R2Z1_FASHE_NADH_dehydrogenase_[ubiquinone]_1_beta_subcomplex_subunit_11_mitochondrial_OS=Fasciola_hepatica_OX=6192_GN=D915_006965_PE=4_SV=1	114.96	153.86	230.59	T0+T5+T10	0	0	0	ND.	--	--	--	--	--	--
maker-scaffold10x_958_pilon-augustus-gene-0.68-mRNA-1	A0A5J4NE82	A0A5J4NE82|A0A5J4NE82_9TREM_Actin-related_protein_3_OS=Paragonimus_westermani_OX=34504_GN=DEA37_0000170_PE=3_SV=1	114.38	138.61	122.36	T0+T5+T10	0	100.3	0	T5	--	-0.581572	--	--	--	-4.89566
maker-scaffold10x_1194_pilon-snap-gene-0.38-mRNA-1	A0A4E0R959	A0A4E0R959|A0A4E0R959_FASHE_E3_ubiquitin-protein_ligase_MARCH5_OS=Fasciola_hepatica_OX=6192_GN=D915_006790_PE=4_SV=1	114	164.14	178.42	T0+T5+T10	0	0	0	ND.	--	--	--	--	--	--
maker-scaffold10x_1335_pilon-snap-gene-0.70-mRNA-1	B0RZ78	B0RZ78|B0RZ78_FASHE_Tubulin_beta_chain_OS=Fasciola_hepatica_OX=6192_GN=beta-tub3_PE=2_SV=1	113.87	403.38	909.23	T0+T5+T10	0	0	0	ND.	1.57383	2.22594	0.719022	--	--	--
maker-scaffold10x_99_pilon-snap-gene-0.71-mRNA-1	A0A504YCY0	A0A504YCY0|A0A504YCY0_FASGI_Proteasome_(Prosome_macropain)_26S_subunit_ATPase_4_OS=Fasciola_gigantica_OX=46835_GN=FGIG_08057_PE=3_SV=1	113.87	151.13	182.54	T0+T5+T10	0	40.64	0	T5	--	--	--	--	--	-3.82025
maker-scaffold10x_803_pilon-snap-gene-0.26-mRNA-1	no hit	no hit	113.62	72.43	53.63	T0+T5+T10	0	0	0	ND.	-1.14214	-1.82634	--	--	--	--
maker-scaffold10x_64_pilon-augustus-gene-0.16-mRNA-1	A0A4E0R079	A0A4E0R079|A0A4E0R079_FASHE_RAB39_member_RAS_oncogene_family_OS=Fasciola_hepatica_OX=6192_GN=D915_010000_PE=4_SV=1	113.2	107.2	91.92	T0+T5+T10	0	0	0	ND.	-0.518666	-0.9432	--	--	--	--
maker-scaffold10x_535_pilon-snap-gene-0.67-mRNA-1	A0A4E0RQU6	A0A4E0RQU6|A0A4E0RQU6_FASHE_Nucleoporin_50_kDa_OS=Fasciola_hepatica_OX=6192_GN=D915_006358_PE=4_SV=1	113.06	129.55	138.31	T0+T5+T10	0	0	0	ND.	--	-0.553035	--	--	--	--
maker-scaffold10x_34_pilon-augustus-gene-0.13-mRNA-1	A0A4E0RC78	A0A4E0RC78|A0A4E0RC78_FASHE_Member_Ras_oncogene_family_RAB18A_OS=Fasciola_hepatica_OX=6192_GN=D915_005091_PE=4_SV=1	112.83	82.26	54.8	T0+T5+T10	0	0	0	ND.	-0.900648	-1.65872	-0.693705	--	--	--
maker-scaffold10x_71_pilon-snap-gene-0.96-mRNA-1	A0A4E0RSH8	A0A4E0RSH8|A0A4E0RSH8_FASHE_NADH_dehydrogenase_ubiquinone_1_beta_subcomplex_subunit_7_OS=Fasciola_hepatica_OX=6192_GN=D915_009472_PE=4_SV=1	112.46	167.84	233	T0+T5+T10	0	0	0	ND.	--	--	--	--	--	--
maker-scaffold10x_1549_pilon-augustus-gene-0.48-mRNA-1	A0A5K3FQT4	A0A5K3FQT4|A0A5K3FQT4_9CEST_Cytochrome_b5_heme-binding_domain-containing_protein_OS=Mesocestoides_corti_OX=53468_PE=3_SV=1	112.1	83.91	74.6	T0+T5+T10	0	0	0	ND.	-0.818387	-1.06449	--	--	--	--
maker-scaffold10x_157_pilon-snap-gene-0.184-mRNA-1	A0A4E0R4D1	A0A4E0R4D1|A0A4E0R4D1_FASHE_Max_protein_X_OS=Fasciola_hepatica_OX=6192_GN=D915_008084_PE=4_SV=1	112.07	102.1	90.63	T0+T5+T10	0	0	0	ND.	-0.47328	-0.874764	--	--	--	--
maker-scaffold10x_938_pilon-snap-gene-0.63-mRNA-1	A0A4E0R726	A0A4E0R726|A0A4E0R726_FASHE_Putative_suppressor_of_actin_(Sac)_OS=Fasciola_hepatica_OX=6192_GN=D915_006411_PE=4_SV=1	111.49	106.87	104.21	T0+T5+T10	0	0	0	ND.	--	-0.670544	--	--	--	--
maker-scaffold10x_1853_pilon-snap-gene-0.13-mRNA-1	no hit	no hit	111.29	76.98	61.49	T0+T5+T10	0	0	0	ND.	-0.936274	-1.59075	--	--	--	--
maker-scaffold10x_617_pilon-snap-gene-0.31-mRNA-1	A0A419PI07	A0A419PI07|A0A419PI07_CLOSI_WD_repeat-containing_protein_82_OS=Clonorchis_sinensis_OX=79923_GN=Wdr82_PE=4_SV=1	111.03	174.27	267.36	T0+T5+T10	0	0	0	ND.	--	--	--	--	--	--
maker-scaffold10x_958_pilon-snap-gene-0.45-mRNA-1	A0A4E0S483	A0A4E0S483|A0A4E0S483_FASHE_Secretory_carrier-associated_membrane_protein_OS=Fasciola_hepatica_OX=6192_GN=D915_000269_PE=3_SV=1	110.9	91.47	73.76	T0+T5+T10	0	0	0	ND.	-0.711657	-1.18912	--	--	--	--
maker-scaffold10x_691_pilon-snap-gene-0.47-mRNA-1	A0A4E0R8E9	A0A4E0R8E9|A0A4E0R8E9_FASHE_Monocarboxylate_transporter_2_OS=Fasciola_hepatica_OX=6192_GN=D915_007013_PE=4_SV=1	110.81	111.39	69.72	T0+T5+T10	0	0	0	ND.	-0.471634	-1.33819	-0.802209	--	--	--
maker-scaffold10x_340_pilon-snap-gene-0.28-mRNA-1	no hit	no hit	110.77	160.53	177	T0+T5+T10	0	0	0	ND.	--	--	--	--	--	--
maker-scaffold10x_1040_pilon-snap-gene-0.50-mRNA-1	A0A4E0RVW9	A0A4E0RVW9|A0A4E0RVW9_FASHE_RNA_binding_protein_Nova_1_(Fragment)_OS=Fasciola_hepatica_OX=6192_GN=D915_007400_PE=4_SV=1	110.66	146.84	117.65	T0+T5+T10	0	0	0	ND.	--	-0.592998	--	--	--	--
maker-scaffold10x_742_pilon-snap-gene-0.85-mRNA-1	A0A4E0RI47	A0A4E0RI47|A0A4E0RI47_FASHE_Glycoprotein-N-acetylgalactosamine_3-beta-galactosyltransferase_OS=Fasciola_hepatica_OX=6192_GN=D915_008648_PE=4_SV=1	110.5	128.4	95.63	T0+T5+T10	0	0	0	ND.	--	-0.77914	--	--	--	--
maker-scaffold10x_1452_pilon-augustus-gene-0.11-mRNA-1	A0A4E0R6W9	A0A4E0R6W9|A0A4E0R6W9_FASHE_Proteasome_subunit_beta_OS=Fasciola_hepatica_OX=6192_GN=D915_005987_PE=3_SV=1	110.44	121.62	271.71	T0+T5+T10	0	107.54	84.29	T5+T10	--	0.57777	0.807481	--	--	--
maker-scaffold10x_357_pilon-pred_gff_StringTie-gene-0.18-mRNA-1	A0A2H1BSS4	A0A2H1BSS4|A0A2H1BSS4_FASHE_Transcription_elongation_factor_1_homolog_OS=Fasciola_hepatica_OX=6192_GN=D915_010831_PE=3_SV=1	109.79	177.76	267.78	T0+T5+T10	0	0	0	ND.	--	0.611564	--	--	--	--
maker-scaffold10x_73_pilon-pred_gff_StringTie-gene-0.55-mRNA-1	A0A2H1CTI8	A0A2H1CTI8|A0A2H1CTI8_FASHE_DNA-directed_RNA_polymerase_subunit_OS=Fasciola_hepatica_OX=6192_GN=D915_01653_PE=3_SV=1	109.42	254.61	407.26	T0+T5+T10	0	0	0	ND.	0.66836	1.04855	--	--	--	--
maker-scaffold10x_239_pilon-augustus-gene-0.118-mRNA-1	A0A4E0RYU6	A0A4E0RYU6|A0A4E0RYU6_FASHE_Ethanolamine-phosphate_cytidylyltransferase_OS=Fasciola_hepatica_OX=6192_GN=D915_001644_PE=4_SV=1	109.39	96.2	77.69	T0+T5+T10	0	0	0	ND.	-0.587902	-1.17735	--	--	--	--
maker-scaffold10x_826_pilon-snap-gene-0.48-mRNA-1	A0A4E0REI5	A0A4E0REI5|A0A4E0REI5_FASHE_RNA-binding_protein_24_OS=Fasciola_hepatica_OX=6192_GN=D915_002847_PE=4_SV=1	109.38	137.16	91.4	T0+T5+T10	0	0	0	ND.	--	-0.892752	-0.697637	--	--	--
maker-scaffold10x_640_pilon-snap-gene-0.145-mRNA-1	A0A4E0RW75	A0A4E0RW75|A0A4E0RW75_FASHE_Oligosaccharyltransferase_complex_subunit_delta_OS=Fasciola_hepatica_OX=6192_GN=D915_007103_PE=4_SV=1	109.26	83.1	62.42	T0+T5+T10	0	0	0	ND.	-0.740616	-1.44176	-0.635369	--	--	--
maker-scaffold10x_718_pilon-snap-gene-0.11-mRNA-1	no hit	no hit	109.09	176.12	232.89	T0+T5+T10	0	0	0	ND.	--	--	--	--	--	--
maker-scaffold10x_297_pilon-snap-gene-0.1-mRNA-1	A0A4E0S2Q0	A0A4E0S2Q0|A0A4E0S2Q0_FASHE_Palmitoyltransferase_OS=Fasciola_hepatica_OX=6192_GN=D915_002846_PE=3_SV=1	109.08	122.62	96.36	T0+T5+T10	0	0	0	ND.	--	-0.915121	-0.550025	--	--	--
maker-scaffold10x_384_pilon-snap-gene-0.62-mRNA-1	A0A504YCE1	A0A504YCE1|A0A504YCE1_FASGI_Ribosome_biolocus_tagsis_protein_wdr12_OS=Fasciola_gigantica_OX=46835_GN=FGIG_08288_PE=4_SV=1	109.06	95.49	109.09	T0+T5+T10	0	0	0	ND.	-0.565564	-0.726311	--	--	--	--
maker-scaffold10x_678_pilon-augustus-gene-0.64-mRNA-1	A0A4E0R3S0	A0A4E0R3S0|A0A4E0R3S0_FASHE_ADP-ribosylation_factor_protein_1_OS=Fasciola_hepatica_OX=6192_GN=D915_006445_PE=3_SV=1	108.97	164.65	172.1	T0+T5+T10	0	0	0	ND.	--	--	--	--	--	--
maker-scaffold10x_803_pilon-augustus-gene-0.45-mRNA-1	A0A4E0QU53	A0A4E0QU53|A0A4E0QU53_FASHE_UDP-N-acetylglucosamine--peptide_N-acetylglucosaminyltransferase_110_kDa_subunit_(Fragment)_OS=Fasciola_hepatica_OX=6192_GN=D915_010597_PE=4_SV=1	108.82	180.58	211.48	T0+T5+T10	0	0	0	ND.	0.530654	0.349846	--	--	--	--
snap_masked-scaffold10x_1247_pilon-processed-gene-0.2-mRNA-1	no hit	no hit	108.5	146.96	158.75	T0+T5+T10	0	0	0	ND.	--	--	--	--	--	--
maker-scaffold10x_1856_pilon-snap-gene-0.0-mRNA-1	A0A4E0S2B4	A0A4E0S2B4|A0A4E0S2B4_FASHE_Protein_phosphatase_2C_OS=Fasciola_hepatica_OX=6192_GN=D915_001691_PE=4_SV=1	108.45	113.5	91.18	T0+T5+T10	0	0	0	ND.	--	-0.965259	--	--	--	--
maker-scaffold10x_1628_pilon-snap-gene-0.3-mRNA-1	A0A504YWE6	A0A504YWE6|A0A504YWE6_FASGI_Fructose-1-6-bisphosphatase_(Fragment)_OS=Fasciola_gigantica_OX=46835_GN=FGIG_04759_PE=3_SV=1	108	130.11	134.02	T0+T5+T10	0	0	0	ND.	--	-0.657365	--	--	--	--
maker-scaffold10x_567_pilon-pred_gff_StringTie-gene-0.23-mRNA-1	no hit	no hit	107.85	135.96	206.39	T0+T5+T10	0	0	0	ND.	--	--	0.463824	--	--	--
maker-scaffold10x_1213_pilon-snap-gene-0.62-mRNA-1	A0A4E0RG40	A0A4E0RG40|A0A4E0RG40_FASHE_Mitochondrial_ribosomal_protein_L16_OS=Fasciola_hepatica_OX=6192_GN=D915_003653_PE=3_SV=1	107.84	142.14	161.74	T0+T5+T10	0	0	0	ND.	--	--	--	--	--	--
maker-scaffold10x_413_pilon-snap-gene-0.11-mRNA-1	A0A504Z1X3	A0A504Z1X3|A0A504Z1X3_FASGI_Pseudouridine_synthase_domain_containing_protein_OS=Fasciola_gigantica_OX=46835_GN=FGIG_06297_PE=4_SV=1	107.79	157.14	246.99	T0+T5+T10	0	0	0	ND.	--	--	--	--	--	--
maker-scaffold10x_2713_pilon-augustus-gene-0.0-mRNA-1	A0A4E0R2H6	A0A4E0R2H6|A0A4E0R2H6_FASHE_Glyoxalase_OS=Fasciola_hepatica_OX=6192_GN=D915_009605_PE=4_SV=1	107.76	197.35	359.41	T0+T5+T10	0	0	0	ND.	0.556391	0.892019	--	--	--	--
maker-scaffold10x_1331_pilon-snap-gene-0.15-mRNA-1	A0A4E0R4K7	A0A4E0R4K7|A0A4E0R4K7_FASHE_U2_small_nuclear_RNA_auxiliary_factor_1_OS=Fasciola_hepatica_OX=6192_GN=D915_006926_PE=4_SV=1	107.6	174.03	299.38	T0+T5+T10	0	0	0	ND.	--	0.541463	--	--	--	--
maker-scaffold10x_1568_pilon-snap-gene-0.6-mRNA-1	A0A4E0RKN2	A0A4E0RKN2|A0A4E0RKN2_FASHE_Importin_subunit_alpha_OS=Fasciola_hepatica_OX=6192_GN=D915_002097_PE=3_SV=1	107.5	243.31	338.18	T0+T5+T10	0	51.91	23.82	T5+T10	0.735302	0.763247	--	--	--	--
maker-scaffold10x_1639_pilon-augustus-gene-0.46-mRNA-1	A0A2H1BTF5	A0A2H1BTF5|A0A2H1BTF5_FASHE_UBX_domain_protein_OS=Fasciola_hepatica_OX=6192_GN=D915_14939_PE=4_SV=1	107.38	88.16	62.6	T0+T5+T10	0	0	0	ND.	-0.695006	-1.38909	-0.628377	--	--	--
maker-scaffold10x_933_pilon-augustus-gene-0.32-mRNA-1	A0A4E0R3X9	A0A4E0R3X9|A0A4E0R3X9_FASHE_Caspase_3_apoptosis_cysteine_peptidase_OS=Fasciola_hepatica_OX=6192_GN=D915_006217_PE=3_SV=1	107.24	127.17	116.23	T0+T5+T10	0	24.16	0	T5	--	-0.537888	--	--	--	-3.46211
maker-scaffold10x_330_pilon-augustus-gene-0.130-mRNA-1	A0A4E0S2L9	A0A4E0S2L9|A0A4E0S2L9_FASHE_Magnesium-dependent_phosphatase_OS=Fasciola_hepatica_OX=6192_GN=D915_002831_PE=4_SV=1	106.45	225.68	295.44	T0+T5+T10	0	0	0	ND.	0.68571	0.570626	--	--	--	--
snap_masked-scaffold10x_508_pilon-processed-gene-0.7-mRNA-1	no hit	no hit	106.38	282.91	338.64	T0+T5+T10	0	0	0	ND.	0.915836	0.823863	--	--	--	--
maker-scaffold10x_120_pilon-snap-gene-0.28-mRNA-1	A0A4E0RC33	A0A4E0RC33|A0A4E0RC33_FASHE_PPPDE_peptidase_domain-containing_protein_1_OS=Fasciola_hepatica_OX=6192_GN=D915_005244_PE=4_SV=1	106.23	104.17	76.41	T0+T5+T10	0	0	0	ND.	--	-1.18651	-0.659336	--	--	--
maker-scaffold10x_383_pilon-augustus-gene-1.36-mRNA-1	A0A4E0RWN7	A0A4E0RWN7|A0A4E0RWN7_FASHE_O_acyltransferase_membrane_bound_domain_OS=Fasciola_hepatica_OX=6192_GN=D915_006915_PE=3_SV=1	106.2	120.8	107.37	T0+T5+T10	0	0	0	ND.	--	-0.633151	--	--	--	--
maker-scaffold10x_377_pilon-snap-gene-0.50-mRNA-1	A0A4E0RHQ7	A0A4E0RHQ7|A0A4E0RHQ7_FASHE_Cation-transporting_ATPase_OS=Fasciola_hepatica_OX=6192_GN=D915_003762_PE=3_SV=1	106.03	106.46	76.3	T0+T5+T10	0	0	0	ND.	--	-1.09382	-0.657184	--	--	--
maker-scaffold10x_703_pilon-augustus-gene-0.0-mRNA-1	A0A504X398	A0A504X398|A0A504X398_FASGI_N-acetyl-D-glucosamine_kinase_OS=Fasciola_gigantica_OX=46835_GN=FGIG_04017_PE=4_SV=1	105.57	111.3	113.38	T0+T5+T10	0	0	0	ND.	--	-0.45239	--	--	--	--
maker-scaffold10x_531_pilon-snap-gene-0.41-mRNA-1	A0A4E0R7W6	A0A4E0R7W6|A0A4E0R7W6_FASHE_Receptor_expression-enhancing_protein_OS=Fasciola_hepatica_OX=6192_GN=D915_006996_PE=3_SV=1	105.48	55.08	66.84	T0+T5+T10	0	0	0	ND.	-1.37061	-1.44023	--	--	--	--
maker-scaffold10x_784_pilon-snap-gene-0.44-mRNA-1	A0A504YUS0	A0A504YUS0|A0A504YUS0_FASGI_Zinc_finger_C2H2-type_domain-containing_protein_OS=Fasciola_gigantica_OX=46835_GN=FGIG_09846_PE=4_SV=1	105.17	80.96	102.86	T0+T5+T10	0	0	0	ND.	-0.793781	-0.997313	--	--	--	--
maker-scaffold10x_978_pilon-snap-gene-0.60-mRNA-1	A0A2H1BVS8	A0A2H1BVS8|A0A2H1BVS8_FASHE_Putative_transcriptional_coactivator_caper_rrm_superfamily_OS=Fasciola_hepatica_OX=6192_GN=D915_009475_PE=4_SV=1	104.97	203.41	288.15	T0+T5+T10	0	0	0	ND.	0.657777	0.696019	--	--	--	--
maker-scaffold10x_1974_pilon-snap-gene-0.4-mRNA-1	no hit	no hit	104.64	94.81	94.51	T0+T5+T10	0	0	0	ND.	-0.555053	-0.84714	--	--	--	--
maker-scaffold10x_1309_pilon-snap-gene-0.87-mRNA-1	A0A4E0RB89	A0A4E0RB89|A0A4E0RB89_FASHE_Pyroglutamyl-peptidase_I_OS=Fasciola_hepatica_OX=6192_GN=D915_004784_PE=4_SV=1	104.55	91.09	105.34	T0+T5+T10	0	0	0	ND.	-0.671841	-0.740044	--	--	--	--
maker-scaffold10x_1660_pilon-augustus-gene-0.37-mRNA-1	A0A4E0RQ86	A0A4E0RQ86|A0A4E0RQ86_FASHE_Dual_specificity_protein_phosphatase_10_OS=Fasciola_hepatica_OX=6192_GN=D915_010352_PE=4_SV=1	104.5	131.46	95.25	T0+T5+T10	0	0	0	ND.	--	-0.755901	--	--	--	--
maker-scaffold10x_102_pilon-snap-gene-0.70-mRNA-1	A0A4E0RU49	A0A4E0RU49|A0A4E0RU49_FASHE_Pre-B-cell_colony-enhancing_factor_OS=Fasciola_hepatica_OX=6192_GN=D915_003933_PE=4_SV=1	104.47	105.19	111.55	T0+T5+T10	0	0	0	ND.	--	-0.489148	--	--	--	--
maker-scaffold10x_65_pilon-snap-gene-0.6-mRNA-1	A0A504YMQ7	A0A504YMQ7|A0A504YMQ7_FASGI_Multivesicular_body_subunit_12B_OS=Fasciola_gigantica_OX=46835_GN=FGIG_00190_PE=4_SV=1	104.45	121.89	163.06	T0+T5+T10	0	0	0	ND.	--	--	--	--	--	--
maker-scaffold10x_1092_pilon-augustus-gene-0.11-mRNA-1	A0A4E0R513	A0A4E0R513|A0A4E0R513_FASHE_Synaptogyrin_OS=Fasciola_hepatica_OX=6192_GN=D915_005506_PE=4_SV=1	104.27	164.58	161.12	T0+T5+T10	0	0	0	ND.	--	--	--	--	--	--
maker-scaffold10x_302_pilon-snap-gene-0.156-mRNA-1	A0A4E0RXG3	A0A4E0RXG3|A0A4E0RXG3_FASHE_Putative_secreted_protein_OS=Fasciola_hepatica_OX=6192_GN=D915_008770_PE=4_SV=1	104.06	129.86	218.1	T0+T5+T10	0	0	0	ND.	--	--	--	--	--	--
maker-scaffold10x_126_pilon-augustus-gene-0.0-mRNA-1	A0A4E0RBM9	A0A4E0RBM9|A0A4E0RBM9_FASHE_Serine/threonine-protein_kinase_OSR1_OS=Fasciola_hepatica_OX=6192_GN=D915_005022_PE=4_SV=1	103.87	114.9	112.28	T0+T5+T10	0	0	0	ND.	--	-0.582202	--	--	--	--
maker-scaffold10x_1847_pilon-snap-gene-0.22-mRNA-1	A0A4E0RRC8	A0A4E0RRC8|A0A4E0RRC8_FASHE_Coiled-coil_domain-containing_protein_44_OS=Fasciola_hepatica_OX=6192_GN=D915_009758_PE=4_SV=1	103.85	202.13	240.13	T0+T5+T10	0	0	0	ND.	0.540466	0.473459	--	--	--	--
maker-scaffold10x_178_pilon-snap-gene-0.21-mRNA-1	A0A504YUT0	A0A504YUT0|A0A504YUT0_FASGI_Non-specific_serine/threonine_protein_kinase_OS=Fasciola_gigantica_OX=46835_GN=FGIG_08197_PE=4_SV=1	103.65	75.27	55.46	T0+T5+T10	0	0	0	ND.	-0.922303	-1.42128	--	--	--	--
maker-scaffold10x_377_pilon-snap-gene-0.55-mRNA-1	A0A4E0RZX4	A0A4E0RZX4|A0A4E0RZX4_FASHE_FAD-dependent_oxidoreductase_domain-containing_protein_1_OS=Fasciola_hepatica_OX=6192_GN=D915_003829_PE=4_SV=1	103.6	87.49	100.38	T0+T5+T10	0	0	0	ND.	-0.64162	-0.804333	--	--	--	--
maker-scaffold10x_747_pilon-snap-gene-0.9-mRNA-1	A0A504YSQ8	A0A504YSQ8|A0A504YSQ8_FASGI_SWI/SNF_matrix-associated_actin-dependent_regulator_of_chromatin_subfamily_B_member_1_OS=Fasciola_gigantica_OX=46835_GN=FGIG_08772_PE=4_SV=1	103.54	143.84	181.89	T0+T5+T10	0	0	0	ND.	--	--	--	--	--	--
maker-scaffold10x_88_pilon-snap-gene-0.9-mRNA-1	A0A4E0RKB5	A0A4E0RKB5|A0A4E0RKB5_FASHE_THO_complex_subunit_OS=Fasciola_hepatica_OX=6192_GN=D915_007259_PE=4_SV=1	102.89	197.22	321.7	T0+T5+T10	0	0	0	ND.	0.488147	0.747804	--	--	--	--
maker-scaffold10x_251_pilon-snap-gene-0.8-mRNA-1	A0A4E0RKA8	A0A4E0RKA8|A0A4E0RKA8_FASHE_Derlin_OS=Fasciola_hepatica_OX=6192_GN=D915_002094_PE=3_SV=1	102.67	123.59	204.16	T0+T5+T10	0	0	0	ND.	--	--	--	--	--	--
maker-scaffold10x_464_pilon-snap-gene-0.1-mRNA-1	A0A4E0R048	A0A4E0R048|A0A4E0R048_FASHE_Set1:ash2_histone_methyltransferase_complex_OS=Fasciola_hepatica_OX=6192_GN=D915_008431_PE=4_SV=1	102.5	99.55	63.88	T0+T5+T10	0	0	0	ND.	-0.442056	-1.32948	-0.821678	--	--	--
maker-scaffold10x_324_pilon-snap-gene-0.84-mRNA-1	A0A4E0S0W1	A0A4E0S0W1|A0A4E0S0W1_FASHE_Leucine_rich_repeat_flightless_interacting_OS=Fasciola_hepatica_OX=6192_GN=D915_003186_PE=4_SV=1	102.26	106.31	110.04	T0+T5+T10	0	0	0	ND.	--	-0.754342	--	--	--	--
maker-scaffold10x_644_pilon-snap-gene-0.19-mRNA-1	A0A4E0RQ45	A0A4E0RQ45|A0A4E0RQ45_FASHE_Tetraspanin_OS=Fasciola_hepatica_OX=6192_GN=D915_010401_PE=3_SV=1	102.25	122.55	141.32	T0+T5+T10	0	0	0	ND.	--	--	--	--	--	--
maker-scaffold10x_476_pilon-snap-gene-0.110-mRNA-1	A0A3R7FRN4	A0A3R7FRN4|A0A3R7FRN4_CLOSI_Reverse_transcriptase_domain-containing_protein_OS=Clonorchis_sinensis_OX=79923_GN=CSKR_2482s_PE=4_SV=1	102.03	188.32	202.89	T0+T5+T10	0	0	0	ND.	0.611406	--	--	--	--	--
maker-scaffold10x_773_pilon-snap-gene-0.71-mRNA-1	A0A4E0REW3	A0A4E0REW3|A0A4E0REW3_FASHE_Nose_resistant_to_fluoxetine_protein_6_OS=Fasciola_hepatica_OX=6192_GN=D915_003884_PE=4_SV=1	101.96	63.98	37.48	T0+T5+T10	0	0	0	ND.	-1.0313	-1.80636	--	--	--	--
maker-scaffold10x_1084_pilon-snap-gene-0.132-mRNA-1	A0A419Q5U3	A0A419Q5U3|A0A419Q5U3_CLOSI_Putative_regulator_of_chromatin_OS=Clonorchis_sinensis_OX=79923_GN=Smarcad1_PE=4_SV=1	101.85	87.27	132.75	T0+T5+T10	0	0	0	ND.	-0.606296	-0.490773	--	--	--	--
maker-scaffold10x_628_pilon-pred_gff_StringTie-gene-0.80-mRNA-1	A0A2H1CRS5	A0A2H1CRS5|A0A2H1CRS5_FASHE_CBM21_domain-containing_protein_OS=Fasciola_hepatica_OX=6192_GN=D915_001360_PE=4_SV=1	101.77	67.6	41.95	T0+T5+T10	0	0	0	ND.	-1.07152	-1.69553	--	--	--	--
maker-scaffold10x_774_pilon-augustus-gene-0.26-mRNA-1	A0A504YSI2	A0A504YSI2|A0A504YSI2_FASGI_UPF0551_protein_C8orf38_mitochondrial_OS=Fasciola_gigantica_OX=46835_GN=FGIG_01650_PE=4_SV=1	101.77	100.19	145.07	T0+T5+T10	0	0	0	ND.	--	--	--	--	--	--
maker-scaffold10x_1609_pilon-snap-gene-0.36-mRNA-1	A0A4E0R8V7	A0A4E0R8V7|A0A4E0R8V7_FASHE_Serine/threonine-protein_phosphatase_2A_55_kDa_regulatory_subunit_B_OS=Fasciola_hepatica_OX=6192_GN=D915_005632_PE=3_SV=1	101.76	153.52	179.23	T0+T5+T10	0	0	0	ND.	--	--	--	--	--	--
maker-scaffold10x_240_pilon-snap-gene-0.19-mRNA-1	A0A4E0RCZ6	A0A4E0RCZ6|A0A4E0RCZ6_FASHE_RAN_binding_protein_1_OS=Fasciola_hepatica_OX=6192_GN=D915_004879_PE=4_SV=1	101.7	234.87	314.94	T0+T5+T10	0	0	0	ND.	0.80219	0.734442	--	--	--	--
maker-scaffold10x_885_pilon-snap-gene-0.46-mRNA-1	no hit	no hit	101.66	195.69	286.05	T0+T5+T10	0	0	0	ND.	0.601639	0.620313	--	--	--	--
maker-scaffold10x_267_pilon-snap-gene-0.57-mRNA-1	A0A4E0RI08	A0A4E0RI08|A0A4E0RI08_FASHE_Transcription_factor_EB_OS=Fasciola_hepatica_OX=6192_GN=D915_002078_PE=4_SV=1	101.65	86.47	51.31	T0+T5+T10	0	0	0	ND.	-0.740049	-1.62465	-0.820848	--	--	--
maker-scaffold10x_815_pilon-snap-gene-0.10-mRNA-1	no hit	no hit	101.61	156.21	90.94	T0+T5+T10	0	0	0	ND.	--	-1.01526	--	--	--	--
maker-scaffold10x_933_pilon-snap-gene-0.85-mRNA-1	A0A4E0R1A0	A0A4E0R1A0|A0A4E0R1A0_FASHE_Adenosylhomocysteinase_OS=Fasciola_hepatica_OX=6192_GN=D915_008992_PE=3_SV=1	101.56	223.02	279.96	T0+T5+T10	0	139.77	178.57	T5+T10	0.700756	0.497856	--	--	--	--
maker-scaffold10x_1331_pilon-snap-gene-0.12-mRNA-1	A0A4E0RGN7	A0A4E0RGN7|A0A4E0RGN7_FASHE_GRB2_adaptor_protein_a_OS=Fasciola_hepatica_OX=6192_GN=D915_002819_PE=4_SV=1	101.24	105.37	86.51	T0+T5+T10	0	0	0	ND.	-0.492802	-0.927079	--	--	--	--
maker-scaffold10x_632_pilon-snap-gene-0.53-mRNA-1	A0A5J4P3H0	A0A5J4P3H0|A0A5J4P3H0_9TREM_Raw_OS=Paragonimus_westermani_OX=34504_GN=DEA37_0010109_PE=4_SV=1	101.01	86.61	78.55	T0+T5+T10	0	0	0	ND.	-0.58186	-1.07506	--	--	--	--
maker-scaffold10x_476_pilon-snap-gene-0.113-mRNA-1	Q5C5T7	Q5C5T7|Q5C5T7_SCHJA_SJCHGC04429_protein_(Fragment)_OS=Schistosoma_japonicum_OX=6182_PE=2_SV=2	100.43	98.94	94	T0+T5+T10	0	0	0	ND.	--	-0.725678	--	--	--	--
maker-scaffold10x_103_pilon-augustus-gene-0.81-mRNA-1	no hit	no hit	100.32	138.51	140.24	T0+T5+T10	0	0	0	ND.	--	--	--	--	--	--
maker-scaffold10x_142_pilon-snap-gene-0.84-mRNA-1	A0A504Y5I9	A0A504Y5I9|A0A504Y5I9_FASGI_AP-2_complex_subunit_mu-A_OS=Fasciola_gigantica_OX=46835_GN=FGIG_03599_PE=3_SV=1	100.28	132.58	161.63	T0+T5+T10	0	0	0	ND.	--	--	--	--	--	--
maker-scaffold10x_166_pilon-snap-gene-0.39-mRNA-1	A0A4E0RM50	A0A4E0RM50|A0A4E0RM50_FASHE_Carbonic_anhydrase_XIII_OS=Fasciola_hepatica_OX=6192_GN=D915_000579_PE=3_SV=1	100.1	88.88	59.82	T0+T5+T10	0	0	0	ND.	--	-1.3036	-0.861653	--	--	--
maker-scaffold10x_66_pilon-augustus-gene-0.83-mRNA-1	A0A2H1BXD7	A0A2H1BXD7|A0A2H1BXD7_FASHE_RWD_domain_protein_OS=Fasciola_hepatica_OX=6192_GN=D915_008748_PE=4_SV=1	100.1	106.05	153.04	T0+T5+T10	0	0	0	ND.	--	--	--	--	--	--
maker-scaffold10x_90_pilon-augustus-gene-0.127-mRNA-1	A0A2H1CEZ4	A0A2H1CEZ4|A0A2H1CEZ4_FASHE_Putative_tRNA_(cytidine(32)/guanosine(34)-2'-O)-methyltransferase_OS=Fasciola_hepatica_OX=6192_GN=D915_004314_PE=3_SV=1	99.96	87.51	167.76	T0+T5+T10	0	0	0	ND.	--	--	--	--	--	--
maker-scaffold10x_815_pilon-snap-gene-0.6-mRNA-1	A0A5J4NFV9	A0A5J4NFV9|A0A5J4NFV9_9TREM_ER_lumen_protein-retaining_receptor_OS=Paragonimus_westermani_OX=34504_GN=DEA37_0011756_PE=3_SV=1	99.92	181.34	301.84	T0+T5+T10	0	0	0	ND.	--	0.838936	0.532406	--	--	--
maker-scaffold10x_360_pilon-augustus-gene-0.63-mRNA-1	A0A4E0RIN6	A0A4E0RIN6|A0A4E0RIN6_FASHE_DDRGK_domain-containing_protein_1_OS=Fasciola_hepatica_OX=6192_GN=D915_002758_PE=4_SV=1	99.88	87.65	67.32	T0+T5+T10	0	20.17	0	T5	-0.663719	-1.20041	--	--	--	-2.99911
maker-scaffold10x_1310_pilon-augustus-gene-0.11-mRNA-1	no hit	no hit	99.72	263.25	469.78	T0+T5+T10	0	0	0	ND.	0.993033	1.47027	0.546198	--	--	--
maker-scaffold10x_421_pilon-snap-gene-0.13-mRNA-1	A0A4E0QX18	A0A4E0QX18|A0A4E0QX18_FASHE_Dihydropyrimidinase_OS=Fasciola_hepatica_OX=6192_GN=D915_010264_PE=4_SV=1	99.49	101.85	168.27	T0+T5+T10	0	42.78	0	T5	--	--	--	--	--	--
maker-scaffold10x_37_pilon-augustus-gene-0.6-mRNA-1	no hit	no hit	99.3	119.92	77.66	T0+T5+T10	0	0	0	ND.	--	-0.86615	-0.658866	--	--	--
maker-scaffold10x_120_pilon-snap-gene-0.19-mRNA-1	A0A504YEQ2	A0A504YEQ2|A0A504YEQ2_FASGI_BTB/POZ_domain-containing_protein_KCTD3_OS=Fasciola_gigantica_OX=46835_GN=FGIG_03896_PE=4_SV=1	99.22	147.1	141.39	T0+T5+T10	0	0	0	ND.	--	--	--	--	--	--
maker-scaffold10x_851_pilon-snap-gene-0.32-mRNA-1	A0A2H1CLG1	A0A2H1CLG1|A0A2H1CLG1_FASHE_G10_protein_OS=Fasciola_hepatica_OX=6192_GN=D915_002751_PE=4_SV=1	99.16	150.35	203.68	T0+T5+T10	0	0	0	ND.	--	--	--	--	--	--
maker-scaffold10x_425_pilon-snap-gene-0.10-mRNA-1	A0A504Z2A1	A0A504Z2A1|A0A504Z2A1_FASGI_Ribosomal_RNA_processing_protein_1_OS=Fasciola_gigantica_OX=46835_GN=FGIG_07163_PE=4_SV=1	99.13	74.15	127.95	T0+T5+T10	0	0	0	ND.	-0.726737	--	--	--	--	--
snap_masked-scaffold10x_608_pilon-processed-gene-0.6-mRNA-1	A0A2H1BY04	A0A2H1BY04|A0A2H1BY04_FASHE_Transmembrane_protein_OS=Fasciola_hepatica_OX=6192_GN=D915_008612_PE=4_SV=1	98.55	135.19	162.87	T0+T5+T10	0	0	0	ND.	--	--	--	--	--	--
maker-scaffold10x_654_pilon-snap-gene-0.155-mRNA-1	no hit	no hit	98.17	101.94	114.38	T0+T5+T10	0	0	0	ND.	--	--	--	--	--	--
maker-scaffold10x_213_pilon-snap-gene-0.50-mRNA-1	A0A4E0S1H7	A0A4E0S1H7|A0A4E0S1H7_FASHE_Gtr1/RagA_G_protein_region_OS=Fasciola_hepatica_OX=6192_GN=D915_002835_PE=4_SV=1	97.9	132.43	133.01	T0+T5+T10	0	0	0	ND.	--	--	--	--	--	--
maker-scaffold10x_213_pilon-augustus-gene-0.228-mRNA-1	A0A4E0QZY0	A0A4E0QZY0|A0A4E0QZY0_FASHE_Brain_mitochondrial_carrier_protein_short-inserted_form_OS=Fasciola_hepatica_OX=6192_GN=D915_008597_PE=3_SV=1	97.58	88.29	66.08	T0+T5+T10	0	0	0	ND.	-0.781489	-1.25453	--	--	--	--
maker-scaffold10x_1389_pilon-snap-gene-0.31-mRNA-1	A0A504Y4E5	A0A504Y4E5|A0A504Y4E5_FASGI_Smooth_isoform_G_OS=Fasciola_gigantica_OX=46835_GN=FGIG_05621_PE=4_SV=1	97.37	73.23	141.38	T0+T5+T10	0	0	0	ND.	-0.825485	--	--	--	--	--
maker-scaffold10x_292_pilon-snap-gene-0.16-mRNA-1	A0A4S2L6F0	A0A4S2L6F0|A0A4S2L6F0_OPIFE_Non-specific_serine/threonine_protein_kinase_OS=Opisthorchis_felineus_OX=147828_GN=CRM22_009536_PE=4_SV=1	97.3	70.1	66.94	T0+T5+T10	0	68.94	0	T5	-0.77178	-1.19522	--	4.20999	--	-4.20999
maker-scaffold10x_1143_pilon-snap-gene-0.4-mRNA-1	A0A504YDR9	A0A504YDR9|A0A504YDR9_FASGI_Mitochondrial_folate_transporter/carrier_OS=Fasciola_gigantica_OX=46835_GN=FGIG_00618_PE=3_SV=1	97.11	143.1	175.94	T0+T5+T10	0	0	0	ND.	--	--	--	--	--	--
maker-scaffold10x_1299_pilon-snap-gene-0.20-mRNA-1	G7YEL9	G7YEL9|G7YEL9_CLOSI_Protein_FAM136A_OS=Clonorchis_sinensis_OX=79923_GN=CLF_106051_PE=4_SV=1	96.95	156.12	288.25	T0+T5+T10	0	0	0	ND.	--	0.84029	0.575587	--	--	--
maker-scaffold10x_544_pilon-snap-gene-0.36-mRNA-1	A0A4E0RZL8	A0A4E0RZL8|A0A4E0RZL8_FASHE_Putative_dioxygenase_OS=Fasciola_hepatica_OX=6192_GN=D915_000915_PE=3_SV=1	96.94	174.64	167.8	T0+T5+T10	0	0	0	ND.	--	--	--	--	--	--
maker-scaffold10x_1779_pilon-augustus-gene-0.9-mRNA-1	A0A2H1BSR6	A0A2H1BSR6|A0A2H1BSR6_FASHE_Bis(5'-adenosyl)-triphosphatase_enpp4_OS=Fasciola_hepatica_OX=6192_GN=D915_010687_PE=4_SV=1	96.92	154.86	175.76	T0+T5+T10	0	0	0	ND.	--	--	--	--	--	--
maker-scaffold10x_947_pilon-snap-gene-0.53-mRNA-1	A0A4E0R4D3	A0A4E0R4D3|A0A4E0R4D3_FASHE_S-phase_kinase-associated_protein_1_OS=Fasciola_hepatica_OX=6192_GN=D915_008945_PE=3_SV=1	96.88	84.08	65.19	T0+T5+T10	0	0	0	ND.	--	-0.934205	--	--	--	--
snap_masked-scaffold10x_471_pilon-processed-gene-0.30-mRNA-1	A0A4E0RUE8	A0A4E0RUE8|A0A4E0RUE8_FASHE_Chaperone_protein_DnaJ_OS=Fasciola_hepatica_OX=6192_GN=D915_008328_PE=4_SV=1	96.87	184.3	257.54	T0+T5+T10	0	0	0	ND.	0.644205	0.859493	--	--	--	--
maker-scaffold10x_1784_pilon-snap-gene-0.27-mRNA-1	A0A504YWI2	A0A504YWI2|A0A504YWI2_FASGI_Cyclin-Y_protein_1_OS=Fasciola_gigantica_OX=46835_GN=FGIG_03404_PE=4_SV=1	96.78	78.36	49.4	T0+T5+T10	0	0	0	ND.	-0.663052	-1.44556	-0.720542	--	--	--
maker-scaffold10x_942_pilon-snap-gene-0.48-mRNA-1	A0A504Z0W1	A0A504Z0W1|A0A504Z0W1_FASGI_Zinc_finger_and_SCAN_domain-containing_protein_2_OS=Fasciola_gigantica_OX=46835_GN=FGIG_00458_PE=4_SV=1	96.56	180.08	172.36	T0+T5+T10	0	0	0	ND.	0.440982	--	--	--	--	--
maker-scaffold10x_362_pilon-augustus-gene-0.53-mRNA-1	A0A4E0R8Y9	A0A4E0R8Y9|A0A4E0R8Y9_FASHE_GPI-anchor_transamidase_OS=Fasciola_hepatica_OX=6192_GN=D915_006117_PE=3_SV=1	96.5	138.17	152.38	T0+T5+T10	0	0	0	ND.	--	--	--	--	--	--
snap_masked-scaffold10x_1050_pilon-processed-gene-0.123-mRNA-1	no hit	no hit	96.5	129.08	144.01	T0+T5+T10	0	0	0	ND.	--	--	--	--	--	--
maker-scaffold10x_494_pilon-augustus-gene-0.17-mRNA-1	A0A4E0RAL0	A0A4E0RAL0|A0A4E0RAL0_FASHE_Heterogeneous_nuclear_ribonucleoprotein_A2_OS=Fasciola_hepatica_OX=6192_GN=D915_010842_PE=4_SV=1	96.48	180.39	335.04	T0+T5+T10	0	0	0	ND.	0.77358	1.26046	0.554397	--	--	--
maker-scaffold10x_298_pilon-snap-gene-0.30-mRNA-1	A0A4E0RLQ8	A0A4E0RLQ8|A0A4E0RLQ8_FASHE_Dynein_light_chain_OS=Fasciola_hepatica_OX=6192_GN=D915_000253_PE=3_SV=1	96.43	77.82	50.1	T0+T5+T10	0	0	0	ND.	-0.717386	-1.44643	--	--	--	--
maker-scaffold10x_2113_pilon-snap-gene-0.16-mRNA-1	A0A2H1CFS5	A0A2H1CFS5|A0A2H1CFS5_FASHE_Serine_proteinase_inhibitor_OS=Fasciola_hepatica_OX=6192_GN=D915_06414_PE=3_SV=1	96.04	62.12	50.37	T0+T5+T10	0	0	0	ND.	-0.895858	-1.44064	--	--	--	--
maker-scaffold10x_100_pilon-snap-gene-0.4-mRNA-1	A0A4E0RE70	A0A4E0RE70|A0A4E0RE70_FASHE_GTP-binding_protein_1_OS=Fasciola_hepatica_OX=6192_GN=D915_004521_PE=4_SV=1	96.03	124.86	105.1	T0+T5+T10	0	0	0	ND.	--	-0.637286	--	--	--	--
maker-scaffold10x_520_pilon-augustus-gene-2.95-mRNA-1	A0A4E0RQE5	A0A4E0RQE5|A0A4E0RQE5_FASHE_DNA_polymerase_OS=Fasciola_hepatica_OX=6192_GN=D915_001192_PE=4_SV=1	96.02	101	92.42	T0+T5+T10	0	0	0	ND.	--	-0.696514	--	--	--	--
maker-scaffold10x_103_pilon-snap-gene-0.97-mRNA-1	A0A4E0RJK3	A0A4E0RJK3|A0A4E0RJK3_FASHE_Replication_protein_A_subunit_OS=Fasciola_hepatica_OX=6192_GN=D915_007677_PE=3_SV=1	95.94	197.51	234.39	T0+T5+T10	0	0	0	ND.	0.716825	0.458424	--	--	--	--
maker-scaffold10x_841_pilon-snap-gene-0.80-mRNA-1	A0A4E0RUE2	A0A4E0RUE2|A0A4E0RUE2_FASHE_Scaffold_attachment_factor_B2_OS=Fasciola_hepatica_OX=6192_GN=D915_003871_PE=4_SV=1	95.47	317.49	321.15	T0+T5+T10	0	0	0	ND.	1.13892	0.99816	--	--	--	--
maker-scaffold10x_1584_pilon-snap-gene-0.7-mRNA-1	A0A4E0RCE2	A0A4E0RCE2|A0A4E0RCE2_FASHE_PDZ_domain-containing_protein_GIPC1_OS=Fasciola_hepatica_OX=6192_GN=D915_005032_PE=4_SV=1	95.4	104.27	93.15	T0+T5+T10	0	0	0	ND.	--	-0.67871	--	--	--	--
maker-scaffold10x_75_pilon-snap-gene-0.106-mRNA-1	A0A095A222	A0A095A222|A0A095A222_SCHHA_B-cell_CLL/lymphoma_7_protein_family_member_A_OS=Schistosoma_haematobium_OX=6185_GN=MS3_09352_PE=4_SV=1	95.13	307.22	332.05	T0+T5+T10	0	0	0	ND.	1.32846	0.904143	--	--	--	--
maker-scaffold10x_238_pilon-snap-gene-0.95-mRNA-1	A0A2H1CWG7	A0A2H1CWG7|A0A2H1CWG7_FASHE_Serine/threonine-protein_phosphatase_OS=Fasciola_hepatica_OX=6192_GN=D915_00555_PE=3_SV=1	95.02	80.04	98.66	T0+T5+T10	0	0	0	ND.	-0.604118	-0.620252	--	--	--	--
maker-scaffold10x_342_pilon-snap-gene-0.38-mRNA-1	A0A4E0RBM4	A0A4E0RBM4|A0A4E0RBM4_FASHE_Tetratricopeptide_repeat_protein_4_OS=Fasciola_hepatica_OX=6192_GN=D915_005390_PE=4_SV=1	94.2	76.41	47.14	T0+T5+T10	0	0	0	ND.	-0.662585	-1.53252	-0.805862	--	--	--
maker-scaffold10x_1382_pilon-snap-gene-0.51-mRNA-1	no hit	no hit	94.1	58.86	45.99	T0+T5+T10	0	0	0	ND.	-1.09394	-1.69968	--	--	--	--
maker-scaffold10x_815_pilon-snap-gene-1.84-mRNA-1	A0A4E0R0U5	A0A4E0R0U5|A0A4E0R0U5_FASHE_tRNA_selenocysteine_1_associated_protein_1_OS=Fasciola_hepatica_OX=6192_GN=D915_007670_PE=4_SV=1	94	176.19	301.74	T0+T5+T10	0	0	0	ND.	--	0.82917	--	--	--	--
maker-scaffold10x_13_pilon-augustus-gene-2.166-mRNA-1	A0A4E0RVN1	A0A4E0RVN1|A0A4E0RVN1_FASHE_Putative_rab_subfamily_protein_of_small_gtpase_OS=Fasciola_hepatica_OX=6192_GN=D915_007346_PE=4_SV=1	93.4	96.34	125.77	T0+T5+T10	0	0	0	ND.	--	--	--	--	--	--
maker-scaffold10x_75_pilon-snap-gene-0.115-mRNA-1	A0A4E0R619	A0A4E0R619|A0A4E0R619_FASHE_Polypyrimidine_tract-binding_protein_1_OS=Fasciola_hepatica_OX=6192_GN=D915_004894_PE=4_SV=1	93.1	84.87	81.93	T0+T5+T10	0	0	0	ND.	-0.509233	-0.826229	--	--	--	--
maker-scaffold10x_81_pilon-snap-gene-0.149-mRNA-1	A0A4E0RLK1	A0A4E0RLK1|A0A4E0RLK1_FASHE_Cystinosis_nephropathic_OS=Fasciola_hepatica_OX=6192_GN=D915_000305_PE=4_SV=1	92.68	78.71	65.1	T0+T5+T10	0	0	0	ND.	-0.596723	-1.17079	--	--	--	--
snap_masked-scaffold10x_1278_pilon-processed-gene-0.15-mRNA-1	A0A504Z2L0	A0A504Z2L0|A0A504Z2L0_FASGI_CAAX_prenyl_protease_OS=Fasciola_gigantica_OX=46835_GN=FGIG_05953_PE=3_SV=1	92.07	159.11	182.72	T0+T5+T10	0	0	0	ND.	--	--	--	--	--	--
maker-scaffold10x_205_pilon-snap-gene-0.63-mRNA-1	A0A504YL45	A0A504YL45|A0A504YL45_FASGI_RNA-binding_protein_8A_OS=Fasciola_gigantica_OX=46835_GN=FGIG_09902_PE=3_SV=1	92.05	135.34	147.67	T0+T5+T10	0	0	0	ND.	--	--	--	--	--	--
maker-scaffold10x_253_pilon-snap-gene-0.145-mRNA-1	A0A4E0RD02	A0A4E0RD02|A0A4E0RD02_FASHE_Zinc_transporter_ixodes_scapularis_zinc_transporter_OS=Fasciola_hepatica_OX=6192_GN=D915_003914_PE=4_SV=1	91.82	145.03	151.48	T0+T5+T10	0	0	0	ND.	--	--	--	--	--	--
maker-scaffold10x_83_pilon-augustus-gene-0.139-mRNA-1	A0A4E0RFI1	A0A4E0RFI1|A0A4E0RFI1_FASHE_MFS_transporter_PAT_family_beta-lactamase_induction_signal_transducer_ampG_OS=Fasciola_hepatica_OX=6192_GN=D915_001546_PE=4_SV=1	91.75	99.58	84.59	T0+T5+T10	0	0	0	ND.	-0.379322	-0.78976	--	--	--	--
maker-scaffold10x_103_pilon-pred_gff_StringTie-gene-0.5-mRNA-1	A0A2H1CC82	A0A2H1CC82|A0A2H1CC82_FASHE_Thioredoxin-like_protein_OS=Fasciola_hepatica_OX=6192_GN=D915_004921_PE=3_SV=1	91.58	143.58	195.41	T0+T5+T10	0	0	0	ND.	--	0.593534	--	--	--	--
maker-scaffold10x_2462_pilon-snap-gene-0.27-mRNA-1	A0A3R7FT56	A0A3R7FT56|A0A3R7FT56_CLOSI_NADH_dehydrogenase_[ubiquinone]_flavoprotein_1,_mitochondrial_OS=Clonorchis_sinensis_OX=79923_GN=NDUFV1_PE=3_SV=1	91.43	98.57	144.03	T0+T5+T10	0	0	0	ND.	--	--	--	--	--	--
maker-scaffold10x_343_pilon-pred_gff_StringTie-gene-0.36-mRNA-1	no hit	no hit	91.23	137.49	116.7	T0+T5+T10	0	0	0	ND.	--	--	--	--	--	--
maker-scaffold10x_127_pilon-snap-gene-0.29-mRNA-1	no hit	no hit	90.74	86.71	93.66	T0+T5+T10	0	0	0	ND.	--	-0.544586	--	--	--	--
maker-scaffold10x_1697_pilon-snap-gene-0.108-mRNA-1	A0A504YUB7	A0A504YUB7|A0A504YUB7_FASGI_BTB/POZ_domain-containing_protein_10_OS=Fasciola_gigantica_OX=46835_GN=FGIG_04032_PE=4_SV=1	90.66	105.15	78.74	T0+T5+T10	0	0	0	ND.	--	-0.906122	-0.637475	--	--	--
maker-scaffold10x_325_pilon-augustus-gene-0.81-mRNA-1	A0A504YLD3	A0A504YLD3|A0A504YLD3_FASGI_Kinesin_light_chain_OS=Fasciola_gigantica_OX=46835_GN=FGIG_01668_PE=4_SV=1	90.54	124.17	127.11	T0+T5+T10	0	0	0	ND.	--	--	--	--	--	--
maker-scaffold10x_1299_pilon-snap-gene-0.17-mRNA-1	A0A504YFY1	A0A504YFY1|A0A504YFY1_FASGI_ELMO_domain-containing_protein_2_OS=Fasciola_gigantica_OX=46835_GN=FGIG_00813_PE=4_SV=1	90.51	111.44	128.58	T0+T5+T10	0	0	0	ND.	--	--	--	--	--	--
maker-scaffold10x_746_pilon-snap-gene-0.38-mRNA-1	A0A419QG82	A0A419QG82|A0A419QG82_CLOSI_Chaperone_protein_DnaJ_1_OS=Clonorchis_sinensis_OX=79923_GN=dnaJ1_PE=4_SV=1	90.49	192.77	234.09	T0+T5+T10	0	0	0	ND.	0.568635	--	--	--	--	--
maker-scaffold10x_790_pilon-snap-gene-0.8-mRNA-1	A0A4E0RRB4	A0A4E0RRB4|A0A4E0RRB4_FASHE_Inactive_hydroxysteroid_dehydrogenase_protein_1_OS=Fasciola_hepatica_OX=6192_GN=D915_009931_PE=3_SV=1	90.34	96.83	94.56	T0+T5+T10	0	29.17	0	T5	--	-0.617094	--	--	--	-3.03634
maker-scaffold10x_839_pilon-augustus-gene-0.42-mRNA-1	A0A4E0RRL7	A0A4E0RRL7|A0A4E0RRL7_FASHE_Cadherin_EGF_LAG_seven_pass_G_type_receptor_OS=Fasciola_hepatica_OX=6192_GN=D915_000428_PE=4_SV=1	90.15	42.35	32.61	T0+T5+T10	0	0	0	ND.	-1.60249	-2.06449	--	--	--	--
maker-scaffold10x_342_pilon-snap-gene-0.43-mRNA-1	A0A4E0R0D2	A0A4E0R0D2|A0A4E0R0D2_FASHE_28S_ribosomal_protein_S31_mitochondrial_OS=Fasciola_hepatica_OX=6192_GN=D915_009835_PE=4_SV=1	89.98	197.11	287.06	T0+T5+T10	0	0	0	ND.	--	0.903688	--	--	--	--
maker-scaffold10x_1652_pilon-pred_gff_StringTie-gene-0.51-mRNA-1	G7YMR9	G7YMR9|G7YMR9_CLOSI_Tumor_differentially_expressed_protein_OS=Clonorchis_sinensis_OX=79923_GN=CLF_113033_PE=4_SV=1	89.84	93.07	41.37	T0+T5+T10	0	0	0	ND.	--	-1.51684	--	--	--	--
maker-scaffold10x_1143_pilon-snap-gene-0.0-mRNA-1	A0A4E0RJR6	A0A4E0RJR6|A0A4E0RJR6_FASHE_Cell_division_protein_kinase_OS=Fasciola_hepatica_OX=6192_GN=D915_008209_PE=3_SV=1	89.57	129.24	205.63	T0+T5+T10	0	0	0	ND.	--	0.43582	--	--	--	--
maker-scaffold10x_314_pilon-snap-gene-0.15-mRNA-1	A0A4Z2DP72	A0A4Z2DP72|A0A4Z2DP72_SCHJA_SWIM-type_domain-containing_protein_OS=Schistosoma_japonicum_OX=6182_GN=EWB00_010669_PE=4_SV=1	89.48	46.93	61.28	T0+T5+T10	0	0	0	ND.	-1.35021	-1.37666	--	--	--	--
maker-scaffold10x_73_pilon-snap-gene-0.3-mRNA-1	A0A504YNA3	A0A504YNA3|A0A504YNA3_FASGI_GDP-mannose_pyrophosphorylase_OS=Fasciola_gigantica_OX=46835_GN=FGIG_11845_PE=4_SV=1	89.28	82.98	74.14	T0+T5+T10	0	0	0	ND.	-0.543985	-0.949408	--	--	--	--
maker-scaffold10x_1420_pilon-augustus-gene-0.75-mRNA-1	G7Y5S6	G7Y5S6|G7Y5S6_CLOSI_Centrosomal_protein_of_19_kDa_OS=Clonorchis_sinensis_OX=79923_GN=CLF_101450_PE=4_SV=1	89.2	43.11	22.17	T0+T5+T10	0	0	0	ND.	-1.35045	-2.29631	--	--	--	--
maker-scaffold10x_1566_pilon-snap-gene-0.19-mRNA-1	A0A074Z204	A0A074Z204|A0A074Z204_9TREM_GTP-binding_domain_protein_OS=Opisthorchis_viverrini_OX=6198_GN=T265_10564_PE=4_SV=1	89.2	20.24	7.6	T0+T5+T10	0	0	0	ND.	-2.71397	-3.77411	--	--	--	--
maker-scaffold10x_201_pilon-augustus-gene-0.24-mRNA-1	A0A2H1BT90	A0A2H1BT90|A0A2H1BT90_FASHE_HAD_hydrolase,_family_IA,_variant_3_OS=Fasciola_hepatica_OX=6192_GN=D915_010443_PE=4_SV=1	89.16	92.94	115.63	T0+T5+T10	0	0	0	ND.	--	--	--	--	--	--
maker-scaffold10x_730_pilon-snap-gene-0.93-mRNA-1	A0A504YV72	A0A504YV72|A0A504YV72_FASGI_2-oxoisovalerate_dehydrogenase_subunit_beta_OS=Fasciola_gigantica_OX=46835_GN=FGIG_10515_PE=4_SV=1	89.14	89.18	64.37	T0+T5+T10	0	0	0	ND.	-0.481004	-1.25461	-0.707649	--	--	--
maker-scaffold10x_503_pilon-snap-gene-0.83-mRNA-1	A0A5J4NF41	A0A5J4NF41|A0A5J4NF41_9TREM_Protein_aurora_borealis_OS=Paragonimus_westermani_OX=34504_GN=DEA37_0009417_PE=4_SV=1	89.07	96.73	93.14	T0+T5+T10	0	0	0	ND.	--	--	--	--	--	--
maker-scaffold10x_1030_pilon-snap-gene-0.2-mRNA-1	A0A2H1C0U0	A0A2H1C0U0|A0A2H1C0U0_FASHE_START_domain_protein_(Fragment)_OS=Fasciola_hepatica_OX=6192_GN=D915_12056_PE=4_SV=1	88.87	88.97	93.09	T0+T5+T10	0	0	0	ND.	--	-0.604223	--	--	--	--
maker-scaffold10x_177_pilon-augustus-gene-0.0-mRNA-1	A0A4E0REJ2	A0A4E0REJ2|A0A4E0REJ2_FASHE_Pre-mRNA-splicing_factor_syf2_OS=Fasciola_hepatica_OX=6192_GN=D915_003231_PE=4_SV=1	88.84	124.67	165	T0+T5+T10	0	0	0	ND.	--	--	--	--	--	--
maker-scaffold10x_13_pilon-snap-gene-2.140-mRNA-1	A0A2H1BTZ4	A0A2H1BTZ4|A0A2H1BTZ4_FASHE_Estrone_sulfotransferase_OS=Fasciola_hepatica_OX=6192_GN=D915_009705_PE=4_SV=1	88.78	109.22	116.91	T0+T5+T10	0	0	0	ND.	--	--	--	--	--	--
maker-scaffold10x_922_pilon-snap-gene-0.65-mRNA-1	A0A4E0QY98	A0A4E0QY98|A0A4E0QY98_FASHE_Suppressor_of_G2_allele_of_SKP1_OS=Fasciola_hepatica_OX=6192_GN=D915_009002_PE=4_SV=1	88.72	136.31	174.37	T0+T5+T10	0	109.91	0	T5	--	--	--	3.79052	--	-3.79052
maker-scaffold10x_425_pilon-snap-gene-0.11-mRNA-1	A0A4E0RJ17	A0A4E0RJ17|A0A4E0RJ17_FASHE_RNA_binding_motif_single_stranded_interacting_OS=Fasciola_hepatica_OX=6192_GN=D915_001041_PE=4_SV=1	88.63	80.54	46.42	T0+T5+T10	0	0	0	ND.	-0.6525	-1.54186	-0.826904	--	--	--
maker-scaffold10x_80_pilon-snap-gene-0.158-mRNA-1	G7YG46	G7YG46|G7YG46_CLOSI_Helicase_domino_(Fragment)_OS=Clonorchis_sinensis_OX=79923_GN=CLF_107074_PE=4_SV=1	88.35	69.71	55.3	T0+T5+T10	0	0	0	ND.	-0.781527	-1.33523	-0.488428	--	--	--
maker-scaffold10x_239_pilon-snap-gene-0.13-mRNA-1	Q5DA45	Q5DA45|Q5DA45_SCHJA_SJCHGC05367_protein_OS=Schistosoma_japonicum_OX=6182_GN=EWB00_009319_PE=2_SV=1	88.3	94.88	117.16	T0+T5+T10	0	0	0	ND.	--	--	--	--	--	--
maker-scaffold10x_1424_pilon-pred_gff_StringTie-gene-0.21-mRNA-1	no hit	no hit	88.21	98.28	137.85	T0+T5+T10	0	0	0	ND.	--	--	--	--	--	--
maker-scaffold10x_236_pilon-snap-gene-0.82-mRNA-1	A0A4E0R2I8	A0A4E0R2I8|A0A4E0R2I8_FASHE_Estrogen_receptor_beta_like_1_OS=Fasciola_hepatica_OX=6192_GN=D915_006754_PE=4_SV=1	88.08	66.05	60.59	T0+T5+T10	0	0	0	ND.	-0.768768	-1.34065	--	--	--	--
maker-scaffold10x_1061_pilon-snap-gene-0.100-mRNA-1	A0A4E0RZ68	A0A4E0RZ68|A0A4E0RZ68_FASHE_Pyridoxine_kinase_OS=Fasciola_hepatica_OX=6192_GN=D915_004934_PE=4_SV=1	88.04	83.87	48.25	T0+T5+T10	0	63.07	0	T5	--	-1.41907	-0.896672	--	--	-3.66593
maker-scaffold10x_71_pilon-snap-gene-0.91-mRNA-1	A0A4E0S2U5	A0A4E0S2U5|A0A4E0S2U5_FASHE_Phosphatidate_phosphatase_LPIN3_OS=Fasciola_hepatica_OX=6192_GN=D915_001127_PE=4_SV=1	87.93	41.91	32.64	T0+T5+T10	0	0	0	ND.	-1.37754	-2.20734	-0.767749	--	--	--
maker-scaffold10x_111_pilon-augustus-gene-0.4-mRNA-1	G7YPN0	G7YPN0|G7YPN0_CLOSI_SelT-like_protein_OS=Clonorchis_sinensis_OX=79923_GN=CLF_106117_PE=4_SV=1	87.91	117.97	186.53	T0+T5+T10	0	0	0	ND.	--	0.500999	--	--	--	--
maker-scaffold10x_27_pilon-snap-gene-0.9-mRNA-1	A0A4E0RXI9	A0A4E0RXI9|A0A4E0RXI9_FASHE_6-phosphofructo-2-kinase_/_fructose-2_6-bisphosphatase_OS=Fasciola_hepatica_OX=6192_GN=D915_002452_PE=4_SV=1	87.59	55.39	27.04	T0+T5+T10	0	0	0	ND.	-1.04179	-2.1201	-1.01796	--	--	--
snap_masked-scaffold10x_908_pilon-processed-gene-0.50-mRNA-1	A0A504Z4L0	A0A504Z4L0|A0A504Z4L0_FASGI_Casein_kinase_I_alpha_OS=Fasciola_gigantica_OX=46835_GN=FGIG_07030_PE=3_SV=1	87.56	114.53	136.92	T0+T5+T10	0	0	0	ND.	--	--	--	--	--	--
maker-scaffold10x_58_pilon-snap-gene-0.127-mRNA-1	A0A2H1C8Y9	A0A2H1C8Y9|A0A2H1C8Y9_FASHE_Glycerol-3-phosphate_dehydrogenase_[NAD(+)]_OS=Fasciola_hepatica_OX=6192_GN=D915_09718_PE=3_SV=1	87.27	83.64	72.04	T0+T5+T10	0	0	0	ND.	--	-0.886227	--	--	--	--
maker-scaffold10x_956_pilon-snap-gene-0.15-mRNA-1	A0A3P8GGF2	A0A3P8GGF2|A0A3P8GGF2_9TREM_ARS2_domain-containing_protein_OS=Echinostoma_caproni_OX=27848_GN=ECPE_LOCUS3873_PE=4_SV=1	87.25	206.43	271	T0+T5+T10	0	0	0	ND.	0.951718	0.789062	--	--	--	--
maker-scaffold10x_741_pilon-snap-gene-0.9-mRNA-1	A0A4E0RXN2	A0A4E0RXN2|A0A4E0RXN2_FASHE_Microtubule-associated_protein_OS=Fasciola_hepatica_OX=6192_GN=D915_000995_PE=4_SV=1	87.24	80.46	71.44	T0+T5+T10	0	0	0	ND.	-0.560353	-0.953956	--	--	--	--
maker-scaffold10x_1083_pilon-snap-gene-0.14-mRNA-1	A0A2H1C612	A0A2H1C612|A0A2H1C612_FASHE_Electron_transfer_flavoprotein_FAD-binding_domain_protein_(Fragment)_OS=Fasciola_hepatica_OX=6192_GN=D915_10095_PE=4_SV=1	87.23	89.61	80.66	T0+T5+T10	0	0	0	ND.	-0.511623	-0.870603	--	--	--	--
augustus_masked-scaffold10x_737_pilon-processed-gene-0.19-mRNA-1	A0A4E0RSI3	A0A4E0RSI3|A0A4E0RSI3_FASHE_Serine/threonine_kinase_OS=Fasciola_hepatica_OX=6192_GN=D915_009313_PE=4_SV=1	87.04	189.11	181.35	T0+T5+T10	0	0	0	ND.	0.720402	--	--	--	--	--
maker-scaffold10x_43_pilon-augustus-gene-0.59-mRNA-1	A0A4E0R952	A0A4E0R952|A0A4E0R952_FASHE_Ribonucleoside-diphosphate_reductase_OS=Fasciola_hepatica_OX=6192_GN=D915_005630_PE=3_SV=1	87.04	265.15	497.37	T0+T5+T10	0	22.13	0	T5	1.31405	1.58656	--	--	--	--
maker-scaffold10x_1272_pilon-augustus-gene-0.82-mRNA-1	no hit	no hit	86.83	48.05	43.01	T0+T5+T10	0	0	0	ND.	-1.25866	-1.76852	--	--	--	--
maker-scaffold10x_237_pilon-snap-gene-0.38-mRNA-1	A0A4S2LCE2	A0A4S2LCE2|A0A4S2LCE2_OPIFE_RNase_PH_domain-containing_protein_OS=Opisthorchis_felineus_OX=147828_GN=CRM22_008596_PE=4_SV=1	86.76	170.62	167.99	T0+T5+T10	0	0	0	ND.	--	--	--	--	--	--
maker-scaffold10x_894_pilon-augustus-gene-0.85-mRNA-1	A0A504XTC5	A0A504XTC5|A0A504XTC5_FASGI_Suppressor_of_hairy_wing_OS=Fasciola_gigantica_OX=46835_GN=FGIG_00037_PE=4_SV=1	86.57	435.32	698.39	T0+T5+T10	0	0	0	ND.	1.95257	2.09853	--	--	--	--
maker-scaffold10x_1086_pilon-snap-gene-0.99-mRNA-1	A0A504YW06	A0A504YW06|A0A504YW06_FASGI_ATP_synthase_subunit_delta_mitochondrial_OS=Fasciola_gigantica_OX=46835_GN=FGIG_01134_PE=3_SV=1	86.45	73.55	104.62	T0+T5+T10	0	59.42	0	T5	-0.623358	-0.412311	--	--	--	--
maker-scaffold10x_384_pilon-snap-gene-0.54-mRNA-1	A0A2H1C2K8	A0A2H1C2K8|A0A2H1C2K8_FASHE_Tetraspanin_OS=Fasciola_hepatica_OX=6192_GN=D915_11369_PE=3_SV=1	86.28	26.94	98.81	T0+T5+T10	0	0	0	ND.	-1.87617	--	--	--	--	--
maker-scaffold10x_235_pilon-snap-gene-0.0-mRNA-1	A0A4E0RJJ1	A0A4E0RJJ1|A0A4E0RJJ1_FASHE_Ribosomal_protein_S18_domain-containing_protein_OS=Fasciola_hepatica_OX=6192_GN=D915_001212_PE=4_SV=1	86.25	115.92	162.6	T0+T5+T10	0	0	0	ND.	--	--	--	--	--	--
maker-scaffold10x_74_pilon-snap-gene-0.19-mRNA-1	A0A504XAT4	A0A504XAT4|A0A504XAT4_FASGI_Lupus_la_ribonucleoprotein_OS=Fasciola_gigantica_OX=46835_GN=FGIG_00939_PE=4_SV=1	86.25	118.74	141.79	T0+T5+T10	0	0	0	ND.	--	--	--	--	--	--
maker-scaffold10x_312_pilon-snap-gene-0.5-mRNA-1	A0A504Y876	A0A504Y876|A0A504Y876_FASGI_Small_guanosine_triphosphatase_family_Ras_in_brain_(Rab)_family_protein_OS=Fasciola_gigantica_OX=46835_GN=FGIG_08144_PE=4_SV=1	86.04	107.97	116.42	T0+T5+T10	0	0	0	ND.	--	--	--	--	--	--
snap_masked-scaffold10x_1296_pilon-processed-gene-0.24-mRNA-1	no hit	no hit	85.73	67.15	61.86	T0+T5+T10	0	0	0	ND.	-0.807399	-1.16093	--	--	--	--
maker-scaffold10x_226_pilon-snap-gene-0.88-mRNA-1	A0A4E0R6S2	A0A4E0R6S2|A0A4E0R6S2_FASHE_Multidrug_and_toxin_extrusion_protein_OS=Fasciola_hepatica_OX=6192_GN=D915_006648_PE=4_SV=1	85.23	76.91	38.09	T0+T5+T10	0	0	0	ND.	--	-1.44443	-0.941797	--	--	--
maker-scaffold10x_648_pilon-augustus-gene-0.0-mRNA-1	A0A5J4NBI9	A0A5J4NBI9|A0A5J4NBI9_9TREM_Transcription_initiation_factor_TFIID_TATA-box-binding_protein_(Fragment)_OS=Paragonimus_westermani_OX=34504_GN=DEA37_0005512_PE=3_SV=1	85.16	143.8	168.48	T0+T5+T10	0	0	0	ND.	--	--	--	--	--	--
maker-scaffold10x_656_pilon-snap-gene-0.40-mRNA-1	A0A4E0R0B6	A0A4E0R0B6|A0A4E0R0B6_FASHE_Histone_deacetylase_OS=Fasciola_hepatica_OX=6192_GN=D915_008255_PE=3_SV=1	85.03	137.97	158.11	T0+T5+T10	0	0	0	ND.	--	--	--	--	--	--
maker-scaffold10x_82_pilon-snap-gene-0.90-mRNA-1	A0A4E0RZB8	A0A4E0RZB8|A0A4E0RZB8_FASHE_Oxidoreductase_HTATIP2_OS=Fasciola_hepatica_OX=6192_GN=D915_001170_PE=4_SV=1	84.98	86.56	99.1	T0+T5+T10	0	0	0	ND.	--	-0.567409	--	--	--	--
maker-scaffold10x_1791_pilon-snap-gene-0.52-mRNA-1	A0A2H1C365	A0A2H1C365|A0A2H1C365_FASHE_Ribosomal_L28e_protein_OS=Fasciola_hepatica_OX=6192_GN=D915_007092_PE=4_SV=1	84.92	140.67	242.64	T0+T5+T10	0	211.81	0	T5	0.453686	0.966412	0.577065	--	--	-4.49381
maker-scaffold10x_275_pilon-snap-gene-0.20-mRNA-1	A0A419PV44	A0A419PV44|A0A419PV44_CLOSI_Alpha-and_gamma-adaptin-binding_protein_p34_OS=Clonorchis_sinensis_OX=79923_GN=AAGAB_PE=4_SV=1	84.87	76.9	92.24	T0+T5+T10	0	0	0	ND.	-0.625295	-0.652827	--	--	--	--
maker-scaffold10x_48_pilon-augustus-gene-0.49-mRNA-1	A0A2H1CHM6	A0A2H1CHM6|A0A2H1CHM6_FASHE_Tetraspanin_family_protein_OS=Fasciola_hepatica_OX=6192_GN=D915_06626_PE=4_SV=1	84.85	63.1	34.74	T0+T5+T10	0	0	0	ND.	-0.889462	-1.98566	-1.03479	--	--	--
maker-scaffold10x_749_pilon-pred_gff_StringTie-gene-0.90-mRNA-1	no hit	no hit	84.79	133.85	259.22	T0+T5+T10	0	0	0	ND.	--	0.841205	--	--	--	--
maker-scaffold10x_1013_pilon-augustus-gene-0.98-mRNA-1	A0A4E0RHP9	A0A4E0RHP9|A0A4E0RHP9_FASHE_Solute_carrier_family_25_member_(Fragment)_OS=Fasciola_hepatica_OX=6192_GN=D915_002190_PE=3_SV=1	84.74	82.07	74.92	T0+T5+T10	0	0	0	ND.	-0.468475	-0.964791	--	--	--	--
maker-scaffold10x_52_pilon-snap-gene-0.38-mRNA-1	A0A4E0RZ21	A0A4E0RZ21|A0A4E0RZ21_FASHE_ATP-binding_cassette_sub-family_B_member_6_mitochondrial_OS=Fasciola_hepatica_OX=6192_GN=D915_001430_PE=4_SV=1	84.69	82.26	55.53	T0+T5+T10	0	0	0	ND.	-0.533056	-1.2431	--	--	--	--
maker-scaffold10x_500_pilon-snap-gene-0.55-mRNA-1	A0A4E0R2I0	A0A4E0R2I0|A0A4E0R2I0_FASHE_Acyl-CoA_synthetase_short-chain_family_member_3_mitochondrial_OS=Fasciola_hepatica_OX=6192_GN=D915_007065_PE=4_SV=1	84.48	88.25	83.96	T0+T5+T10	0	0	0	ND.	--	-0.621957	--	--	--	--
maker-scaffold10x_139_pilon-snap-gene-0.5-mRNA-1	G4VGU5	G4VGU5|G4VGU5_SCHMA_Putative_cytochrome_c_oxidase_copper_chaperone_OS=Schistosoma_mansoni_OX=6183_GN=Smp_029150_PE=4_SV=1	84.24	106.4	129.01	T0+T5+T10	0	0	0	ND.	--	--	--	--	--	--
maker-scaffold10x_1695_pilon-snap-gene-0.2-mRNA-1	A0A4E0RV12	A0A4E0RV12|A0A4E0RV12_FASHE_Proteasome_maturation_factor_UMP1_domain-containing_protein_OS=Fasciola_hepatica_OX=6192_GN=D915_004306_PE=4_SV=1	84.23	69.6	118.92	T0+T5+T10	0	0	0	ND.	-0.677745	-0.418703	--	--	--	--
maker-scaffold10x_391_pilon-snap-gene-0.51-mRNA-1	no hit	no hit	84.2	75.82	81.58	T0+T5+T10	0	0	0	ND.	-0.572976	-0.731579	--	--	--	--
maker-scaffold10x_81_pilon-snap-gene-0.161-mRNA-1	A0A4E0RGB9	A0A4E0RGB9|A0A4E0RGB9_FASHE_Pumilio_domain_containing_protein_OS=Fasciola_hepatica_OX=6192_GN=D915_004032_PE=4_SV=1	84.08	140.98	158.77	T0+T5+T10	0	0	0	ND.	--	--	--	--	--	--
maker-scaffold10x_591_pilon-snap-gene-0.11-mRNA-1	A0A4E0R765	A0A4E0R765|A0A4E0R765_FASHE_G_patch_domain-containing_protein_3_OS=Fasciola_hepatica_OX=6192_GN=D915_007589_PE=4_SV=1	84.05	102.15	88.78	T0+T5+T10	0	0	0	ND.	--	-0.60819	--	--	--	--
maker-scaffold10x_114_pilon-snap-gene-0.92-mRNA-1	A0A4E0R6Q9	A0A4E0R6Q9|A0A4E0R6Q9_FASHE_NAD-dependent_deacetylase_sirtuin_4_OS=Fasciola_hepatica_OX=6192_GN=D915_006736_PE=4_SV=1	83.97	118.37	124.55	T0+T5+T10	0	0	0	ND.	--	--	--	--	--	--
maker-scaffold10x_851_pilon-snap-gene-0.28-mRNA-1	A0A504YJ97	A0A504YJ97|A0A504YJ97_FASGI_Sidoreflexin_OS=Fasciola_gigantica_OX=46835_GN=FGIG_05677_PE=3_SV=1	83.62	79.38	143.51	T0+T5+T10	0	0	0	ND.	-0.465121	--	--	--	--	--
maker-scaffold10x_345_pilon-snap-gene-1.103-mRNA-1	no hit	no hit	83.56	125.05	123.55	T0+T5+T10	0	0	0	ND.	--	--	--	--	--	--
maker-scaffold10x_64_pilon-snap-gene-0.63-mRNA-1	A0A4E0S3C2	A0A4E0S3C2|A0A4E0S3C2_FASHE_Src_substrate_cortactin_OS=Fasciola_hepatica_OX=6192_GN=D915_000481_PE=4_SV=1	83.47	134.4	131.29	T0+T5+T10	0	0	0	ND.	--	--	--	--	--	--
maker-scaffold10x_943_pilon-snap-gene-0.26-mRNA-1	A0A4E0R840	A0A4E0R840|A0A4E0R840_FASHE_Placenta-specific_ATP-binding_cassette_transporter_OS=Fasciola_hepatica_OX=6192_GN=D915_006162_PE=4_SV=1	83.04	90.89	73.04	T0+T5+T10	0	0	0	ND.	--	-0.869908	--	--	--	--
maker-scaffold10x_1995_pilon-snap-gene-0.50-mRNA-1	A0A4E0RBV6	A0A4E0RBV6|A0A4E0RBV6_FASHE_Transmembrane_protein_222a_OS=Fasciola_hepatica_OX=6192_GN=D915_004235_PE=4_SV=1	82.92	77.15	68.46	T0+T5+T10	0	0	0	ND.	-0.550852	-0.837835	--	--	--	--
maker-scaffold10x_330_pilon-snap-gene-0.86-mRNA-1	A0A2H1CTV4	A0A2H1CTV4|A0A2H1CTV4_FASHE_Golgi_apparatus_membrane_protein_TVP23_homolog_OS=Fasciola_hepatica_OX=6192_GN=D915_000911_PE=3_SV=1	82.85	192.99	223.87	T0+T5+T10	0	0	0	ND.	0.87755	0.620396	--	--	--	--
maker-scaffold10x_1652_pilon-snap-gene-0.0-mRNA-1	A0A183B1K1	A0A183B1K1|A0A183B1K1_9TREM_Derlin_OS=Echinostoma_caproni_OX=27848_GN=ECPE_LOCUS13086_PE=3_SV=1	82.49	94.59	143	T0+T5+T10	0	0	0	ND.	--	--	--	--	--	--
maker-scaffold10x_1010_pilon-augustus-gene-0.28-mRNA-1	A0A183AL47	A0A183AL47|A0A183AL47_9TREM_ABC1_domain-containing_protein_OS=Echinostoma_caproni_OX=27848_GN=ECPE_LOCUS7682_PE=4_SV=1	82.28	122.19	181.61	T0+T5+T10	0	0	0	ND.	--	--	--	--	--	--
maker-scaffold10x_394_pilon-augustus-gene-0.8-mRNA-1	A0A4E0R0H2	A0A4E0R0H2|A0A4E0R0H2_FASHE_Transmembrane_protein_OS=Fasciola_hepatica_OX=6192_GN=D915_008345_PE=4_SV=1	82.15	91.27	105.73	T0+T5+T10	0	0	0	ND.	--	--	--	--	--	--
maker-scaffold10x_513_pilon-snap-gene-1.161-mRNA-1	A0A4E0RVI1	A0A4E0RVI1|A0A4E0RVI1_FASHE_WW_domain-containing_protein_OS=Fasciola_hepatica_OX=6192_GN=D915_007696_PE=4_SV=1	82.14	74.43	60.89	T0+T5+T10	0	0	0	ND.	-0.528963	-0.94553	--	--	--	--
maker-scaffold10x_261_pilon-augustus-gene-0.19-mRNA-1	A0A4E0RKQ7	A0A4E0RKQ7|A0A4E0RKQ7_FASHE_Heat-and_acid-stable_phosphoprotein_OS=Fasciola_hepatica_OX=6192_GN=D915_002708_PE=4_SV=1	82.04	122.35	93.72	T0+T5+T10	0	162.9	0	T5	--	-0.476383	--	--	--	-4.62798
maker-scaffold10x_1087_pilon-snap-gene-0.71-mRNA-1	A0A4E0RXD7	A0A4E0RXD7|A0A4E0RXD7_FASHE_DNA_helicase_OS=Fasciola_hepatica_OX=6192_GN=D915_006290_PE=3_SV=1	81.94	218.54	426.24	T0+T5+T10	0	0	0	ND.	1.15768	1.44004	--	--	--	--
maker-scaffold10x_135_pilon-snap-gene-0.34-mRNA-1	A0A4E0S2Z1	A0A4E0S2Z1|A0A4E0S2Z1_FASHE_Growth_inhibition_and_differentiation_OS=Fasciola_hepatica_OX=6192_GN=D915_002244_PE=4_SV=1	81.73	87.6	70.45	T0+T5+T10	0	0	0	ND.	--	-0.915034	--	--	--	--
maker-scaffold10x_270_pilon-pred_gff_StringTie-gene-0.55-mRNA-1	A0A2H1C6Y6	A0A2H1C6Y6|A0A2H1C6Y6_FASHE_Ubiquitin_conjugating_enzyme_morgue_OS=Fasciola_hepatica_OX=6192_GN=D915_006339_PE=4_SV=1	81.34	73.19	60.74	T0+T5+T10	0	0	0	ND.	-0.611811	-1.09138	--	--	--	--
maker-scaffold10x_815_pilon-snap-gene-1.98-mRNA-1	A0A4E0R454	A0A4E0R454|A0A4E0R454_FASHE_Serine/threonine-protein_kinase_haspin_OS=Fasciola_hepatica_OX=6192_GN=D915_006868_PE=4_SV=1	81.13	97.05	98.26	T0+T5+T10	0	0	0	ND.	--	-0.490808	--	--	--	--
maker-scaffold10x_353_pilon-snap-gene-0.50-mRNA-1	A0A2H1CA92	A0A2H1CA92|A0A2H1CA92_FASHE_Ring_finger_protein_OS=Fasciola_hepatica_OX=6192_GN=D915_005576_PE=4_SV=1	80.99	90.42	143.13	T0+T5+T10	0	0	0	ND.	--	--	--	--	--	--
maker-scaffold10x_98_pilon-snap-gene-0.9-mRNA-1	A0A2H1CI97	A0A2H1CI97|A0A2H1CI97_FASHE_Guanylate_kinase-like_domain-containing_protein_OS=Fasciola_hepatica_OX=6192_GN=D915_06367_PE=4_SV=1	80.9	76.97	73.16	T0+T5+T10	0	0	0	ND.	--	-0.824842	--	--	--	--
maker-scaffold10x_670_pilon-snap-gene-0.0-mRNA-1	A0A2H1CBG3	A0A2H1CBG3|A0A2H1CBG3_FASHE_U1_zinc_finger_OS=Fasciola_hepatica_OX=6192_GN=D915_005313_PE=4_SV=1	80.88	107.03	169.3	T0+T5+T10	0	0	0	ND.	--	0.625349	--	--	--	--
maker-scaffold10x_1231_pilon-snap-gene-0.1-mRNA-1	A0A4E0RGA4	A0A4E0RGA4|A0A4E0RGA4_FASHE_Villin-2_OS=Fasciola_hepatica_OX=6192_GN=D915_001323_PE=4_SV=1	80.8	82.62	56.13	T0+T5+T10	0	0	0	ND.	--	-1.252	-0.784788	--	--	--
maker-scaffold10x_159_pilon-augustus-gene-0.0-mRNA-1	no hit	no hit	80.62	844.27	1087.25	T0+T5+T10	0	0	0	ND.	2.94462	3.31644	--	--	--	--
maker-scaffold10x_459_pilon-snap-gene-0.79-mRNA-1	A0A3R7GY30	A0A3R7GY30|A0A3R7GY30_CLOSI_Headcase_protein_OS=Clonorchis_sinensis_OX=79923_GN=hdc_PE=4_SV=1	80.27	71.38	39.38	T0+T5+T10	0	0	0	ND.	-0.620837	-1.62093	-0.937201	--	--	--
maker-scaffold10x_1639_pilon-snap-gene-0.4-mRNA-1	A0A4E0R1C8	A0A4E0R1C8|A0A4E0R1C8_FASHE_Guanine_nucleotide_binding_protein_(G_protein)_alpha_activating_activity_polypeptide_O_b_OS=Fasciola_hepatica_OX=6192_GN=D915_009356_PE=4_SV=1	80.24	71.2	157.04	T0+T5+T10	0	0	0	ND.	--	--	--	--	--	--
maker-scaffold10x_245_pilon-snap-gene-0.117-mRNA-1	A0A2H1CQY7	A0A2H1CQY7|A0A2H1CQY7_FASHE_EF_hand_(Fragment)_OS=Fasciola_hepatica_OX=6192_GN=D915_02603_PE=4_SV=1	80.21	93.34	53.81	T0+T5+T10	0	0	0	ND.	--	-1.38969	-1.006	--	--	--
maker-scaffold10x_296_pilon-augustus-gene-0.47-mRNA-1	A0A2H1CNK6	A0A2H1CNK6|A0A2H1CNK6_FASHE_Putative_RNA-binding_protein_15_OS=Fasciola_hepatica_OX=6192_GN=D915_002297_PE=4_SV=1	80.19	125.88	202.5	T0+T5+T10	0	0	0	ND.	--	--	--	--	--	--
maker-scaffold10x_61_pilon-snap-gene-0.32-mRNA-1	A0A4E0RVN0	A0A4E0RVN0|A0A4E0RVN0_FASHE_Metallo-beta-lactamase_domain-containing_protein_1_OS=Fasciola_hepatica_OX=6192_GN=D915_010616_PE=4_SV=1	80.19	142.24	288.04	T0+T5+T10	0	0	0	ND.	--	0.91077	0.560289	--	--	--
maker-scaffold10x_11_pilon-snap-gene-0.17-mRNA-1	A0A504Y6K9	A0A504Y6K9|A0A504Y6K9_FASGI_PPIase_OS=Fasciola_gigantica_OX=46835_GN=FGIG_11941_PE=4_SV=1	79.94	99.94	122.72	T0+T5+T10	0	0	0	ND.	--	--	--	--	--	--
maker-scaffold10x_165_pilon-snap-gene-0.29-mRNA-1	A0A4E0RXQ4	A0A4E0RXQ4|A0A4E0RXQ4_FASHE_Microfibrillar-associated_protein_1_OS=Fasciola_hepatica_OX=6192_GN=D915_008424_PE=4_SV=1	79.66	171.86	218.11	T0+T5+T10	0	0	0	ND.	0.605714	0.535534	--	--	--	--
maker-scaffold10x_24_pilon-snap-gene-0.46-mRNA-1	A0A504YJ55	A0A504YJ55|A0A504YJ55_FASGI_Hemicentin_1_OS=Fasciola_gigantica_OX=46835_GN=FGIG_04108_PE=4_SV=1	79.12	60.04	32.12	T0+T5+T10	0	0	0	ND.	-0.705376	-1.82408	-1.05643	--	--	--
maker-scaffold10x_434_pilon-augustus-gene-0.44-mRNA-1	A0A4E0RCT9	A0A4E0RCT9|A0A4E0RCT9_FASHE_Peptidyl-prolyl_cis-trans_isomerase_E_OS=Fasciola_hepatica_OX=6192_GN=D915_004926_PE=3_SV=1	78.85	64.89	77.17	T0+T5+T10	0	0	0	ND.	-0.610157	-0.725978	--	--	--	--
maker-scaffold10x_217_pilon-augustus-gene-1.6-mRNA-1	A0A4E0RWE0	A0A4E0RWE0|A0A4E0RWE0_FASHE_Cytochrome_b-c1_complex_subunit_Rieske,_mitochondrial_OS=Fasciola_hepatica_OX=6192_GN=D915_009713_PE=4_SV=1	78.83	113.63	165.3	T0+T5+T10	0	0	0	ND.	--	--	--	--	--	--
maker-scaffold10x_486_pilon-snap-gene-0.74-mRNA-1	A0A4E0R2W5	A0A4E0R2W5|A0A4E0R2W5_FASHE_SUMO-activating_enzyme_subunit_2_OS=Fasciola_hepatica_OX=6192_GN=D915_008331_PE=4_SV=1	78.79	156.35	274.89	T0+T5+T10	0	0	0	ND.	0.560641	0.791426	--	--	--	--
augustus_masked-scaffold10x_314_pilon-processed-gene-0.34-mRNA-1	A0A4E0R865	A0A4E0R865|A0A4E0R865_FASHE_Phosphoribosyl_pyrophosphate_synthetase-associated_protein_2_OS=Fasciola_hepatica_OX=6192_GN=D915_007324_PE=4_SV=1	78.74	120.93	160.07	T0+T5+T10	0	0	0	ND.	--	--	--	--	--	--
snap_masked-scaffold10x_58_pilon-processed-gene-0.90-mRNA-1	A0A2H1CD31	A0A2H1CD31|A0A2H1CD31_FASHE_Alpha_subunit_of_casein_kinase_II_OS=Fasciola_hepatica_OX=6192_GN=D915_004801_PE=3_SV=1	78.64	139.17	178.82	T0+T5+T10	0	0	0	ND.	0.505563	0.468553	--	--	--	--
maker-scaffold10x_477_pilon-snap-gene-0.3-mRNA-1	A0A2H1CLB9	A0A2H1CLB9|A0A2H1CLB9_FASHE_28S_ribosomal_protein_S17_mitochondrial_OS=Fasciola_hepatica_OX=6192_GN=D915_002684_PE=4_SV=1	78.6	119.93	213.03	T0+T5+T10	0	0	0	ND.	--	0.608423	--	--	--	--
maker-scaffold10x_1389_pilon-snap-gene-0.32-mRNA-1	A0A504Y4E5	A0A504Y4E5|A0A504Y4E5_FASGI_Smooth_isoform_G_OS=Fasciola_gigantica_OX=46835_GN=FGIG_05621_PE=4_SV=1	78.29	67.43	88.08	T0+T5+T10	0	0	0	ND.	-0.614789	-0.766304	--	--	--	--
maker-scaffold10x_358_pilon-snap-gene-0.1-mRNA-1	A0A4E0RAD2	A0A4E0RAD2|A0A4E0RAD2_FASHE_Zinc_finger_CCHC-type_and_RNA-binding_motif-containing_protein_1_OS=Fasciola_hepatica_OX=6192_GN=D915_004769_PE=4_SV=1	78.25	82.17	127.67	T0+T5+T10	0	0	0	ND.	--	--	--	--	--	--
maker-scaffold10x_1119_pilon-snap-gene-0.38-mRNA-1	A0A504YNL0	A0A504YNL0|A0A504YNL0_FASGI_Vacuolar_protein_sorting-associated_protein_35_OS=Fasciola_gigantica_OX=46835_GN=FGIG_06731_PE=4_SV=1	78.14	82.3	88.74	T0+T5+T10	0	0	0	ND.	--	-0.537005	--	--	--	--
augustus_masked-scaffold10x_784_pilon-processed-gene-0.34-mRNA-1	A0A4S2L3E9	A0A4S2L3E9|A0A4S2L3E9_OPIFE_CSN8_PSD8_EIF3K_domain-containing_protein_OS=Opisthorchis_felineus_OX=147828_GN=CRM22_010508_PE=4_SV=1	78.12	111.48	117.64	T0+T5+T10	0	0	0	ND.	--	--	--	--	--	--
maker-scaffold10x_1769_pilon-snap-gene-0.1-mRNA-1	A0A504Z728	A0A504Z728|A0A504Z728_FASGI_Thioredoxin_domain-containing_protein_OS=Fasciola_gigantica_OX=46835_GN=FGIG_09329_PE=4_SV=1	78.04	86.05	119.54	T0+T5+T10	0	0	0	ND.	--	--	--	--	--	--
maker-scaffold10x_1340_pilon-snap-gene-0.17-mRNA-1	A0A4E0RU34	A0A4E0RU34|A0A4E0RU34_FASHE_Cyclin-Y_OS=Fasciola_hepatica_OX=6192_GN=D915_004173_PE=3_SV=1	77.99	62.01	47.51	T0+T5+T10	0	0	0	ND.	-0.644054	-1.31068	--	--	--	--
augustus_masked-scaffold10x_436_pilon-processed-gene-0.80-mRNA-1	A0A504YWU3	A0A504YWU3|A0A504YWU3_FASGI_Poly(U)-binding-splicing_factor_PUF60_OS=Fasciola_gigantica_OX=46835_GN=FGIG_10224_PE=4_SV=1	77.73	80.45	70.03	T0+T5+T10	0	0	0	ND.	--	-0.735581	--	--	--	--
maker-scaffold10x_2255_pilon-augustus-gene-0.0-mRNA-1	A0A4E0RLB2	A0A4E0RLB2|A0A4E0RLB2_FASHE_Integrator_complex_subunit_9_OS=Fasciola_hepatica_OX=6192_GN=D915_001782_PE=4_SV=1	77.64	90.53	58.9	T0+T5+T10	0	0	0	ND.	--	-0.959294	-0.764013	--	--	--
maker-scaffold10x_145_pilon-snap-gene-2.174-mRNA-1	A0A4E0S0N5	A0A4E0S0N5|A0A4E0S0N5_FASHE_Ribosome_production_factor_OS=Fasciola_hepatica_OX=6192_GN=D915_005600_PE=4_SV=1	77.57	116.9	117.25	T0+T5+T10	0	0	0	ND.	--	--	--	--	--	--
maker-scaffold10x_226_pilon-augustus-gene-0.107-mRNA-1	A0A4E0RN64	A0A4E0RN64|A0A4E0RN64_FASHE_Receptor_expression-enhancing_protein_OS=Fasciola_hepatica_OX=6192_GN=D915_001985_PE=4_SV=1	77.37	88.72	86.23	T0+T5+T10	0	0	0	ND.	--	-0.546087	--	--	--	--
maker-scaffold10x_83_pilon-snap-gene-0.187-mRNA-1	Q5DBR6	Q5DBR6|Q5DBR6_SCHJA_SJCHGC09165_protein_OS=Schistosoma_japonicum_OX=6182_PE=2_SV=1	77.34	61.8	40.39	T0+T5+T10	0	0	0	ND.	-0.741219	-1.51964	--	--	--	--
maker-scaffold10x_640_pilon-snap-gene-0.140-mRNA-1	no hit	no hit	77.16	88.22	100.03	T0+T5+T10	0	0	0	ND.	--	--	--	--	--	--
maker-scaffold10x_459_pilon-snap-gene-0.72-mRNA-1	A0A4E0R946	A0A4E0R946|A0A4E0R946_FASHE_Cytochrome_b-c1_complex_subunit_2_mitochondrial_OS=Fasciola_hepatica_OX=6192_GN=D915_005560_PE=4_SV=1	77.13	117.05	169.28	T0+T5+T10	0	28.23	0	T5	--	--	--	--	--	--
maker-scaffold10x_693_pilon-snap-gene-0.1-mRNA-1	A0A504YS41	A0A504YS41|A0A504YS41_FASGI_Vacuolar_protein_sorting-associated_protein_18_protein_OS=Fasciola_gigantica_OX=46835_GN=FGIG_03074_PE=4_SV=1	77.12	57.79	38.46	T0+T5+T10	0	0	0	ND.	-0.89836	-1.5443	--	--	--	--
maker-scaffold10x_88_pilon-snap-gene-0.0-mRNA-1	A0A4E0RJP7	A0A4E0RJP7|A0A4E0RJP7_FASHE_Mitochondrial_glutamate_carrier_1_OS=Fasciola_hepatica_OX=6192_GN=D915_002384_PE=3_SV=1	76.87	102.9	118.89	T0+T5+T10	0	0	0	ND.	--	--	--	--	--	--
maker-scaffold10x_503_pilon-augustus-gene-0.41-mRNA-1	A0A504YER7	A0A504YER7|A0A504YER7_FASGI_Queuosine_salvage_protein_OS=Fasciola_gigantica_OX=46835_GN=FGIG_02089_PE=3_SV=1	76.62	66	60.52	T0+T5+T10	0	0	0	ND.	-0.606236	-1.04134	--	--	--	--
maker-scaffold10x_149_pilon-snap-gene-0.91-mRNA-1	A0A4E0RWK3	A0A4E0RWK3|A0A4E0RWK3_FASHE_Multidrug_resistance-associated_protein_4_OS=Fasciola_hepatica_OX=6192_GN=D915_003144_PE=4_SV=1	76.42	72.6	40.4	T0+T5+T10	0	0	0	ND.	-0.546518	-1.58201	-0.972551	--	--	--
maker-scaffold10x_7_pilon-snap-gene-1.85-mRNA-1	A0A4E0R395	A0A4E0R395|A0A4E0R395_FASHE_Vacuolar_protein_sorting-associated_protein_53_OS=Fasciola_hepatica_OX=6192_GN=D915_008589_PE=4_SV=1	76.39	65.56	76.45	T0+T5+T10	0	0	0	ND.	-0.683164	-0.789225	--	--	--	--
maker-scaffold10x_53_pilon-snap-gene-0.80-mRNA-1	A0A419QFP8	A0A419QFP8|A0A419QFP8_CLOSI_Tetraspanning_orphan_receptor_OS=Clonorchis_sinensis_OX=79923_GN=TOR_PE=4_SV=1	76.35	79.92	104.83	T0+T5+T10	0	0	0	ND.	--	--	--	--	--	--
maker-scaffold10x_226_pilon-snap-gene-0.84-mRNA-1	A0A183B6B0	A0A183B6B0|A0A183B6B0_9TREM_TM2_domain-containing_protein_OS=Echinostoma_caproni_OX=27848_GN=ECPE_LOCUS14745_PE=4_SV=1	76.23	136.9	137.68	T0+T5+T10	0	0	0	ND.	--	--	--	--	--	--
maker-scaffold10x_1068_pilon-snap-gene-0.46-mRNA-1	A0A504YEK4	A0A504YEK4|A0A504YEK4_FASGI_Tetraspanin_OS=Fasciola_gigantica_OX=46835_GN=FGIG_12267_PE=3_SV=1	76.18	75.92	91.28	T0+T5+T10	0	0	0	ND.	--	-0.417037	--	--	--	--
maker-scaffold10x_1600_pilon-snap-gene-0.0-mRNA-1	A0A4E0S3H3	A0A4E0S3H3|A0A4E0S3H3_FASHE_Zinc_transporter_zip1_OS=Fasciola_hepatica_OX=6192_GN=D915_001767_PE=4_SV=1	76.06	129.3	92.52	T0+T5+T10	0	0	0	ND.	--	--	-0.66471	--	--	--
maker-scaffold10x_26_pilon-snap-gene-0.54-mRNA-1	A0A4E0RLI0	A0A4E0RLI0|A0A4E0RLI0_FASHE_NAD(P)H-hydrate_epimerase_OS=Fasciola_hepatica_OX=6192_GN=D915_001786_PE=3_SV=1	75.62	67.54	59.03	T0+T5+T10	0	39.66	0	T5	-0.594993	-1.00534	--	--	--	--
maker-scaffold10x_145_pilon-snap-gene-0.13-mRNA-1	A0A4E0RS63	A0A4E0RS63|A0A4E0RS63_FASHE_Ig-like_domain-containing_protein_OS=Fasciola_hepatica_OX=6192_GN=D915_000105_PE=4_SV=1	75.42	54.52	30.6	T0+T5+T10	0	0	0	ND.	-0.851615	-1.98919	-1.07617	--	--	--
maker-scaffold10x_520_pilon-augustus-gene-2.109-mRNA-1	Q2TU72	Q2TU72|Q2TU72_FASHE_Nucleotide-sensitive_chloride_current_inducer_OS=Fasciola_hepatica_OX=6192_GN=ICln_PE=2_SV=1	75.41	131.43	225.44	T0+T5+T10	0	0	0	ND.	--	0.763874	--	--	--	--
maker-scaffold10x_1115_pilon-snap-gene-0.20-mRNA-1	A0A4E0R8J1	A0A4E0R8J1|A0A4E0R8J1_FASHE_Caspase-3_OS=Fasciola_hepatica_OX=6192_GN=D915_004014_PE=3_SV=1	75.38	79.14	78.52	T0+T5+T10	0	0	0	ND.	--	-0.704834	--	--	--	--
maker-scaffold10x_173_pilon-snap-gene-0.14-mRNA-1	A0A2H1C3T4	A0A2H1C3T4|A0A2H1C3T4_FASHE_LMBR1-like_region_OS=Fasciola_hepatica_OX=6192_GN=D915_10961_PE=3_SV=1	75.34	97.1	73.17	T0+T5+T10	0	0	0	ND.	--	-0.659091	-0.521713	--	--	--
maker-scaffold10x_345_pilon-augustus-gene-1.203-mRNA-1	A0A4E0RG76	A0A4E0RG76|A0A4E0RG76_FASHE_Mitochondrial_import_inner_membrane_translocase_subunit_14_OS=Fasciola_hepatica_OX=6192_GN=D915_004156_PE=4_SV=1	75.23	132.68	155.32	T0+T5+T10	0	0	0	ND.	--	--	--	--	--	--
maker-scaffold10x_457_pilon-snap-gene-0.53-mRNA-1	A0A2H1CBK3	A0A2H1CBK3|A0A2H1CBK3_FASHE_Zinc_finger,_C2H2_type_OS=Fasciola_hepatica_OX=6192_GN=D915_08058_PE=4_SV=1	75.23	79.18	43.16	T0+T5+T10	0	0	0	ND.	--	-1.30386	-0.974559	--	--	--
snap_masked-scaffold10x_27_pilon-processed-gene-0.11-mRNA-1	A0A4E0RGI0	A0A4E0RGI0|A0A4E0RGI0_FASHE_Monocarboxylate_transporter_12_OS=Fasciola_hepatica_OX=6192_GN=D915_002451_PE=4_SV=1	75.22	73.5	43.29	T0+T5+T10	0	0	0	ND.	--	-0.945576	--	--	--	--
maker-scaffold10x_1420_pilon-snap-gene-0.41-mRNA-1	A0A504YP20	A0A504YP20|A0A504YP20_FASGI_Programmed_cell_death_protein_6_OS=Fasciola_gigantica_OX=46835_GN=FGIG_12457_PE=4_SV=1	75.06	122.65	199.67	T0+T5+T10	0	0	0	ND.	--	0.588862	--	--	--	--
maker-scaffold10x_504_pilon-snap-gene-0.8-mRNA-1	A0A4E0R357	A0A4E0R357|A0A4E0R357_FASHE_Dentin_sialophosphoprotein_OS=Fasciola_hepatica_OX=6192_GN=D915_009248_PE=4_SV=1	75.01	177.15	248.43	T0+T5+T10	0	0	0	ND.	0.88448	0.842003	--	--	--	--
maker-scaffold10x_1115_pilon-snap-gene-0.5-mRNA-1	A0A4E0RFT0	A0A4E0RFT0|A0A4E0RFT0_FASHE_Probable_cytosolic_iron-sulfur_protein_assembly_protein_CIAO1_homolog_OS=Fasciola_hepatica_OX=6192_GN=D915_001382_PE=3_SV=1	74.96	70.99	66.82	T0+T5+T10	0	0	0	ND.	--	-0.767917	--	--	--	--
maker-scaffold10x_114_pilon-snap-gene-0.101-mRNA-1	A0A4E0RPF9	A0A4E0RPF9|A0A4E0RPF9_FASHE_Calpain-2_catalytic_subunit_OS=Fasciola_hepatica_OX=6192_GN=D915_006737_PE=3_SV=1	74.95	49.24	26.24	T0+T5+T10	0	0	0	ND.	-0.963874	-1.95955	-0.93478	--	--	--
maker-scaffold10x_217_pilon-snap-gene-1.137-mRNA-1	A0A4E0RQK6	A0A4E0RQK6|A0A4E0RQK6_FASHE_Eukaryotic_translation_initiation_factor_OS=Fasciola_hepatica_OX=6192_GN=D915_001015_PE=4_SV=1	74.83	99.1	103.79	T0+T5+T10	0	204.61	0	T5	--	--	--	--	--	--
maker-scaffold10x_1493_pilon-snap-gene-0.19-mRNA-1	A0A4E0R8H7	A0A4E0R8H7|A0A4E0R8H7_FASHE_Cyclin-dependent_kinase_OS=Fasciola_hepatica_OX=6192_GN=D915_006769_PE=3_SV=1	74.67	94.19	90.24	T0+T5+T10	0	0	0	ND.	--	--	--	--	--	--
maker-scaffold10x_735_pilon-pred_gff_StringTie-gene-0.46-mRNA-1	no hit	no hit	74.63	55.64	32.8	T0+T5+T10	0	0	0	ND.	-0.952165	-1.89064	-0.873127	--	--	--
maker-scaffold10x_286_pilon-snap-gene-0.7-mRNA-1	A0A4E0RLV3	A0A4E0RLV3|A0A4E0RLV3_FASHE_Mitochondrial_substrate_solute_carrier_OS=Fasciola_hepatica_OX=6192_GN=D915_000188_PE=3_SV=1	74.36	94.47	96.27	T0+T5+T10	0	0	0	ND.	--	--	--	--	--	--
snap_masked-scaffold10x_1928_pilon-processed-gene-0.21-mRNA-1	A0A2H1BWI4	A0A2H1BWI4|A0A2H1BWI4_FASHE_Anamorsin_homolog_OS=Fasciola_hepatica_OX=6192_GN=D915_13649_PE=3_SV=1	74.34	112.53	169.31	T0+T5+T10	0	52.68	0	T5	--	0.471012	--	--	--	--
maker-scaffold10x_881_pilon-snap-gene-0.1-mRNA-1	A0A419Q7X7	A0A419Q7X7|A0A419Q7X7_CLOSI_Retrovirus-related_Pol_polyprotein_from_transposon_17,6_OS=Clonorchis_sinensis_OX=79923_GN=pol_PE=4_SV=1	74.14	55.81	52.91	T0+T5+T10	0	0	0	ND.	-0.913749	-1.29944	--	--	--	--
maker-scaffold10x_1705_pilon-snap-gene-0.7-mRNA-1	A0A2H1CEK7	A0A2H1CEK7|A0A2H1CEK7_FASHE_Putative_mrna_binding_protein_OS=Fasciola_hepatica_OX=6192_GN=D915_004210_PE=4_SV=1	74.02	213.41	249.13	T0+T5+T10	0	0	0	ND.	1.08885	0.828547	--	--	--	--
maker-scaffold10x_487_pilon-snap-gene-0.227-mRNA-1	A0A4E0R301	A0A4E0R301|A0A4E0R301_FASHE_Lamin-B_receptor_OS=Fasciola_hepatica_OX=6192_GN=D915_009518_PE=4_SV=1	73.85	197.47	424.03	T0+T5+T10	0	0	0	ND.	1.1985	1.91979	0.788872	--	--	--
maker-scaffold10x_145_pilon-snap-gene-2.169-mRNA-1	A0A4E0RE77	A0A4E0RE77|A0A4E0RE77_FASHE_NAD_kinase_2_mitochondrial_OS=Fasciola_hepatica_OX=6192_GN=D915_003760_PE=4_SV=1	73.81	140.72	187.74	T0+T5+T10	0	0	0	ND.	--	0.53079	--	--	--	--
maker-scaffold10x_2721_pilon-augustus-gene-0.0-mRNA-1	A0A504YGV5	A0A504YGV5|A0A504YGV5_FASGI_DDB1-and_CUL4-associated_factor_13_OS=Fasciola_gigantica_OX=46835_GN=FGIG_09859_PE=4_SV=1	73.77	79.2	153.84	T0+T5+T10	0	0	0	ND.	--	--	--	--	--	--
maker-scaffold10x_253_pilon-augustus-gene-0.23-mRNA-1	A0A4E0RFY2	A0A4E0RFY2|A0A4E0RFY2_FASHE_Calcium_load-activated_calcium_channel_OS=Fasciola_hepatica_OX=6192_GN=D915_003504_PE=3_SV=1	73.7	60.41	25.69	T0+T5+T10	0	0	0	ND.	--	-2.25826	--	--	--	--
maker-scaffold10x_418_pilon-snap-gene-0.91-mRNA-1	no hit	no hit	73.33	74.68	76.72	T0+T5+T10	0	0	0	ND.	--	-0.58801	--	--	--	--
maker-scaffold10x_185_pilon-pred_gff_StringTie-gene-0.31-mRNA-1	A0A183BED8	A0A183BED8|A0A183BED8_9TREM_Peptidase_A2_domain-containing_protein_OS=Echinostoma_caproni_OX=27848_GN=ECPE_LOCUS17573_PE=4_SV=1	73.29	79.85	104.07	T0+T5+T10	0	0	0	ND.	--	--	--	--	--	--
maker-scaffold10x_95_pilon-snap-gene-0.23-mRNA-1	A0A4E0R5E6	A0A4E0R5E6|A0A4E0R5E6_FASHE_Splicing_factor_3A_subunit_OS=Fasciola_hepatica_OX=6192_GN=D915_005962_PE=4_SV=1	73.08	131.38	157.43	T0+T5+T10	0	0	0	ND.	--	--	--	--	--	--
maker-scaffold10x_1568_pilon-snap-gene-0.3-mRNA-1	no hit	no hit	72.98	173.87	252.12	T0+T5+T10	0	0	0	ND.	0.821844	1.07444	--	--	--	--
maker-scaffold10x_2067_pilon-augustus-gene-0.8-mRNA-1	A0A2H1BUC8	A0A2H1BUC8|A0A2H1BUC8_FASHE_Ankyrin_repeat_protein_OS=Fasciola_hepatica_OX=6192_GN=D915_14499_PE=4_SV=1	72.91	80.36	107.55	T0+T5+T10	0	0	0	ND.	--	--	--	--	--	--
maker-scaffold10x_908_pilon-pred_gff_StringTie-gene-1.14-mRNA-1	no hit	no hit	72.88	51.95	35.66	T0+T5+T10	0	0	0	ND.	-0.908061	-1.77123	--	--	--	--
maker-scaffold10x_943_pilon-augustus-gene-0.49-mRNA-1	A0A4E0RRC3	A0A4E0RRC3|A0A4E0RRC3_FASHE_Multifunctional_methyltransferase_subunit_TRM112_OS=Fasciola_hepatica_OX=6192_GN=D915_006163_PE=4_SV=1	72.88	77.43	189.46	T0+T5+T10	0	0	0	ND.	--	0.755868	1.24548	--	--	--
maker-scaffold10x_874_pilon-snap-gene-0.8-mRNA-1	A0A2H1BSB0	A0A2H1BSB0|A0A2H1BSB0_FASHE_Lin-52-like_family_protein_OS=Fasciola_hepatica_OX=6192_GN=D915_15563_PE=4_SV=1	72.65	96.58	155.39	T0+T5+T10	0	0	0	ND.	--	--	--	--	--	--
maker-scaffold10x_481_pilon-augustus-gene-0.49-mRNA-1	A0A5J4NBM3	A0A5J4NBM3|A0A5J4NBM3_9TREM_3-hydroxyacyl-CoA_dehydrogenase_/_3-hydroxy-2-methylbutyryl-CoA_dehydrogenase_OS=Paragonimus_westermani_OX=34504_GN=DEA37_0007474_PE=4_SV=1	72.52	92.48	110.36	T0+T5+T10	0	0	0	ND.	--	--	--	--	--	--
maker-scaffold10x_2096_pilon-snap-gene-0.5-mRNA-1	A0A4E0RCL3	A0A4E0RCL3|A0A4E0RCL3_FASHE_Cyclin_G2_OS=Fasciola_hepatica_OX=6192_GN=D915_005059_PE=3_SV=1	72.42	100.1	76.38	T0+T5+T10	0	0	0	ND.	--	-0.500529	--	--	--	--
maker-scaffold10x_602_pilon-snap-gene-0.48-mRNA-1	A0A504Y5A1	A0A504Y5A1|A0A504Y5A1_FASGI_N-alpha-acetyltransferase_25_NatB_auxiliary_subunit_OS=Fasciola_gigantica_OX=46835_GN=FGIG_09452_PE=4_SV=1	72.42	109.48	129.42	T0+T5+T10	0	0	0	ND.	--	--	--	--	--	--
maker-scaffold10x_75_pilon-snap-gene-0.100-mRNA-1	A0A4E0S3T0	A0A4E0S3T0|A0A4E0S3T0_FASHE_Chromatin_modification_protein_MEAF6_OS=Fasciola_hepatica_OX=6192_GN=D915_001144_PE=4_SV=1	72.41	77.09	81.3	T0+T5+T10	0	0	0	ND.	--	-0.558946	--	--	--	--
maker-scaffold10x_1017_pilon-snap-gene-0.19-mRNA-1	A0A4E0R7Y9	A0A4E0R7Y9|A0A4E0R7Y9_FASHE_Proteasome_activator_complex_subunit_3_OS=Fasciola_hepatica_OX=6192_GN=D915_007515_PE=4_SV=1	72.35	86.33	115.14	T0+T5+T10	0	23.46	0	T5	--	--	--	--	--	--
snap_masked-scaffold10x_908_pilon-processed-gene-1.89-mRNA-1	no hit	no hit	72.35	60.9	61.82	T0+T5+T10	0	0	0	ND.	-0.734532	-0.865782	--	--	--	--
maker-scaffold10x_184_pilon-augustus-gene-0.26-mRNA-1	A0A2H1CQS7	A0A2H1CQS7|A0A2H1CQS7_FASHE_LIM_domain_protein_OS=Fasciola_hepatica_OX=6192_GN=D915_02671_PE=4_SV=1	72.26	40.56	24.34	T0+T5+T10	0	0	0	ND.	--	-1.97598	-1.12873	--	--	--
snap_masked-scaffold10x_223_pilon-processed-gene-0.10-mRNA-1	A0A2H1CTS3	A0A2H1CTS3|A0A2H1CTS3_FASHE_Zinc_finger,_C3HC4_type_(Fragment)_OS=Fasciola_hepatica_OX=6192_GN=D915_01603_PE=4_SV=1	72.2	57.72	50.91	T0+T5+T10	0	0	0	ND.	-0.661247	-1.0793	--	--	--	--
maker-scaffold10x_242_pilon-snap-gene-0.23-mRNA-1	H2KTL0	H2KTL0|H2KTL0_CLOSI_rRNA_biogenesis_protein_RRP36_OS=Clonorchis_sinensis_OX=79923_GN=CLF_104208_PE=4_SV=1	72.16	106.49	190.12	T0+T5+T10	0	0	0	ND.	--	0.789656	--	--	--	--
maker-scaffold10x_1072_pilon-augustus-gene-0.11-mRNA-1	A0A2H1CCA4	A0A2H1CCA4|A0A2H1CCA4_FASHE_Homeobox_domain_protein_OS=Fasciola_hepatica_OX=6192_GN=D915_07707_PE=4_SV=1	72.05	69.56	94.05	T0+T5+T10	0	0	0	ND.	--	--	--	--	--	--
maker-scaffold10x_419_pilon-snap-gene-0.58-mRNA-1	A0A504YMA8	A0A504YMA8|A0A504YMA8_FASGI_Ubiquitin-conjugating_enzyme_E2_OS=Fasciola_gigantica_OX=46835_GN=FGIG_07061_PE=3_SV=1	71.94	69.85	55.79	T0+T5+T10	0	0	0	ND.	--	-0.884972	-0.565278	--	--	--
maker-scaffold10x_1143_pilon-augustus-gene-0.30-mRNA-1	A0A4E0RCA0	A0A4E0RCA0|A0A4E0RCA0_FASHE_Serine/threonine-protein_kinase_SIK2_OS=Fasciola_hepatica_OX=6192_GN=D915_005230_PE=4_SV=1	71.84	71.39	47.97	T0+T5+T10	0	0	0	ND.	--	-1.23535	-0.89327	--	--	--
maker-scaffold10x_83_pilon-snap-gene-0.218-mRNA-1	A0A4E0R1Q3	A0A4E0R1Q3|A0A4E0R1Q3_FASHE_Transcription_regulator_OS=Fasciola_hepatica_OX=6192_GN=D915_007179_PE=3_SV=1	71.82	78.63	69.75	T0+T5+T10	0	0	0	ND.	--	-0.645891	--	--	--	--
snap_masked-scaffold10x_324_pilon-processed-gene-0.45-mRNA-1	A0A2H1CJE8	A0A2H1CJE8|A0A2H1CJE8_FASHE_ATP_synthase_subunit_e,_mitochondrial_OS=Fasciola_hepatica_OX=6192_GN=D915_003189_PE=3_SV=1	71.77	111.13	274.73	T0+T5+T10	0	0	0	ND.	--	1.34947	1.00257	--	--	--
maker-scaffold10x_292_pilon-snap-gene-0.13-mRNA-1	A0A2H1C9U3	A0A2H1C9U3|A0A2H1C9U3_FASHE_SKIP/SNW_domain_protein_OS=Fasciola_hepatica_OX=6192_GN=D915_005336_PE=4_SV=1	71.66	92.46	139.04	T0+T5+T10	0	0	0	ND.	--	--	--	--	--	--
maker-scaffold10x_1309_pilon-snap-gene-0.102-mRNA-1	A0A4E0R224	A0A4E0R224|A0A4E0R224_FASHE_Glycerol_kinase_OS=Fasciola_hepatica_OX=6192_GN=D915_007889_PE=4_SV=1	71.55	48.85	35.31	T0+T5+T10	0	0	0	ND.	-0.926649	-1.74714	-0.756205	--	--	--
maker-scaffold10x_327_pilon-snap-gene-0.30-mRNA-1	A0A4S2L9X6	A0A4S2L9X6|A0A4S2L9X6_OPIFE_Tr-type_G_domain-containing_protein_OS=Opisthorchis_felineus_OX=147828_GN=CRM22_008852_PE=4_SV=1	71.41	108.96	151.26	T0+T5+T10	0	47.07	0	T5	--	--	--	--	--	-4.66906
maker-scaffold10x_1339_pilon-snap-gene-0.43-mRNA-1	A0A4E0RFR2	A0A4E0RFR2|A0A4E0RFR2_FASHE_Oxysterol-binding_protein_OS=Fasciola_hepatica_OX=6192_GN=D915_009264_PE=3_SV=1	71.4	62.26	50.47	T0+T5+T10	0	0	0	ND.	-0.633559	-1.18961	--	--	--	--
maker-scaffold10x_1705_pilon-snap-gene-0.3-mRNA-1	A0A504YBT3	A0A504YBT3|A0A504YBT3_FASGI_Polymerase_delta-interacting_protein_2_OS=Fasciola_gigantica_OX=46835_GN=FGIG_08190_PE=4_SV=1	71.35	193.46	293.04	T0+T5+T10	0	0	0	ND.	1.00215	1.2031	--	--	--	--
maker-scaffold10x_1309_pilon-snap-gene-0.86-mRNA-1	A0A504YHS4	A0A504YHS4|A0A504YHS4_FASGI_Peptide_alpha-N-acetyltransferase_OS=Fasciola_gigantica_OX=46835_GN=FGIG_07199_PE=4_SV=1	71.17	103.48	190.57	T0+T5+T10	0	0	0	ND.	--	0.550948	--	--	--	--
maker-scaffold10x_416_pilon-augustus-gene-0.12-mRNA-1	G7YT92	G7YT92|G7YT92_CLOSI_Small_integral_membrane_protein_15_OS=Clonorchis_sinensis_OX=79923_GN=SMIM15_PE=4_SV=1	71.08	58.3	59.97	T0+T5+T10	0	0	0	ND.	-0.690959	-0.929101	--	--	--	--
maker-scaffold10x_432_pilon-snap-gene-0.127-mRNA-1	A0A4E0R647	A0A4E0R647|A0A4E0R647_FASHE_Glycosylphosphatidylinositol_anchor_attachment_1_protein_OS=Fasciola_hepatica_OX=6192_GN=D915_007960_PE=4_SV=1	70.86	61.12	83.45	T0+T5+T10	0	0	0	ND.	-0.607146	-0.426037	--	--	--	--
maker-scaffold10x_142_pilon-augustus-gene-0.41-mRNA-1	A0A4E0QY52	A0A4E0QY52|A0A4E0QY52_FASHE_Deoxythymidylate_kinase_(Thymidylate_kinase)_OS=Fasciola_hepatica_OX=6192_GN=D915_010469_PE=3_SV=1	70.44	77.89	102.29	T0+T5+T10	0	0	0	ND.	--	--	--	--	--	--
maker-scaffold10x_1435_pilon-augustus-gene-0.27-mRNA-1	A0A4E0R0W5	A0A4E0R0W5|A0A4E0R0W5_FASHE_Mediator_of_RNA_polymerase_II_transcription_subunit_10_OS=Fasciola_hepatica_OX=6192_GN=MED10_PE=3_SV=1	70.1	68.02	67.11	T0+T5+T10	0	0	0	ND.	-0.506286	-0.68405	--	--	--	--
maker-scaffold10x_520_pilon-snap-gene-0.10-mRNA-1	A0A4E0RMG4	A0A4E0RMG4|A0A4E0RMG4_FASHE_Cysteine_protease_OS=Fasciola_hepatica_OX=6192_GN=D915_000835_PE=3_SV=1	70	61.34	76.17	T0+T5+T10	0	0	0	ND.	--	-0.538924	--	--	--	--
maker-scaffold10x_721_pilon-snap-gene-0.10-mRNA-1	A0A4E0RHR0	A0A4E0RHR0|A0A4E0RHR0_FASHE_Leucine_zipper-EF-hand-containing_transmembrane_protein_1_mitochondrial_OS=Fasciola_hepatica_OX=6192_GN=D915_001632_PE=4_SV=1	69.6	86.29	122.12	T0+T5+T10	0	0	0	ND.	--	--	--	--	--	--
maker-scaffold10x_259_pilon-augustus-gene-0.129-mRNA-1	A0A504Y670	A0A504Y670|A0A504Y670_FASGI_Tropomodulin_OS=Fasciola_gigantica_OX=46835_GN=FGIG_05117_PE=4_SV=1	69.36	110.91	133.65	T0+T5+T10	0	0	0	ND.	--	--	--	--	--	--
maker-scaffold10x_381_pilon-snap-gene-0.28-mRNA-1	no hit	no hit	69.36	52.05	67.75	T0+T5+T10	0	0	0	ND.	-0.63418	-0.751882	--	--	--	--
maker-scaffold10x_345_pilon-snap-gene-1.95-mRNA-1	A0A4E0R4V3	A0A4E0R4V3|A0A4E0R4V3_FASHE_Putative_transcription_factor_OS=Fasciola_hepatica_OX=6192_GN=D915_005702_PE=3_SV=1	69.25	167.18	225.95	T0+T5+T10	0	0	0	ND.	0.762158	0.948065	--	--	--	--
maker-scaffold10x_281_pilon-snap-gene-0.166-mRNA-1	A0A504YXM4	A0A504YXM4|A0A504YXM4_FASGI_La_protein_1_OS=Fasciola_gigantica_OX=46835_GN=FGIG_07460_PE=4_SV=1	69.17	76.99	59.74	T0+T5+T10	0	0	0	ND.	--	-0.822559	-0.648213	--	--	--
maker-scaffold10x_65_pilon-snap-gene-0.0-mRNA-1	A0A4E0RDS3	A0A4E0RDS3|A0A4E0RDS3_FASHE_DZF_domain-containing_protein_OS=Fasciola_hepatica_OX=6192_GN=D915_004444_PE=4_SV=1	68.86	90.47	149.44	T0+T5+T10	0	4.69	0	T5	--	--	--	--	--	-2.78799
maker-scaffold10x_281_pilon-snap-gene-0.174-mRNA-1	A0A2H1C3H7	A0A2H1C3H7|A0A2H1C3H7_FASHE_Mediator_of_RNA_polymerase_II_transcription_subunit_8_OS=Fasciola_hepatica_OX=6192_GN=MED8_PE=3_SV=1	68.83	101.08	88.76	T0+T5+T10	0	0	0	ND.	--	--	--	--	--	--
maker-scaffold10x_45_pilon-snap-gene-0.47-mRNA-1	no hit	no hit	68.46	139.09	129.55	T0+T5+T10	0	0	0	ND.	--	--	--	--	--	--
maker-scaffold10x_158_pilon-snap-gene-0.43-mRNA-1	A0A4E0RKK4	A0A4E0RKK4|A0A4E0RKK4_FASHE_Long-chain-fatty-acid--CoA_ligase_OS=Fasciola_hepatica_OX=6192_GN=D915_000766_PE=4_SV=1	68.28	42.09	23.81	T0+T5+T10	0	8.87	0	T5	-1.00491	-1.67851	--	--	--	-2.73856
maker-scaffold10x_2594_pilon-augustus-gene-0.1-mRNA-1	A0A183ANF4	A0A183ANF4|A0A183ANF4_9TREM_DUF3456_domain-containing_protein_OS=Echinostoma_caproni_OX=27848_GN=ECPE_LOCUS8489_PE=4_SV=1	67.89	66.46	77.91	T0+T5+T10	0	0	0	ND.	--	-0.532285	--	--	--	--
maker-scaffold10x_466_pilon-augustus-gene-0.40-mRNA-1	A0A4E0R5E0	A0A4E0R5E0|A0A4E0R5E0_FASHE_Vacuolar_protein-sorting-associated_protein_36_OS=Fasciola_hepatica_OX=6192_GN=D915_005501_PE=4_SV=1	67.69	89.29	103.68	T0+T5+T10	0	0	0	ND.	--	--	--	--	--	--
maker-scaffold10x_451_pilon-snap-gene-0.34-mRNA-1	no hit	no hit	67.29	83.93	47.71	T0+T5+T10	0	0	0	ND.	--	-1.19691	--	--	--	--
maker-scaffold10x_408_pilon-snap-gene-0.57-mRNA-1	A0A504Y641	A0A504Y641|A0A504Y641_FASGI_Coiled-coil_domain-containing_protein_OS=Fasciola_gigantica_OX=46835_GN=FGIG_06775_PE=4_SV=1	67.16	120.35	164.1	T0+T5+T10	0	0	0	ND.	--	--	--	--	--	--
maker-scaffold10x_702_pilon-snap-gene-0.28-mRNA-1	A0A4E0RZP7	A0A4E0RZP7|A0A4E0RZP7_FASHE_Isocitrate_dehydrogenase_subunit_gamma_mitochondrial_OS=Fasciola_hepatica_OX=6192_GN=D915_006555_PE=4_SV=1	67.13	104.13	165.76	T0+T5+T10	0	0	0	ND.	--	0.4754	--	--	--	--
maker-scaffold10x_481_pilon-snap-gene-0.96-mRNA-1	A0A504Z741	A0A504Z741|A0A504Z741_FASGI_Pleckstrin_domain-containing_family_F_OS=Fasciola_gigantica_OX=46835_GN=FGIG_02436_PE=4_SV=1	67.07	82.56	76.37	T0+T5+T10	0	0	0	ND.	--	-0.656257	--	--	--	--
maker-scaffold10x_217_pilon-snap-gene-1.126-mRNA-1	A0A2H1BZV1	A0A2H1BZV1|A0A2H1BZV1_FASHE_DDE_Tnp_IS1595_domain-containing_protein_OS=Fasciola_hepatica_OX=6192_GN=D915_13083_PE=4_SV=1	67.05	177.59	273.65	T0+T5+T10	0	0	0	ND.	1.07039	1.04279	--	--	--	--
maker-scaffold10x_2146_pilon-augustus-gene-0.2-mRNA-1	A0A4E0S067	A0A4E0S067|A0A4E0S067_FASHE_CDK5_and_ABL1_enzyme_substrate_1_OS=Fasciola_hepatica_OX=6192_GN=D915_003927_PE=4_SV=1	66.9	61.5	58.41	T0+T5+T10	0	0	0	ND.	-0.54893	-1.03604	--	--	--	--
maker-scaffold10x_511_pilon-snap-gene-0.88-mRNA-1	A0A4E0RUC4	A0A4E0RUC4|A0A4E0RUC4_FASHE_Actin-binding_LIM_protein_1_OS=Fasciola_hepatica_OX=6192_GN=D915_004549_PE=4_SV=1	66.78	54.76	46.8	T0+T5+T10	0	0	0	ND.	-0.542326	-1.08979	--	--	--	--
maker-scaffold10x_203_pilon-augustus-gene-0.54-mRNA-1	A0A4E0RBH6	A0A4E0RBH6|A0A4E0RBH6_FASHE_PRKCSH_domain-containing_protein_OS=Fasciola_hepatica_OX=6192_GN=D915_004188_PE=4_SV=1	66.71	133.55	178.7	T0+T5+T10	0	0	0	ND.	0.66254	0.835208	--	--	--	--
maker-scaffold10x_589_pilon-augustus-gene-0.64-mRNA-1	A0A4E0RG52	A0A4E0RG52|A0A4E0RG52_FASHE_Translation_initiation_factor_eIF-2B_subunit_delta_OS=Fasciola_hepatica_OX=6192_GN=D915_002561_PE=3_SV=1	66.71	82.64	104.76	T0+T5+T10	0	0	0	ND.	--	--	--	--	--	--
maker-scaffold10x_598_pilon-snap-gene-1.124-mRNA-1	A0A4E0RHV0	A0A4E0RHV0|A0A4E0RHV0_FASHE_ADP-ribosylation_factor_GTPase-activating_protein_1_OS=Fasciola_hepatica_OX=6192_GN=D915_002314_PE=4_SV=1	66.46	87.49	105.34	T0+T5+T10	0	0	0	ND.	--	--	--	--	--	--
maker-scaffold10x_217_pilon-augustus-gene-1.3-mRNA-1	A0A504YPR5	A0A504YPR5|A0A504YPR5_FASGI_TBC1_domain_family_member_20_OS=Fasciola_gigantica_OX=46835_GN=FGIG_00952_PE=4_SV=1	66.45	69.8	69.15	T0+T5+T10	0	0	0	ND.	--	-0.577208	--	--	--	--
maker-scaffold10x_114_pilon-snap-gene-0.98-mRNA-1	A0A504YG57	A0A504YG57|A0A504YG57_FASGI_PCI_domain-containing_protein_2_OS=Fasciola_gigantica_OX=46835_GN=FGIG_09633_PE=4_SV=1	66.43	134.46	120.94	T0+T5+T10	0	0	0	ND.	--	--	--	--	--	--
maker-scaffold10x_136_pilon-snap-gene-0.23-mRNA-1	A0A4E0R8K5	A0A4E0R8K5|A0A4E0R8K5_FASHE_Activating_molecule_in_BECN1-regulated_autophagy_protein_1_OS=Fasciola_hepatica_OX=6192_GN=D915_006826_PE=4_SV=1	66.37	95.92	140.96	T0+T5+T10	0	0	0	ND.	--	0.355585	--	--	--	--
maker-scaffold10x_702_pilon-augustus-gene-0.4-mRNA-1	A0A4E0R3E2	A0A4E0R3E2|A0A4E0R3E2_FASHE_Putative_peroxisomal_targeting_signal_2_receptor_OS=Fasciola_hepatica_OX=6192_GN=D915_006554_PE=4_SV=1	66.3	90.17	79.01	T0+T5+T10	0	0	0	ND.	--	--	--	--	--	--
maker-scaffold10x_342_pilon-snap-gene-0.51-mRNA-1	A0A4E0S209	A0A4E0S209|A0A4E0S209_FASHE_Inositol-pentakisphosphate_2-kinase_OS=Fasciola_hepatica_OX=6192_GN=D915_003742_PE=4_SV=1	66.27	90.09	103.66	T0+T5+T10	0	0	0	ND.	--	--	--	--	--	--
maker-scaffold10x_546_pilon-snap-gene-0.14-mRNA-1	A0A4E0RZM0	A0A4E0RZM0|A0A4E0RZM0_FASHE_NADH-ubiquinone_oxidoreductase_75_kDa_subunit_mitochondrial_OS=Fasciola_hepatica_OX=6192_GN=D915_004038_PE=3_SV=1	66.2	101.02	102.34	T0+T5+T10	0	8.3	0	T5	--	--	--	--	--	-3.10788
maker-scaffold10x_303_pilon-snap-gene-0.33-mRNA-1	A0A4E0RW37	A0A4E0RW37|A0A4E0RW37_FASHE_AP_complex_subunit_beta_OS=Fasciola_hepatica_OX=6192_GN=D915_003603_PE=3_SV=1	66.1	63.48	78.17	T0+T5+T10	0	0	0	ND.	-0.452206	-0.539695	--	--	--	--
maker-scaffold10x_1542_pilon-snap-gene-0.15-mRNA-1	A0A4E0RT97	A0A4E0RT97|A0A4E0RT97_FASHE_Replication_factor_c_subunit_2_OS=Fasciola_hepatica_OX=6192_GN=D915_004377_PE=4_SV=1	66.08	151.01	174.69	T0+T5+T10	0	0	0	ND.	0.656585	0.481088	--	--	--	--
maker-scaffold10x_647_pilon-snap-gene-0.33-mRNA-1	A0A504Y833	A0A504Y833|A0A504Y833_FASGI_39S_ribosomal_protein_L44_OS=Fasciola_gigantica_OX=46835_GN=FGIG_06403_PE=4_SV=1	66.06	72.8	149.99	T0+T5+T10	0	0	0	ND.	--	--	--	--	--	--
maker-scaffold10x_517_pilon-snap-gene-0.6-mRNA-1	no hit	no hit	66.02	75.4	58.35	T0+T5+T10	0	0	0	ND.	--	-0.824164	--	--	--	--
maker-scaffold10x_290_pilon-snap-gene-0.5-mRNA-1	H2KSC2	H2KSC2|H2KSC2_CLOSI_Translation_initiation_factor_4A_OS=Clonorchis_sinensis_OX=79923_GN=CLF_108854_PE=3_SV=1	65.96	91.41	116.94	T0+T5+T10	0	0	0	ND.	--	--	--	--	--	--
maker-scaffold10x_1347_pilon-snap-gene-0.16-mRNA-1	A0A4E0R6N0	A0A4E0R6N0|A0A4E0R6N0_FASHE_Activator_of_basal_transcription_1_OS=Fasciola_hepatica_OX=6192_GN=D915_006863_PE=4_SV=1	65.93	118.75	108.69	T0+T5+T10	0	0	0	ND.	--	--	--	--	--	--
augustus_masked-scaffold10x_1084_pilon-processed-gene-0.123-mRNA-1	A0A0R3SV28	A0A0R3SV28|A0A0R3SV28_HYMDI_Histone_H3_OS=Hymenolepis_diminuta_OX=6216_GN=HDID_LOCUS9396_PE=3_SV=1	65.92	152.51	322.76	T0+T5+T10	0	0	0	ND.	0.878792	1.66132	0.851046	--	--	--
maker-scaffold10x_923_pilon-augustus-gene-0.26-mRNA-1	A0A4E0QUQ7	A0A4E0QUQ7|A0A4E0QUQ7_FASHE_Polyglutamine-binding_protein_1_(Fragment)_OS=Fasciola_hepatica_OX=6192_GN=D915_010658_PE=4_SV=1	65.91	65.64	87.11	T0+T5+T10	0	0	0	ND.	-0.485475	--	--	--	--	--
maker-scaffold10x_291_pilon-snap-gene-0.74-mRNA-1	A0A504YQS9	A0A504YQS9|A0A504YQS9_FASGI_Putative_small_nuclear_ribonucleoprotein_U1a_U2b_OS=Fasciola_gigantica_OX=46835_GN=FGIG_04771_PE=4_SV=1	65.85	57.8	82.22	T0+T5+T10	0	0	0	ND.	--	-0.764838	--	--	--	--
maker-scaffold10x_120_pilon-augustus-gene-0.96-mRNA-1	A0A504YHD0	A0A504YHD0|A0A504YHD0_FASGI_Glutamyl-tRNA(Gln)_amidotransferase_subunit_C_mitochondrial_OS=Fasciola_gigantica_OX=46835_GN=FGIG_01270_PE=4_SV=1	65.79	121.31	220.79	T0+T5+T10	0	0	0	ND.	0.534987	0.926971	--	--	--	--
maker-scaffold10x_66_pilon-snap-gene-0.8-mRNA-1	A0A4E0RFD6	A0A4E0RFD6|A0A4E0RFD6_FASHE_Proton-coupled_amino_acid_transporter_1_OS=Fasciola_hepatica_OX=6192_GN=D915_001569_PE=4_SV=1	65.75	73.5	78.23	T0+T5+T10	0	0	0	ND.	--	-0.47689	--	--	--	--
maker-scaffold10x_8_pilon-snap-gene-0.6-mRNA-1	A0A504XP16	A0A504XP16|A0A504XP16_FASGI_Oxysterol-binding_protein_OS=Fasciola_gigantica_OX=46835_GN=FGIG_00040_PE=3_SV=1	65.7	68.49	74.72	T0+T5+T10	0	0	0	ND.	--	-0.564638	--	--	--	--
maker-scaffold10x_493_pilon-snap-gene-1.27-mRNA-1	A0A4E0RE80	A0A4E0RE80|A0A4E0RE80_FASHE_DEAD_Asp_Glu_Ala_Asp_box_polypeptide_21_OS=Fasciola_hepatica_OX=6192_GN=D915_003260_PE=4_SV=1	65.61	60.67	27.19	T0+T5+T10	0	0	0	ND.	-0.491975	-1.78412	--	--	--	--
maker-scaffold10x_324_pilon-snap-gene-0.80-mRNA-1	A0A4E0RV25	A0A4E0RV25|A0A4E0RV25_FASHE_Pre-mRNA_3'-end-processing_factor_FIP1_OS=Fasciola_hepatica_OX=6192_GN=D915_003215_PE=4_SV=1	65.59	179.22	220.62	T0+T5+T10	0	0	0	ND.	1.03012	0.834831	--	--	--	--
maker-scaffold10x_166_pilon-augustus-gene-0.90-mRNA-1	no hit	no hit	65.46	46.64	31.1	T0+T5+T10	0	0	0	ND.	-0.968161	-1.67403	--	--	--	--
maker-scaffold10x_1073_pilon-snap-gene-0.1-mRNA-1	A0A504YG71	A0A504YG71|A0A504YG71_FASGI_Mitochondrial_import_receptor_subunit_TOM20_B_OS=Fasciola_gigantica_OX=46835_GN=FGIG_02541_PE=4_SV=1	65.39	81.34	113.48	T0+T5+T10	0	0	0	ND.	--	--	--	--	--	--
maker-scaffold10x_75_pilon-snap-gene-0.102-mRNA-1	A0A4E0RWN4	A0A4E0RWN4|A0A4E0RWN4_FASHE_Glutamyl-tRNA(Gln)_amidotransferase_subunit_B,_mitochondrial_OS=Fasciola_hepatica_OX=6192_GN=D915_001951_PE=3_SV=1	65.37	97.08	73.62	T0+T5+T10	0	0	0	ND.	--	-0.5558	-0.670038	--	--	--
maker-scaffold10x_2336_pilon-snap-gene-0.14-mRNA-1	A0A504YRK1	A0A504YRK1|A0A504YRK1_FASGI_Serine/threonine-protein_phosphatase_4_regulatory_subunit_2_OS=Fasciola_gigantica_OX=46835_GN=FGIG_07500_PE=4_SV=1	65.11	79.46	112.34	T0+T5+T10	0	0	0	ND.	--	--	--	--	--	--
maker-scaffold10x_481_pilon-snap-gene-0.101-mRNA-1	A0A4E0S3J5	A0A4E0S3J5|A0A4E0S3J5_FASHE_Large_subunit_ribosomal_protein_L45_OS=Fasciola_hepatica_OX=6192_GN=D915_000147_PE=4_SV=1	65.11	61.22	96.49	T0+T5+T10	0	0	0	ND.	--	--	--	--	--	--
maker-scaffold10x_1708_pilon-snap-gene-0.0-mRNA-1	A0A4E0S2F6	A0A4E0S2F6|A0A4E0S2F6_FASHE_CSL_zinc_finger_domain-containing_protein_OS=Fasciola_hepatica_OX=6192_GN=D915_001439_PE=4_SV=1	65.1	52.72	44.95	T0+T5+T10	0	0	0	ND.	-0.81979	-1.14119	--	--	--	--
maker-scaffold10x_1808_pilon-snap-gene-0.3-mRNA-1	A0A504Y953	A0A504Y953|A0A504Y953_FASGI_Leucine-rich_repeat_protein_soc-2_OS=Fasciola_gigantica_OX=46835_GN=FGIG_07206_PE=4_SV=1	64.97	55.05	39.91	T0+T5+T10	0	0	0	ND.	-0.640091	-1.48469	-0.781138	--	--	--
maker-scaffold10x_503_pilon-snap-gene-0.76-mRNA-1	A0A4S2LJM5	A0A4S2LJM5|A0A4S2LJM5_OPIFE_Gem-associated_protein_2_OS=Opisthorchis_felineus_OX=147828_GN=CRM22_006762_PE=3_SV=1	64.97	57.65	100.51	T0+T5+T10	0	0	0	ND.	--	--	--	--	--	--
maker-scaffold10x_785_pilon-snap-gene-0.16-mRNA-1	A0A504YXF9	A0A504YXF9|A0A504YXF9_FASGI_Rab_GTPase-activating_protein_1_OS=Fasciola_gigantica_OX=46835_GN=FGIG_06897_PE=4_SV=1	64.91	79.9	92.05	T0+T5+T10	0	0	0	ND.	--	--	--	--	--	--
maker-scaffold10x_841_pilon-snap-gene-0.71-mRNA-1	A0A504YRE0	A0A504YRE0|A0A504YRE0_FASGI_Serine_threonine_kinase_receptor_associated_OS=Fasciola_gigantica_OX=46835_GN=FGIG_04567_PE=4_SV=1	64.89	85.76	139.09	T0+T5+T10	0	0	0	ND.	--	0.506075	--	--	--	--
maker-scaffold10x_2145_pilon-snap-gene-0.9-mRNA-1	A0A504Y8Z2	A0A504Y8Z2|A0A504Y8Z2_FASGI_Replication_factor_C_subunit_3_OS=Fasciola_gigantica_OX=46835_GN=FGIG_06877_PE=4_SV=1	64.79	115.91	188.12	T0+T5+T10	0	0	0	ND.	--	0.66483	--	--	--	--
maker-scaffold10x_500_pilon-augustus-gene-0.80-mRNA-1	A0A4E0RKJ0	A0A4E0RKJ0|A0A4E0RKJ0_FASHE_Glycerol-3-phosphate_dehydrogenase_[NAD(+)]_OS=Fasciola_hepatica_OX=6192_GN=D915_008035_PE=3_SV=1	64.66	42.75	34.41	T0+T5+T10	0	0	0	ND.	-1.05465	-1.49206	--	--	--	--
maker-scaffold10x_75_pilon-snap-gene-0.111-mRNA-1	A0A4E0QVJ0	A0A4E0QVJ0|A0A4E0QVJ0_FASHE_One_cut_domain_family_member_OS=Fasciola_hepatica_OX=6192_GN=D915_010601_PE=3_SV=1	64.62	81.39	83.09	T0+T5+T10	0	0	0	ND.	--	-0.484701	--	--	--	--
maker-scaffold10x_841_pilon-snap-gene-0.68-mRNA-1	A0A4E0RA04	A0A4E0RA04|A0A4E0RA04_FASHE_Ran-binding_protein_9_OS=Fasciola_hepatica_OX=6192_GN=D915_002318_PE=4_SV=1	64.57	57.22	37.14	T0+T5+T10	0	0	0	ND.	-0.55011	-1.25896	-0.645784	--	--	--
maker-scaffold10x_962_pilon-snap-gene-0.11-mRNA-1	A0A4Z2CQP4	A0A4Z2CQP4|A0A4Z2CQP4_SCHJA_Adenylate_cyclase_isoform_2_OS=Schistosoma_japonicum_OX=6182_GN=EWB00_008332_PE=4_SV=1	64.54	58.91	38.41	T0+T5+T10	0	0	0	ND.	--	-1.20892	--	--	--	--
maker-scaffold10x_1043_pilon-augustus-gene-0.21-mRNA-1	A0A4E0QYR0	A0A4E0QYR0|A0A4E0QYR0_FASHE_PERQ_amino_acid-rich_with_GYF_domain-containing_protein_2_OS=Fasciola_hepatica_OX=6192_GN=D915_008756_PE=4_SV=1	64.33	180.53	212.62	T0+T5+T10	0	0	0	ND.	1.10634	1.12902	--	--	--	--
maker-scaffold10x_1014_pilon-snap-gene-0.20-mRNA-1	A0A504Z1I7	A0A504Z1I7|A0A504Z1I7_FASGI_WW_domain-containing_protein_OS=Fasciola_gigantica_OX=46835_GN=FGIG_08022_PE=4_SV=1	64.1	104.11	179.9	T0+T5+T10	0	0	0	ND.	--	0.600498	--	--	--	--
maker-scaffold10x_99_pilon-snap-gene-0.85-mRNA-1	A0A4E0S3C8	A0A4E0S3C8|A0A4E0S3C8_FASHE_Vacuolar_protein-sorting-associated_protein_25_OS=Fasciola_hepatica_OX=6192_GN=D915_000441_PE=4_SV=1	64.02	78.43	83.47	T0+T5+T10	0	0	0	ND.	--	--	--	--	--	--
maker-scaffold10x_998_pilon-snap-gene-0.46-mRNA-1	A0A4E0RZ94	A0A4E0RZ94|A0A4E0RZ94_FASHE_Solute_carrier_family_16_protein_OS=Fasciola_hepatica_OX=6192_GN=D915_006938_PE=4_SV=1	64.01	83.41	88.07	T0+T5+T10	0	0	0	ND.	--	--	--	--	--	--
maker-scaffold10x_1119_pilon-augustus-gene-0.18-mRNA-1	A0A504YZB5	A0A504YZB5|A0A504YZB5_FASGI_UBIQUITIN_CONJUGAT_2_domain-containing_protein_OS=Fasciola_gigantica_OX=46835_GN=FGIG_07937_PE=4_SV=1	63.89	70.77	46.16	T0+T5+T10	0	0	0	ND.	--	-0.996432	-0.687528	--	--	--
maker-scaffold10x_600_pilon-augustus-gene-0.4-mRNA-1	A0A4E0R363	A0A4E0R363|A0A4E0R363_FASHE_Palmitoyl-protein_thioesterase_OS=Fasciola_hepatica_OX=6192_GN=D915_006524_PE=4_SV=1	63.88	82.49	169.12	T0+T5+T10	0	0	0	ND.	--	0.638949	--	--	--	--
augustus_masked-scaffold10x_474_pilon-processed-gene-0.52-mRNA-1	A0A183AHE6	A0A183AHE6|A0A183AHE6_9TREM_Tubulin_alpha_chain_OS=Echinostoma_caproni_OX=27848_GN=ECPE_LOCUS6381_PE=3_SV=1	63.82	93.46	160.95	T0+T5+T10	0	0	0	ND.	--	0.788633	--	--	--	--
maker-scaffold10x_1280_pilon-snap-gene-0.7-mRNA-1	A0A4E0QZW8	A0A4E0QZW8|A0A4E0QZW8_FASHE_Sodium/potassium-transporting_ATPase_subunit_beta_OS=Fasciola_hepatica_OX=6192_GN=D915_008854_PE=4_SV=1	63.8	51.79	34.36	T0+T5+T10	0	0	0	ND.	-0.710086	-1.45708	--	--	--	--
maker-scaffold10x_524_pilon-snap-gene-0.19-mRNA-1	A0A4E0RE22	A0A4E0RE22|A0A4E0RE22_FASHE_Mitochondrial_import_inner_membrane_translocase_OS=Fasciola_hepatica_OX=6192_GN=D915_003997_PE=4_SV=1	63.59	57.76	76.99	T0+T5+T10	0	0	0	ND.	-0.596207	-0.500047	--	--	--	--
maker-scaffold10x_431_pilon-snap-gene-0.74-mRNA-1	A0A4E0RY23	A0A4E0RY23|A0A4E0RY23_FASHE_Rac_GTPase-activating_protein_1_OS=Fasciola_hepatica_OX=6192_GN=D915_005722_PE=4_SV=1	63.46	202.67	285.81	T0+T5+T10	0	0	0	ND.	1.23087	1.23289	--	--	--	--
maker-scaffold10x_345_pilon-snap-gene-1.96-mRNA-1	no hit	no hit	63.4	96.96	155.86	T0+T5+T10	0	0	0	ND.	--	0.535741	--	--	--	--
maker-scaffold10x_1866_pilon-snap-gene-0.27-mRNA-1	no hit	no hit	63.32	70.41	53.96	T0+T5+T10	0	0	0	ND.	--	-0.789055	--	--	--	--
maker-scaffold10x_2199_pilon-snap-gene-0.13-mRNA-1	A0A4E0S2G8	A0A4E0S2G8|A0A4E0S2G8_FASHE_E3_ubiquitin-protein_ligase_TRIM33_OS=Fasciola_hepatica_OX=6192_GN=D915_001578_PE=4_SV=1	63.25	110.9	171.22	T0+T5+T10	0	0	0	ND.	0.483273	0.607913	--	--	--	--
maker-scaffold10x_281_pilon-pred_gff_StringTie-gene-0.88-mRNA-1	G7YWD8	G7YWD8|G7YWD8_CLOSI_Histone_H2B_OS=Clonorchis_sinensis_OX=79923_GN=histh2b_PE=3_SV=1	63.17	49.85	64.62	T0+T5+T10	0	0	0	ND.	--	--	--	--	--	--
maker-scaffold10x_1444_pilon-snap-gene-0.37-mRNA-1	A0A4E0R3F4	A0A4E0R3F4|A0A4E0R3F4_FASHE_Long-chain_acyl-CoA_synthetase_OS=Fasciola_hepatica_OX=6192_GN=D915_007043_PE=4_SV=1	63	51.58	44.67	T0+T5+T10	0	0	0	ND.	-0.724691	-1.14694	--	--	--	--
maker-scaffold10x_1149_pilon-augustus-gene-0.56-mRNA-1	A0A4E0R8X9	A0A4E0R8X9|A0A4E0R8X9_FASHE_Leucine_rich_repeat_containing_protein_LRR_OS=Fasciola_hepatica_OX=6192_GN=D915_005179_PE=4_SV=1	62.98	64.51	36.67	T0+T5+T10	0	0	0	ND.	--	-1.36761	-0.891605	--	--	--
maker-scaffold10x_158_pilon-snap-gene-0.46-mRNA-1	A0A4E0RUR3	A0A4E0RUR3|A0A4E0RUR3_FASHE_COP9_signalosome_complex_subunit_4_OS=Fasciola_hepatica_OX=6192_GN=D915_003408_PE=4_SV=1	62.84	113.36	135.13	T0+T5+T10	0	9.49	0	T5	0.596598	0.508248	--	2.75476	--	-2.75476
maker-scaffold10x_1335_pilon-augustus-gene-0.50-mRNA-1	A0A183AC91	A0A183AC91|A0A183AC91_9TREM_WD_REPEATS_REGION_domain-containing_protein_OS=Echinostoma_caproni_OX=27848_GN=ECPE_LOCUS4576_PE=4_SV=1	62.73	72.9	61.5	T0+T5+T10	0	0	0	ND.	--	-0.584204	--	--	--	--
maker-scaffold10x_457_pilon-snap-gene-0.51-mRNA-1	A0A4E0RH02	A0A4E0RH02|A0A4E0RH02_FASHE_Putative_ubiquitin-protein_ligase_OS=Fasciola_hepatica_OX=6192_GN=D915_003810_PE=4_SV=1	62.73	57.16	36.23	T0+T5+T10	0	0	0	ND.	-0.578609	-1.43375	-0.792697	--	--	--
maker-scaffold10x_1280_pilon-snap-gene-0.11-mRNA-1	A0A4E0R0K2	A0A4E0R0K2|A0A4E0R0K2_FASHE_Growth_factor_receptor-bound_protein_2-A_OS=Fasciola_hepatica_OX=6192_GN=D915_009275_PE=4_SV=1	62.63	113.16	108.24	T0+T5+T10	0	0	0	ND.	0.465727	--	--	--	--	--
maker-scaffold10x_71_pilon-pred_gff_StringTie-gene-0.80-mRNA-1	A0A2H1C9X7	A0A2H1C9X7|A0A2H1C9X7_FASHE_U6_snRNA-associated_Sm-like_protein_LSm2_OS=Fasciola_hepatica_OX=6192_GN=D915_005703_PE=3_SV=1	62.63	81.57	124.2	T0+T5+T10	0	0	0	ND.	--	--	--	--	--	--
maker-scaffold10x_712_pilon-augustus-gene-0.66-mRNA-1	A0A4E0RY41	A0A4E0RY41|A0A4E0RY41_FASHE_PAP-associated_domain-containing_protein_5_OS=Fasciola_hepatica_OX=6192_GN=D915_000544_PE=4_SV=1	62.41	63.17	51.24	T0+T5+T10	0	0	0	ND.	--	-0.827547	--	--	--	--
maker-scaffold10x_504_pilon-snap-gene-0.9-mRNA-1	A0A4E0R799	A0A4E0R799|A0A4E0R799_FASHE_SH2_domain-containing_protein_OS=Fasciola_hepatica_OX=6192_GN=D915_004456_PE=4_SV=1	62.38	42.59	37.42	T0+T5+T10	0	0	0	ND.	-0.96019	-1.49564	--	--	--	--
maker-scaffold10x_1143_pilon-snap-gene-0.2-mRNA-1	A0A4Z2DAW4	A0A4Z2DAW4|A0A4Z2DAW4_SCHJA_Protein_CNPPD1_isoform_5_OS=Schistosoma_japonicum_OX=6182_GN=EWB00_002802_PE=4_SV=1	62.36	60.08	67.07	T0+T5+T10	0	0	0	ND.	--	-0.549109	--	--	--	--
maker-scaffold10x_313_pilon-augustus-gene-0.27-mRNA-1	A0A4E0RT95	A0A4E0RT95|A0A4E0RT95_FASHE_Ovarian-specific_serine/threonine-protein_kinase_Lok_OS=Fasciola_hepatica_OX=6192_GN=D915_005371_PE=4_SV=1	62.3	100.63	130.51	T0+T5+T10	0	0	0	ND.	--	--	--	--	--	--
maker-scaffold10x_434_pilon-snap-gene-0.51-mRNA-1	A0A4E0RGF8	A0A4E0RGF8|A0A4E0RGF8_FASHE_DNA_directed_RNA_polymerase_III_subunit_OS=Fasciola_hepatica_OX=6192_GN=D915_001292_PE=4_SV=1	62.23	80.19	84.71	T0+T5+T10	0	0	0	ND.	--	-0.424944	--	--	--	--
maker-scaffold10x_4_pilon-augustus-gene-0.10-mRNA-1	A0A504YA43	A0A504YA43|A0A504YA43_FASGI_Nuclear_receptor_2DBD_gamma_OS=Fasciola_gigantica_OX=46835_GN=FGIG_02236_PE=3_SV=1	62.21	31.19	23.58	T0+T5+T10	0	0	0	ND.	-1.45398	-2.08624	--	--	--	--
maker-scaffold10x_770_pilon-snap-gene-0.20-mRNA-1	A0A2H1BVW2	A0A2H1BVW2|A0A2H1BVW2_FASHE_DNA_helicase_OS=Fasciola_hepatica_OX=6192_GN=D915_13865_PE=3_SV=1	62.16	169.44	308.41	T0+T5+T10	0	0	0	ND.	1.08006	1.45374	--	--	--	--
maker-scaffold10x_413_pilon-snap-gene-0.9-mRNA-1	A0A4E0RCQ7	A0A4E0RCQ7|A0A4E0RCQ7_FASHE_Lysophospholipid_acyltransferase_5_OS=Fasciola_hepatica_OX=6192_GN=D915_004829_PE=3_SV=1	62.07	50.51	40.98	T0+T5+T10	0	0	0	ND.	-0.82779	-1.24933	--	--	--	--
maker-scaffold10x_544_pilon-snap-gene-0.43-mRNA-1	A0A4E0RWC5	A0A4E0RWC5|A0A4E0RWC5_FASHE_Decaprenyl-diphosphate_synthase_subunit_OS=Fasciola_hepatica_OX=6192_GN=D915_003269_PE=3_SV=1	61.94	76.37	89.78	T0+T5+T10	0	0	0	ND.	--	--	--	--	--	--
maker-scaffold10x_226_pilon-snap-gene-0.92-mRNA-1	A0A504YGK3	A0A504YGK3|A0A504YGK3_FASGI_Origin_recognition_complex_subunit_OS=Fasciola_gigantica_OX=46835_GN=FGIG_04253_PE=4_SV=1	61.74	58.84	96.04	T0+T5+T10	0	0	0	ND.	--	--	--	--	--	--
maker-scaffold10x_493_pilon-snap-gene-1.20-mRNA-1	A0A4E0RZQ5	A0A4E0RZQ5|A0A4E0RZQ5_FASHE_Putative_pre-mrna-splicing_factor_38a_ixodes_scapularis_pre-mrna-splicing_factor_38a_OS=Fasciola_hepatica_OX=6192_GN=D915_004267_PE=4_SV=1	61.74	118.06	145.51	T0+T5+T10	0	0	0	ND.	--	--	--	--	--	--
maker-scaffold10x_1583_pilon-snap-gene-0.12-mRNA-1	A0A4E0R6M3	A0A4E0R6M3|A0A4E0R6M3_FASHE_ADP-ribosylation_factor-interacting_protein_1_OS=Fasciola_hepatica_OX=6192_GN=D915_008163_PE=4_SV=1	61.72	72.6	84.15	T0+T5+T10	0	39.28	0	T5	--	--	--	--	--	--
maker-scaffold10x_644_pilon-snap-gene-0.11-mRNA-1	A0A504Z0A2	A0A504Z0A2|A0A504Z0A2_FASGI_Small_integral_membrane_protein_14_OS=Fasciola_gigantica_OX=46835_GN=FGIG_08045_PE=4_SV=1	61.63	53.34	42	T0+T5+T10	0	0	0	ND.	-0.763522	-1.32178	--	--	--	--
maker-scaffold10x_862_pilon-augustus-gene-0.34-mRNA-1	A0A183AKF4	A0A183AKF4|A0A183AKF4_9TREM_alpha-1,2-Mannosidase_OS=Echinostoma_caproni_OX=27848_GN=ECPE_LOCUS7439_PE=3_SV=1	61.47	65.3	64.31	T0+T5+T10	0	0	0	ND.	--	-0.560181	--	--	--	--
snap_masked-scaffold10x_305_pilon-processed-gene-0.8-mRNA-1	A0A504YNZ6	A0A504YNZ6|A0A504YNZ6_FASGI_Rna_exonuclease_4_OS=Fasciola_gigantica_OX=46835_GN=FGIG_08731_PE=4_SV=1	61.42	52.68	59.95	T0+T5+T10	0	0	0	ND.	-0.681676	-1.0025	--	--	--	--
maker-scaffold10x_546_pilon-snap-gene-0.17-mRNA-1	A0A4E0RWZ8	A0A4E0RWZ8|A0A4E0RWZ8_FASHE_Mediator_of_RNA_polymerase_II_transcription_subunit_6_OS=Fasciola_hepatica_OX=6192_GN=MED6_PE=3_SV=1	61.41	42.55	66.74	T0+T5+T10	0	0	0	ND.	-0.884814	-0.797427	--	--	--	--
[truncated: 5,895 more rows]

## Sheet: Peptidases
GO RELATED PEPTIDASES					Putative proteolytic activity			Transcriptomics data results				Proteomics data results				Transcriptomics data results - statistically significant changes (adjusted P-value cut-off 0.05)			Proteomics data results - statistically significant changes (adjusted P-value cut-off 0.05)
[truncated: 147 more rows]
